# Supplementary material for: Crystal structure of catena-poly[bis­(tetra­ethyl­ammonium) [tetra­aqua­tris(μ-dicyanamido-κ2 N 1:N 5)bis(dicyanamido-κN 1)di­cobaltate(II)] dicyanamide]
Source: Acta Crystallogr E Crystallogr Commun. 2016 Oct 21;72(Pt 11):1603–6. doi: 10.1107/S2056989016016637 (PMC5095843; doi:10.1107/S2056989016016637)
Supplement: Supplementary file 1 [file e-72-01603-sup1.cif]

##############################################################################
#                                                                            #
# This CIF contains the data in a paper accepted for publication in          #
# Acta Crystallographica Section E. It conforms to the requirements of       #
# Notes for Authors for Acta Crystallographica Section E, and has been       #
# peer reviewed under the auspices of the IUCr Commission on Journals.       #
#                                                                            #
# Full details of the Crystallographic Information File format               #
# are given in the paper "The Crystallographic Information File (CIF):       #
# a New Standard Archive File for Crystallography" by S. R. Hall, F. H.      #
# Allen and I. D. Brown [Acta Cryst. (1991), A47, 655-685].                  #
#                                                                            #
# The current version of the core CIF dictionary is obtainable from          #
# ftp://ftp.iucr.org/pub/cif_core.dic.                                       #
#                                                                            #
# Software is freely available for graphical display of the structure(s)     #
# in this CIF. For information consult the CIF software page                 #
# http://www.iucr.org/resources/cif/software.                                #
#                                                                            #
# This file may be used for bona fide research purposes within the           #
# scientific community so long as proper attribution is given to the journal # 
# article from which it was obtained.                                        #
#                                                                            #
##############################################################################
data_I
_database_code_depnum_ccdc_archive 'CCDC 1510337'
_audit_creation_method     'SHELXL-2014/7'
_journal_date_recd_electronic     2016-09-30
_journal_date_accepted     2016-10-17
_journal_name_full     'Acta Crystallographica, Section E'
_journal_year     2016
_journal_volume     72
_journal_issue     11
_journal_page_first     1603
_journal_page_last     1606
_journal_paper_category     GM
_journal_paper_doi     10.1107/S2056989016016637
_journal_coeditor_code     WM5330
_publ_contact_author_name     'Chen Liu'
_publ_contact_author_address
;
Department of Chemistry and Environmental Science, Grenfell Campus,
Memorial University of Newfoundland,
Corner Brook, NL, A2H 5G4,
Canada
;
_publ_contact_author_email     'cliu@grenfell.mun.ca'
_publ_contact_author_fax     ?
_publ_contact_author_phone     '709-639-2550'
_publ_section_title
;\
Crystal structure of
<i>catena</i>-Poly[bis(tetraethylammonium)
[tetraaquatris(\m-dicyanamido-\k^2^<i>N</i>^1^:<i>N</i>^5^)bis(dicyanamido-\
\k<i>N</i>^1^)dicobaltate(II)] dicyanamide]
;
_publ_section_title_footnote     .
loop_
    _publ_author_name
    _publ_author_footnote
    _publ_author_address
    'Liu, Chen' .
;
Department of Chemistry and Environmental Science, Grenfell Campus,
Memorial University of Newfoundland,
Corner Brook, NL, A2H 5G4,
Canada
;
    'Thuijs, Annaliese E.' .
;
Department of Chemistry, University of Florida, Gainesville, FL, 32611-7200,
USA
;
    'Abboud, Khalil A.' .
;
Department of Chemistry, University of Florida, Gainesville, FL, 32611-7200
USA
;
_publ_section_synopsis
;
The title structure comprises a cation-templated anionic Co^II^-dicyanamide
network composed of <i>\m</i>~1,5~-dicyanamide-bridged Co^II^ chains
inter-connected <i>via \m</i>~1,5~-dicyanamide bridges.
;
_chemical_name_systematic
;\
<i>catena</i>-Poly[bis(tetraethylammonium)
[tetraaquatris(\m-dicyanamido-\k^2^<i>N</i>^1^:<i>N</i>^5^)bis(dicyanamido-\
\k<i>N</i>^1^)dicobaltate(II)] dicyanamide]
;
_chemical_name_common     ?
_chemical_formula_moiety     '2(C8 H20 N1 +), C10 H8 Co2 N15 O4, C2 N3 -'
_chemical_formula_sum     'C28 H48 Co2 N20 O4'
_chemical_formula_iupac     '(C8 H20 N)2 [Co2 (C2 N3)5 (H2 O1)4] (C2 N3)'
_chemical_formula_weight     846.72
_chemical_melting_point     ?
_shelx_space_group_comment
;
The symmetry employed for this shelxl refinement is uniquely defined
by the following loop, which should always be used as a source of
symmetry information in preference to the above space-group names.
They are only intended as comments.
;
_space_group_crystal_system     monoclinic
_space_group_name_H-M_alt     'C c'
_space_group_name_Hall     'C -2yc'
loop_
    _space_group_symop_operation_xyz
    'x, y, z'
    'x, -y, z+1/2'
    'x+1/2, y+1/2, z'
    'x+1/2, -y+1/2, z+1/2'
_cell_length_a     23.9836(19)
_cell_length_b     7.3271(6)
_cell_length_c     22.6809(17)
_cell_angle_alpha     90
_cell_angle_beta     94.4257(14)
_cell_angle_gamma     90
_cell_volume     3973.8(5)
_cell_formula_units_Z     4
_cell_measurement_reflns_used     9967
_cell_measurement_theta_min     2.0
_cell_measurement_theta_max     28.0
_cell_measurement_temperature     100(2)
_exptl_crystal_description     irregular
_exptl_crystal_colour     red
_exptl_crystal_size_max     0.157
_exptl_crystal_size_mid     0.155
_exptl_crystal_size_min     0.100
_exptl_crystal_density_diffrn     1.415
_exptl_crystal_density_meas     ?
_exptl_crystal_density_method     ?
_exptl_crystal_F_000     1768
_exptl_absorpt_coefficient_mu     0.895
_exptl_absorpt_correction_type     analytical
_exptl_absorpt_process_details
;
based on measured indexed crystal faces
(SHELXTL2014; Sheldrick, 2015<i>a</i>)
;
_shelx_estimated_absorpt_T_min     0.872
_shelx_estimated_absorpt_T_max     0.916
_exptl_absorpt_correction_T_min     0.8980
_exptl_absorpt_correction_T_max     0.9469
_diffrn_ambient_temperature     100(2)
_diffrn_radiation_type     MoK\a
_diffrn_radiation_wavelength     0.71073
_diffrn_measurement_device_type     'Bruker APEXII DUO CCD'
_diffrn_measurement_method     'phi and omega scans'
_diffrn_detector_area_resol_mean     ?
_diffrn_reflns_number     26031
_diffrn_reflns_av_R_equivalents     0.0260
_diffrn_reflns_theta_min     1.703
_diffrn_reflns_theta_max     27.486
_diffrn_reflns_theta_full     25.242
_diffrn_measured_fraction_theta_max     1.000
_diffrn_measured_fraction_theta_full     1.000
_diffrn_reflns_limit_h_min     -30
_diffrn_reflns_limit_h_max     30
_diffrn_reflns_limit_k_min     -9
_diffrn_reflns_limit_k_max     9
_diffrn_reflns_limit_l_min     -27
_diffrn_reflns_limit_l_max     29
_diffrn_standards_number     0
_diffrn_standards_interval_count     ?
_diffrn_standards_interval_time     ?
_diffrn_standards_decay_%     1
_refine_special_details
;
All H atoms were positioned geometrically ( C---H = 0.93/1.00 \%A) and
allowed to ride with <i>U</i>~iso~(H)= 1.2/1.5<i>U</i>~eq~(C).
Methyl ones were allowed to rotate around the corresponding C---C.
The asymmetric unit consists of a 2 Co units with each coordinated to four
 diamine ligand forming a square plane and two water ligands trans to each
 other.. The asymmetric unit also contains two tetraethylammonium counterions.
 Two nitrogen atoms, N3/N3' and N55/N56, were disordered and refined in two
 parts each with their site occupation factors dependently refined. All of
 the water protons were obtained from a Difference Fourier map and refined
 freely.
;
_reflns_number_total     9018
_reflns_number_gt     8397
_reflns_threshold_expression     'I > 2\s(I)'
_refine_ls_structure_factor_coef     Fsqd
_refine_ls_matrix_type     full
_refine_ls_R_factor_all     0.0311
_refine_ls_R_factor_gt     0.0279
_refine_ls_wR_factor_gt     0.0693
_refine_ls_wR_factor_ref     0.0704
_refine_ls_goodness_of_fit_ref     1.021
_refine_ls_restrained_S_all     1.020
_refine_ls_number_reflns     9018
_refine_ls_number_parameters     519
_refine_ls_number_restraints     2
_refine_ls_hydrogen_treatment     mixed
_refine_ls_weighting_scheme     calc
_refine_ls_weighting_details
                      'w=1/[\s^2^(Fo^2^)+(0.0456P)^2^] where P=(Fo^2^+2Fc^2^)/3'
_atom_sites_solution_hydrogens     mixed
_atom_sites_solution_primary     direct
_atom_sites_solution_secondary     difmap
_refine_ls_shift/su_max     0.001
_refine_ls_shift/su_mean     0.000
_refine_diff_density_max     1.098
_refine_diff_density_min     -0.216
_refine_ls_extinction_method     none
_refine_ls_extinction_coef     .
_refine_ls_abs_structure_details
;
Flack <i>x</i> determined using 3859 quotients
[(<i>I</i>^+^)-(<i>I</i>^-^)]/[(<i>I</i>^+^)+(<i>I</i>^-^)]
(Parsons <i>et al.</i>, 2013)
;
_refine_ls_abs_structure_Flack     0.016(4)
loop_
    _atom_type_symbol
    _atom_type_description
    _atom_type_scat_dispersion_real
    _atom_type_scat_dispersion_imag
    _atom_type_scat_source
    'C' 'C' 0.0033 0.0016
                         'International Tables Vol C Tables 4.2.6.8 and 6.1.1.4'
    'H' 'H' 0.0000 0.0000
                         'International Tables Vol C Tables 4.2.6.8 and 6.1.1.4'
    'N' 'N' 0.0061 0.0033
                         'International Tables Vol C Tables 4.2.6.8 and 6.1.1.4'
    'O' 'O' 0.0106 0.0060
                         'International Tables Vol C Tables 4.2.6.8 and 6.1.1.4'
    'Co' 'Co' 0.3494 0.9721
                         'International Tables Vol C Tables 4.2.6.8 and 6.1.1.4'
_computing_data_collection
;
APEX2 (Bruker, 2008)
;
_computing_cell_refinement
;
SAINT (Bruker, 2008)
;
_computing_data_reduction
;
SAINT (Bruker, 2008)
;
_computing_structure_solution
;
SHELXT2014 (Sheldrick, 2015<i>a</i>)
;
_computing_structure_refinement
;
SHELXL2014 (Sheldrick, 2015<i>b</i>)
;
_computing_molecular_graphics
;
XP in SHELXTL-plus (Sheldrick, 2008)
;
_computing_publication_material
;
publCIF (Westrip, 2010)
;
loop_
    _atom_site_type_symbol
    _atom_site_label
    _atom_site_fract_x
    _atom_site_fract_y
    _atom_site_fract_z
    _atom_site_U_iso_or_equiv
    _atom_site_adp_type
    _atom_site_calc_flag
    _atom_site_occupancy
    _atom_site_disorder_assembly
    _atom_site_disorder_group
    Co Co1 0.45296(2) 1.02347(5) 0.23954(2) 0.01173(10) Uani d 1 . .
    Co Co2 0.70898(2) 0.98381(6) 0.49718(2) 0.01198(10) Uani d 1 . .
    O O1 0.42840(11) 1.2865(3) 0.21237(11) 0.0182(5) Uani d 1 . .
    H H1A 0.4119(19) 1.345(6) 0.235(2) 0.038(12) Uiso d 1 . .
    H H1B 0.4509(17) 1.337(6) 0.2020(16) 0.020(11) Uiso d 1 . .
    O O2 0.47620(10) 0.7567(3) 0.26745(11) 0.0184(5) Uani d 1 . .
    H H2A 0.4479(15) 0.700(5) 0.2772(14) 0.014(8) Uiso d 1 . .
    H H2B 0.4867(16) 0.707(6) 0.2440(18) 0.020(11) Uiso d 1 . .
    O O3 0.68557(10) 0.7243(3) 0.46262(10) 0.0172(4) Uani d 1 . .
    H H3A 0.6660(17) 0.671(5) 0.4820(18) 0.022(10) Uiso d 1 . .
    H H3B 0.717(2) 0.673(8) 0.462(2) 0.066(16) Uiso d 1 . .
    O O4 0.73049(10) 1.2503(3) 0.52824(10) 0.0165(4) Uani d 1 . .
    H H4A 0.7045(17) 1.301(6) 0.5321(17) 0.024(11) Uiso d 1 . .
    H H4B 0.748(2) 1.305(7) 0.507(2) 0.041(13) Uiso d 1 . .
    N N1 0.27918(17) 0.9826(4) 0.44658(17) 0.0263(8) Uani d 1 . .
    N N3 0.3496(7) 1.110(2) 0.3882(6) 0.014(3) Uiso d 0.33(4) A 1
    N N3' 0.3369(4) 1.1453(11) 0.3777(3) 0.0170(17) Uiso d 0.67(4) A 2
    N N5 0.38584(12) 1.0199(4) 0.29474(13) 0.0172(6) Uani d 1 . .
    N N6 0.50206(11) 1.1338(3) 0.31233(11) 0.0186(5) Uani d 1 . .
    N N8 0.55339(11) 1.2440(4) 0.40377(11) 0.0198(6) Uani d 1 . .
    N N10 0.63870(10) 1.1001(3) 0.45012(11) 0.0176(5) Uani d 1 . .
    N N11 0.77978(10) 0.8675(3) 0.54269(11) 0.0185(5) Uani d 1 . .
    N N13 0.87084(11) 0.7274(4) 0.57243(12) 0.0275(7) Uani d 1 . .
    N N15 0.90600(10) 0.5935(3) 0.66723(11) 0.0179(5) Uani d 1 . .
    N N16 0.66067(11) 0.9433(4) 0.56980(12) 0.0165(5) Uani d 1 . .
    N N18 0.61244(11) 0.8416(4) 0.65572(12) 0.0208(6) Uani d 1 . .
    N N20 0.52420(11) 0.9548(4) 0.69062(12) 0.0171(5) Uani d 1 . .
    N N21 0.75691(12) 1.0268(4) 0.42431(13) 0.0172(6) Uani d 1 . .
    N N23 0.79811(11) 1.1485(4) 0.33595(11) 0.0219(6) Uani d 1 . .
    N N25 0.88281(14) 1.0353(4) 0.29320(16) 0.0243(8) Uani d 1 . .
    C C2 0.30902(13) 1.0444(4) 0.41469(13) 0.0167(6) Uani d 1 . .
    C C4 0.36385(12) 1.0633(4) 0.33577(13) 0.0158(6) Uani d 1 . .
    C C7 0.52810(12) 1.1808(4) 0.35482(13) 0.0144(6) Uani d 1 . .
    C C9 0.59893(12) 1.1634(4) 0.42615(12) 0.0143(6) Uani d 1 . .
    C C12 0.82135(13) 0.7985(4) 0.55973(13) 0.0171(6) Uani d 1 . .
    C C14 0.88662(12) 0.6596(4) 0.62471(13) 0.0175(6) Uani d 1 . .
    C C17 0.63568(12) 0.9025(4) 0.60908(13) 0.0138(6) Uani d 1 . .
    C C19 0.56523(12) 0.9077(4) 0.67179(13) 0.0151(6) Uani d 1 . .
    C C22 0.77826(12) 1.0776(4) 0.38380(13) 0.0151(6) Uani d 1 . .
    C C24 0.84342(13) 1.0826(4) 0.31572(13) 0.0175(6) Uani d 1 . .
    N N51 0.63136(15) 0.4857(4) 0.53742(16) 0.0268(8) Uani d 1 . .
    C C52 0.60294(12) 0.4231(4) 0.57142(14) 0.0159(6) Uani d 1 . .
    N N53 0.57322(12) 0.3337(4) 0.60740(13) 0.0256(7) Uani d 1 . .
    C C54 0.54159(14) 0.4164(4) 0.64236(16) 0.0223(7) Uani d 1 . .
    N N55 0.5044(5) 0.4734(8) 0.6665(5) 0.019(2) Uiso d 0.48(3) B 1
    N N56 0.5199(5) 0.4749(9) 0.6832(5) 0.021(2) Uiso d 0.52(3) B 2
    N N100 0.20492(11) 0.8554(3) 0.74448(12) 0.0167(5) Uani d 1 . .
    C C101 0.21237(15) 0.9688(5) 0.80049(17) 0.0272(7) Uani d 1 . .
    H H10A 0.2457 1.0473 0.7982 0.033 Uiso calc 1 . .
    H H10B 0.2198 0.8854 0.8345 0.033 Uiso calc 1 . .
    C C102 0.16270(18) 1.0892(6) 0.8122(2) 0.0451(10) Uani d 1 . .
    H H10C 0.1710 1.1572 0.8491 0.068 Uiso calc 1 . .
    H H10D 0.1555 1.1751 0.7794 0.068 Uiso calc 1 . .
    H H10E 0.1296 1.0128 0.8158 0.068 Uiso calc 1 . .
    C C103 0.15273(13) 0.7392(5) 0.74406(14) 0.0231(7) Uani d 1 . .
    H H10F 0.1494 0.6673 0.7070 0.028 Uiso calc 1 . .
    H H10G 0.1199 0.8210 0.7436 0.028 Uiso calc 1 . .
    C C104 0.15073(16) 0.6084(5) 0.79603(16) 0.0321(8) Uani d 1 . .
    H H10H 0.1157 0.5392 0.7921 0.048 Uiso calc 1 . .
    H H10I 0.1824 0.5239 0.7964 0.048 Uiso calc 1 . .
    H H10J 0.1528 0.6779 0.8330 0.048 Uiso calc 1 . .
    C C105 0.19842(15) 0.9746(5) 0.68951(17) 0.0283(8) Uani d 1 . .
    H H10K 0.1927 0.8945 0.6544 0.034 Uiso calc 1 . .
    H H10L 0.1644 1.0500 0.6914 0.034 Uiso calc 1 . .
    C C106 0.24752(17) 1.0999(6) 0.6811(2) 0.0452(11) Uani d 1 . .
    H H10M 0.2399 1.1714 0.6449 0.068 Uiso calc 1 . .
    H H10N 0.2530 1.1825 0.7151 0.068 Uiso calc 1 . .
    H H10O 0.2814 1.0267 0.6780 0.068 Uiso calc 1 . .
    C C107 0.25726(14) 0.7379(4) 0.74309(15) 0.0228(7) Uani d 1 . .
    H H10P 0.2903 0.8193 0.7452 0.027 Uiso calc 1 . .
    H H10Q 0.2603 0.6602 0.7789 0.027 Uiso calc 1 . .
    C C108 0.25941(16) 0.6164(6) 0.68945(17) 0.0352(9) Uani d 1 . .
    H H10R 0.2944 0.5465 0.6925 0.053 Uiso calc 1 . .
    H H10S 0.2276 0.5321 0.6875 0.053 Uiso calc 1 . .
    H H10T 0.2577 0.6917 0.6536 0.053 Uiso calc 1 . .
    N N200 0.46116(10) 0.7171(3) 0.48654(11) 0.0159(5) Uani d 1 . .
    C C201 0.47345(14) 0.7741(5) 0.42451(14) 0.0251(7) Uani d 1 . .
    H H20A 0.4679 0.9076 0.4206 0.030 Uiso calc 1 . .
    H H20B 0.4461 0.7140 0.3958 0.030 Uiso calc 1 . .
    C C202 0.53259(15) 0.7274(5) 0.40827(15) 0.0274(7) Uani d 1 . .
    H H20C 0.5373 0.7682 0.3678 0.041 Uiso calc 1 . .
    H H20D 0.5600 0.7890 0.4357 0.041 Uiso calc 1 . .
    H H20E 0.5383 0.5951 0.4109 0.041 Uiso calc 1 . .
    C C203 0.50310(13) 0.7976(4) 0.53272(15) 0.0226(7) Uani d 1 . .
    H H20F 0.5410 0.7536 0.5253 0.027 Uiso calc 1 . .
    H H20G 0.4945 0.7531 0.5722 0.027 Uiso calc 1 . .
    C C204 0.50327(14) 1.0055(4) 0.53314(15) 0.0235(7) Uani d 1 . .
    H H20H 0.5311 1.0493 0.5638 0.035 Uiso calc 1 . .
    H H20I 0.5126 1.0507 0.4945 0.035 Uiso calc 1 . .
    H H20J 0.4662 1.0502 0.5414 0.035 Uiso calc 1 . .
    C C205 0.40225(13) 0.7789(5) 0.49619(16) 0.0274(7) Uani d 1 . .
    H H20K 0.3762 0.7217 0.4656 0.033 Uiso calc 1 . .
    H H20L 0.4000 0.9127 0.4904 0.033 Uiso calc 1 . .
    C C206 0.38269(14) 0.7340(5) 0.55649(15) 0.0269(7) Uani d 1 . .
    H H20M 0.3444 0.7787 0.5588 0.040 Uiso calc 1 . .
    H H20N 0.3836 0.6015 0.5624 0.040 Uiso calc 1 . .
    H H20O 0.4075 0.7929 0.5872 0.040 Uiso calc 1 . .
    C C207 0.46624(15) 0.5084(4) 0.49254(15) 0.0232(7) Uani d 1 . .
    H H20P 0.5051 0.4724 0.4861 0.028 Uiso calc 1 . .
    H H20Q 0.4591 0.4736 0.5335 0.028 Uiso calc 1 . .
    C C208 0.42651(15) 0.4023(5) 0.44990(16) 0.0281(7) Uani d 1 . .
    H H20R 0.4322 0.2712 0.4564 0.042 Uiso calc 1 . .
    H H20S 0.3878 0.4343 0.4566 0.042 Uiso calc 1 . .
    H H20T 0.4338 0.4331 0.4092 0.042 Uiso calc 1 . .
loop_
    _atom_site_aniso_label
    _atom_site_aniso_U_11
    _atom_site_aniso_U_22
    _atom_site_aniso_U_33
    _atom_site_aniso_U_12
    _atom_site_aniso_U_13
    _atom_site_aniso_U_23
    Co1 0.0100(2) 0.0133(2) 0.0120(2) -0.00160(18) 0.00139(15) -0.00165(18)
    Co2 0.0105(2) 0.0140(2) 0.0115(2) 0.00317(17) 0.00170(15) 0.00155(17)
    O1 0.0210(12) 0.0161(11) 0.0181(12) 0.0003(9) 0.0053(10) 0.0000(9)
    O2 0.0159(11) 0.0179(11) 0.0220(13) -0.0016(9) 0.0047(9) -0.0020(10)
    O3 0.0160(11) 0.0181(11) 0.0179(11) 0.0010(9) 0.0040(9) 0.0015(9)
    O4 0.0160(11) 0.0166(11) 0.0172(11) 0.0028(9) 0.0040(9) 0.0019(9)
    N1 0.036(2) 0.0171(15) 0.0280(18) 0.0040(12) 0.0163(15) -0.0004(12)
    N5 0.0148(13) 0.0189(13) 0.0182(15) 0.0002(10) 0.0040(11) 0.0019(10)
    N6 0.0166(12) 0.0209(13) 0.0181(13) 0.0018(10) 0.0000(10) -0.0024(10)
    N8 0.0200(13) 0.0219(13) 0.0165(13) 0.0101(10) -0.0055(10) -0.0058(10)
    N10 0.0167(12) 0.0200(13) 0.0156(13) 0.0033(10) -0.0011(10) -0.0006(10)
    N11 0.0150(12) 0.0217(13) 0.0187(13) 0.0045(10) 0.0002(10) 0.0035(10)
    N13 0.0185(13) 0.0472(18) 0.0166(13) 0.0160(12) 0.0014(10) 0.0109(13)
    N15 0.0158(12) 0.0201(12) 0.0176(13) 0.0034(10) -0.0003(10) 0.0025(10)
    N16 0.0149(12) 0.0180(13) 0.0168(13) 0.0032(10) 0.0026(10) 0.0012(10)
    N18 0.0173(13) 0.0262(14) 0.0199(13) 0.0081(10) 0.0088(10) 0.0083(11)
    N20 0.0164(13) 0.0173(13) 0.0182(14) 0.0015(10) 0.0047(10) 0.0020(10)
    N21 0.0166(14) 0.0193(13) 0.0161(14) 0.0031(11) 0.0041(11) 0.0010(11)
    N23 0.0245(14) 0.0232(13) 0.0196(13) 0.0058(11) 0.0118(11) 0.0056(11)
    N25 0.0240(18) 0.0209(15) 0.0301(19) -0.0002(12) 0.0163(14) 0.0009(13)
    C2 0.0163(14) 0.0173(15) 0.0164(15) 0.0016(11) 0.0006(12) -0.0048(12)
    C4 0.0113(13) 0.0183(15) 0.0177(16) -0.0053(11) -0.0009(12) 0.0007(11)
    C7 0.0128(13) 0.0138(13) 0.0170(15) 0.0038(10) 0.0044(11) 0.0009(11)
    C9 0.0170(14) 0.0146(13) 0.0116(13) -0.0007(11) 0.0026(11) -0.0033(10)
    C12 0.0188(14) 0.0199(14) 0.0129(14) 0.0018(12) 0.0029(11) 0.0019(11)
    C14 0.0118(13) 0.0198(14) 0.0209(16) 0.0037(11) 0.0020(11) -0.0002(12)
    C17 0.0122(13) 0.0129(13) 0.0161(14) 0.0035(11) -0.0012(11) -0.0015(11)
    C19 0.0181(14) 0.0135(13) 0.0136(14) -0.0020(11) 0.0009(11) 0.0019(11)
    C22 0.0129(13) 0.0147(14) 0.0175(15) 0.0010(11) -0.0006(11) -0.0043(11)
    C24 0.0238(16) 0.0141(14) 0.0148(14) -0.0062(12) 0.0030(12) 0.0008(11)
    N51 0.0297(18) 0.0194(15) 0.033(2) 0.0054(12) 0.0170(15) 0.0012(12)
    C52 0.0133(14) 0.0149(14) 0.0193(16) 0.0033(11) 0.0000(12) -0.0024(12)
    N53 0.0308(16) 0.0194(12) 0.0284(17) -0.0060(12) 0.0141(13) -0.0038(11)
    C54 0.0228(17) 0.0163(15) 0.0286(18) -0.0019(13) 0.0079(14) 0.0054(14)
    N100 0.0173(12) 0.0121(11) 0.0197(12) -0.0023(10) -0.0051(9) 0.0019(10)
    C101 0.0271(18) 0.0238(17) 0.0300(19) -0.0022(14) -0.0017(14) -0.0083(14)
    C102 0.040(2) 0.037(2) 0.058(3) 0.0070(18) 0.0062(19) -0.019(2)
    C103 0.0198(15) 0.0241(16) 0.0243(17) -0.0068(13) -0.0047(12) 0.0014(13)
    C104 0.036(2) 0.0275(18) 0.032(2) -0.0112(15) -0.0030(15) 0.0106(15)
    C105 0.0258(17) 0.0258(17) 0.032(2) 0.0015(14) -0.0039(14) 0.0150(14)
    C106 0.032(2) 0.043(2) 0.061(3) -0.0080(18) -0.0004(19) 0.032(2)
    C107 0.0222(16) 0.0209(16) 0.0240(17) 0.0016(13) -0.0073(13) 0.0006(13)
    C108 0.0326(19) 0.039(2) 0.033(2) 0.0088(16) -0.0046(16) -0.0140(17)
    N200 0.0141(12) 0.0192(13) 0.0138(12) 0.0007(10) -0.0027(9) 0.0002(10)
    C201 0.0300(17) 0.0254(16) 0.0189(16) -0.0012(14) -0.0043(13) 0.0007(13)
    C202 0.0338(19) 0.0223(16) 0.0275(18) 0.0004(14) 0.0110(14) 0.0011(14)
    C203 0.0188(15) 0.0259(16) 0.0217(16) 0.0006(12) -0.0073(12) 0.0003(13)
    C204 0.0212(16) 0.0268(17) 0.0224(17) -0.0044(13) 0.0004(13) -0.0068(13)
    C205 0.0183(16) 0.0301(17) 0.033(2) 0.0053(13) -0.0045(14) -0.0056(15)
    C206 0.0223(16) 0.0280(17) 0.0312(18) -0.0002(13) 0.0074(13) -0.0048(15)
    C207 0.0259(17) 0.0192(16) 0.0239(17) 0.0022(13) -0.0015(14) 0.0019(12)
    C208 0.0305(18) 0.0243(17) 0.0290(18) -0.0061(14) -0.0002(14) -0.0082(15)
_geom_special_details
;
 All esds (except the esd in the dihedral angle between two l.s. planes)
 are estimated using the full covariance matrix.  The cell esds are taken
 into account individually in the estimation of esds in distances, angles
 and torsion angles; correlations between esds in cell parameters are only
 used when they are defined by crystal symmetry.  An approximate (isotropic)
 treatment of cell esds is used for estimating esds involving l.s. planes.
;
loop_
    _geom_bond_atom_site_label_1
    _geom_bond_atom_site_label_2
    _geom_bond_site_symmetry_2
    _geom_bond_distance
    _geom_bond_publ_flag
    Co1 O1 . 2.094(2) ?
    Co1 N15 4_464 2.099(2) ?
    Co1 N6 . 2.113(2) ?
    Co1 N20 2_574 2.114(3) ?
    Co1 N5 . 2.114(3) ?
    Co1 O2 . 2.116(2) ?
    Co2 N11 . 2.099(2) ?
    Co2 N10 . 2.105(2) ?
    Co2 N16 . 2.107(3) ?
    Co2 N21 . 2.109(3) ?
    Co2 O3 . 2.116(2) ?
    Co2 O4 . 2.126(2) ?
    O1 H1A . 0.79(5) ?
    O1 H1B . 0.71(4) ?
    O2 H2A . 0.84(4) ?
    O2 H2B . 0.71(4) ?
    O3 H3A . 0.77(4) ?
    O3 H3B . 0.84(6) ?
    O4 H4A . 0.74(4) ?
    O4 H4B . 0.77(5) ?
    N1 C2 . 1.149(5) ?
    N3 C2 . 1.278(9) ?
    N3 C4 . 1.307(9) ?
    N3' C4 . 1.334(6) ?
    N3' C2 . 1.335(6) ?
    N5 C4 . 1.149(4) ?
    N6 C7 . 1.160(4) ?
    N8 C7 . 1.308(4) ?
    N8 C9 . 1.309(4) ?
    N10 C9 . 1.158(4) ?
    N11 C12 . 1.157(4) ?
    N13 C12 . 1.308(4) ?
    N13 C14 . 1.314(4) ?
    N15 C14 . 1.145(4) ?
    N15 Co1 4_565 2.099(2) ?
    N16 C17 . 1.151(4) ?
    N18 C19 . 1.309(4) ?
    N18 C17 . 1.312(4) ?
    N20 C19 . 1.155(4) ?
    N20 Co1 2_575 2.114(3) ?
    N21 C22 . 1.148(4) ?
    N23 C24 . 1.304(4) ?
    N23 C22 . 1.324(4) ?
    N25 C24 . 1.161(5) ?
    N51 C52 . 1.162(5) ?
    C52 N53 . 1.301(4) ?
    N53 C54 . 1.290(4) ?
    C54 N55 . 1.159(8) ?
    C54 N56 . 1.176(9) ?
    N100 C103 . 1.513(4) ?
    N100 C101 . 1.517(4) ?
    N100 C105 . 1.520(4) ?
    N100 C107 . 1.524(4) ?
    C101 C102 . 1.522(5) ?
    C101 H10A . 0.9900 ?
    C101 H10B . 0.9900 ?
    C102 H10C . 0.9800 ?
    C102 H10D . 0.9800 ?
    C102 H10E . 0.9800 ?
    C103 C104 . 1.523(5) ?
    C103 H10F . 0.9900 ?
    C103 H10G . 0.9900 ?
    C104 H10H . 0.9800 ?
    C104 H10I . 0.9800 ?
    C104 H10J . 0.9800 ?
    C105 C106 . 1.517(5) ?
    C105 H10K . 0.9900 ?
    C105 H10L . 0.9900 ?
    C106 H10M . 0.9800 ?
    C106 H10N . 0.9800 ?
    C106 H10O . 0.9800 ?
    C107 C108 . 1.512(5) ?
    C107 H10P . 0.9900 ?
    C107 H10Q . 0.9900 ?
    C108 H10R . 0.9800 ?
    C108 H10S . 0.9800 ?
    C108 H10T . 0.9800 ?
    N200 C203 . 1.515(4) ?
    N200 C205 . 1.516(4) ?
    N200 C201 . 1.518(4) ?
    N200 C207 . 1.539(4) ?
    C201 C202 . 1.532(5) ?
    C201 H20A . 0.9900 ?
    C201 H20B . 0.9900 ?
    C202 H20C . 0.9800 ?
    C202 H20D . 0.9800 ?
    C202 H20E . 0.9800 ?
    C203 C204 . 1.524(4) ?
    C203 H20F . 0.9900 ?
    C203 H20G . 0.9900 ?
    C204 H20H . 0.9800 ?
    C204 H20I . 0.9800 ?
    C204 H20J . 0.9800 ?
    C205 C206 . 1.516(5) ?
    C205 H20K . 0.9900 ?
    C205 H20L . 0.9900 ?
    C206 H20M . 0.9800 ?
    C206 H20N . 0.9800 ?
    C206 H20O . 0.9800 ?
    C207 C208 . 1.518(5) ?
    C207 H20P . 0.9900 ?
    C207 H20Q . 0.9900 ?
    C208 H20R . 0.9800 ?
    C208 H20S . 0.9800 ?
    C208 H20T . 0.9800 ?
loop_
    _geom_angle_atom_site_label_1
    _geom_angle_atom_site_label_2
    _geom_angle_atom_site_label_3
    _geom_angle_site_symmetry_1
    _geom_angle_site_symmetry_3
    _geom_angle
    _geom_angle_publ_flag
    O1 Co1 N15 . 4_464 91.39(10) ?
    O1 Co1 N6 . . 90.28(10) ?
    N15 Co1 N6 4_464 . 178.10(10) ?
    O1 Co1 N20 . 2_574 89.81(11) ?
    N15 Co1 N20 4_464 2_574 91.57(10) ?
    N6 Co1 N20 . 2_574 87.54(10) ?
    O1 Co1 N5 . . 88.62(11) ?
    N15 Co1 N5 4_464 . 94.04(10) ?
    N6 Co1 N5 . . 86.90(11) ?
    N20 Co1 N5 2_574 . 174.22(11) ?
    O1 Co1 O2 . . 178.90(11) ?
    N15 Co1 O2 4_464 . 88.25(10) ?
    N6 Co1 O2 . . 90.09(10) ?
    N20 Co1 O2 2_574 . 91.25(10) ?
    N5 Co1 O2 . . 90.36(10) ?
    N11 Co2 N10 . . 178.97(11) ?
    N11 Co2 N16 . . 91.79(10) ?
    N10 Co2 N16 . . 89.21(10) ?
    N11 Co2 N21 . . 88.68(11) ?
    N10 Co2 N21 . . 90.32(11) ?
    N16 Co2 N21 . . 179.42(12) ?
    N11 Co2 O3 . . 89.94(9) ?
    N10 Co2 O3 . . 89.81(10) ?
    N16 Co2 O3 . . 90.95(10) ?
    N21 Co2 O3 . . 89.38(10) ?
    N11 Co2 O4 . . 92.49(10) ?
    N10 Co2 O4 . . 87.74(9) ?
    N16 Co2 O4 . . 90.26(10) ?
    N21 Co2 O4 . . 89.39(10) ?
    O3 Co2 O4 . . 177.25(10) ?
    Co1 O1 H1A . . 117(3) ?
    Co1 O1 H1B . . 112(3) ?
    H1A O1 H1B . . 111(5) ?
    Co1 O2 H2A . . 110(2) ?
    Co1 O2 H2B . . 110(3) ?
    H2A O2 H2B . . 107(4) ?
    Co2 O3 H3A . . 113(3) ?
    Co2 O3 H3B . . 101(4) ?
    H3A O3 H3B . . 112(5) ?
    Co2 O4 H4A . . 108(3) ?
    Co2 O4 H4B . . 113(3) ?
    H4A O4 H4B . . 108(5) ?
    C2 N3 C4 . . 126.2(7) ?
    C4 N3' C2 . . 119.5(6) ?
    C4 N5 Co1 . . 153.4(2) ?
    C7 N6 Co1 . . 174.2(2) ?
    C7 N8 C9 . . 119.2(2) ?
    C9 N10 Co2 . . 177.4(2) ?
    C12 N11 Co2 . . 170.1(2) ?
    C12 N13 C14 . . 122.9(3) ?
    C14 N15 Co1 . 4_565 171.5(2) ?
    C17 N16 Co2 . . 173.0(2) ?
    C19 N18 C17 . . 122.0(3) ?
    C19 N20 Co1 . 2_575 164.3(2) ?
    C22 N21 Co2 . . 168.5(3) ?
    C24 N23 C22 . . 120.3(3) ?
    N1 C2 N3 . . 168.3(10) ?
    N1 C2 N3' . . 168.5(5) ?
    N5 C4 N3 . . 167.7(9) ?
    N5 C4 N3' . . 168.6(5) ?
    N6 C7 N8 . . 174.4(3) ?
    N10 C9 N8 . . 174.4(3) ?
    N11 C12 N13 . . 172.4(3) ?
    N15 C14 N13 . . 171.8(3) ?
    N16 C17 N18 . . 172.7(3) ?
    N20 C19 N18 . . 173.3(3) ?
    N21 C22 N23 . . 173.7(3) ?
    N25 C24 N23 . . 173.5(4) ?
    N51 C52 N53 . . 173.0(3) ?
    C54 N53 C52 . . 121.7(3) ?
    N55 C54 N53 . . 165.8(7) ?
    N56 C54 N53 . . 166.1(8) ?
    C103 N100 C101 . . 110.9(3) ?
    C103 N100 C105 . . 106.6(2) ?
    C101 N100 C105 . . 111.7(2) ?
    C103 N100 C107 . . 111.4(2) ?
    C101 N100 C107 . . 106.4(2) ?
    C105 N100 C107 . . 109.9(3) ?
    N100 C101 C102 . . 114.9(3) ?
    N100 C101 H10A . . 108.5 ?
    C102 C101 H10A . . 108.5 ?
    N100 C101 H10B . . 108.5 ?
    C102 C101 H10B . . 108.5 ?
    H10A C101 H10B . . 107.5 ?
    C101 C102 H10C . . 109.5 ?
    C101 C102 H10D . . 109.5 ?
    H10C C102 H10D . . 109.5 ?
    C101 C102 H10E . . 109.5 ?
    H10C C102 H10E . . 109.5 ?
    H10D C102 H10E . . 109.5 ?
    N100 C103 C104 . . 115.1(3) ?
    N100 C103 H10F . . 108.5 ?
    C104 C103 H10F . . 108.5 ?
    N100 C103 H10G . . 108.5 ?
    C104 C103 H10G . . 108.5 ?
    H10F C103 H10G . . 107.5 ?
    C103 C104 H10H . . 109.5 ?
    C103 C104 H10I . . 109.5 ?
    H10H C104 H10I . . 109.5 ?
    C103 C104 H10J . . 109.5 ?
    H10H C104 H10J . . 109.5 ?
    H10I C104 H10J . . 109.5 ?
    C106 C105 N100 . . 114.8(3) ?
    C106 C105 H10K . . 108.6 ?
    N100 C105 H10K . . 108.6 ?
    C106 C105 H10L . . 108.6 ?
    N100 C105 H10L . . 108.6 ?
    H10K C105 H10L . . 107.6 ?
    C105 C106 H10M . . 109.5 ?
    C105 C106 H10N . . 109.5 ?
    H10M C106 H10N . . 109.5 ?
    C105 C106 H10O . . 109.5 ?
    H10M C106 H10O . . 109.5 ?
    H10N C106 H10O . . 109.5 ?
    C108 C107 N100 . . 115.4(3) ?
    C108 C107 H10P . . 108.4 ?
    N100 C107 H10P . . 108.4 ?
    C108 C107 H10Q . . 108.4 ?
    N100 C107 H10Q . . 108.4 ?
    H10P C107 H10Q . . 107.5 ?
    C107 C108 H10R . . 109.5 ?
    C107 C108 H10S . . 109.5 ?
    H10R C108 H10S . . 109.5 ?
    C107 C108 H10T . . 109.5 ?
    H10R C108 H10T . . 109.5 ?
    H10S C108 H10T . . 109.5 ?
    C203 N200 C205 . . 111.1(2) ?
    C203 N200 C201 . . 111.6(2) ?
    C205 N200 C201 . . 107.5(2) ?
    C203 N200 C207 . . 106.4(2) ?
    C205 N200 C207 . . 110.6(3) ?
    C201 N200 C207 . . 109.6(2) ?
    N200 C201 C202 . . 114.3(3) ?
    N200 C201 H20A . . 108.7 ?
    C202 C201 H20A . . 108.7 ?
    N200 C201 H20B . . 108.7 ?
    C202 C201 H20B . . 108.7 ?
    H20A C201 H20B . . 107.6 ?
    C201 C202 H20C . . 109.5 ?
    C201 C202 H20D . . 109.5 ?
    H20C C202 H20D . . 109.5 ?
    C201 C202 H20E . . 109.5 ?
    H20C C202 H20E . . 109.5 ?
    H20D C202 H20E . . 109.5 ?
    N200 C203 C204 . . 113.3(3) ?
    N200 C203 H20F . . 108.9 ?
    C204 C203 H20F . . 108.9 ?
    N200 C203 H20G . . 108.9 ?
    C204 C203 H20G . . 108.9 ?
    H20F C203 H20G . . 107.7 ?
    C203 C204 H20H . . 109.5 ?
    C203 C204 H20I . . 109.5 ?
    H20H C204 H20I . . 109.5 ?
    C203 C204 H20J . . 109.5 ?
    H20H C204 H20J . . 109.5 ?
    H20I C204 H20J . . 109.5 ?
    N200 C205 C206 . . 115.0(3) ?
    N200 C205 H20K . . 108.5 ?
    C206 C205 H20K . . 108.5 ?
    N200 C205 H20L . . 108.5 ?
    C206 C205 H20L . . 108.5 ?
    H20K C205 H20L . . 107.5 ?
    C205 C206 H20M . . 109.5 ?
    C205 C206 H20N . . 109.5 ?
    H20M C206 H20N . . 109.5 ?
    C205 C206 H20O . . 109.5 ?
    H20M C206 H20O . . 109.5 ?
    H20N C206 H20O . . 109.5 ?
    C208 C207 N200 . . 114.2(3) ?
    C208 C207 H20P . . 108.7 ?
    N200 C207 H20P . . 108.7 ?
    C208 C207 H20Q . . 108.7 ?
    N200 C207 H20Q . . 108.7 ?
    H20P C207 H20Q . . 107.6 ?
    C207 C208 H20R . . 109.5 ?
    C207 C208 H20S . . 109.5 ?
    H20R C208 H20S . . 109.5 ?
    C207 C208 H20T . . 109.5 ?
    H20R C208 H20T . . 109.5 ?
    H20S C208 H20T . . 109.5 ?
loop_
    _geom_torsion_atom_site_label_1
    _geom_torsion_atom_site_label_2
    _geom_torsion_atom_site_label_3
    _geom_torsion_atom_site_label_4
    _geom_torsion_site_symmetry_1
    _geom_torsion_site_symmetry_2
    _geom_torsion_site_symmetry_3
    _geom_torsion_site_symmetry_4
    _geom_torsion
    _geom_torsion_publ_flag
    C4 N3 C2 N1 . . . . 132(2) ?
    C4 N3' C2 N1 . . . . -148.8(18) ?
    Co1 N5 C4 N3 . . . . -39(3) ?
    Co1 N5 C4 N3' . . . . 73(2) ?
    C2 N3 C4 N5 . . . . -131.3(19) ?
    C2 N3' C4 N5 . . . . 154.7(17) ?
    C52 N53 C54 N55 . . . . 114(2) ?
    C52 N53 C54 N56 . . . . -118(2) ?
    C103 N100 C101 C102 . . . . -55.4(4) ?
    C105 N100 C101 C102 . . . . 63.4(4) ?
    C107 N100 C101 C102 . . . . -176.7(3) ?
    C101 N100 C103 C104 . . . . -58.1(4) ?
    C105 N100 C103 C104 . . . . -180.0(3) ?
    C107 N100 C103 C104 . . . . 60.2(4) ?
    C103 N100 C105 C106 . . . . -178.8(3) ?
    C101 N100 C105 C106 . . . . 59.8(4) ?
    C107 N100 C105 C106 . . . . -58.1(4) ?
    C103 N100 C107 C108 . . . . 60.6(4) ?
    C101 N100 C107 C108 . . . . -178.4(3) ?
    C105 N100 C107 C108 . . . . -57.3(4) ?
    C203 N200 C201 C202 . . . . 55.9(3) ?
    C205 N200 C201 C202 . . . . 178.0(3) ?
    C207 N200 C201 C202 . . . . -61.7(3) ?
    C205 N200 C203 C204 . . . . -59.1(4) ?
    C201 N200 C203 C204 . . . . 60.9(3) ?
    C207 N200 C203 C204 . . . . -179.6(3) ?
    C203 N200 C205 C206 . . . . -57.3(4) ?
    C201 N200 C205 C206 . . . . -179.7(3) ?
    C207 N200 C205 C206 . . . . 60.6(4) ?
    C203 N200 C207 C208 . . . . 179.3(3) ?
    C205 N200 C207 C208 . . . . 58.5(4) ?
    C201 N200 C207 C208 . . . . -59.9(4) ?
loop_
    _geom_hbond_atom_site_label_D
    _geom_hbond_atom_site_label_H
    _geom_hbond_atom_site_label_A
    _geom_hbond_site_symmetry_A
    _geom_hbond_distance_DH
    _geom_hbond_distance_HA
    _geom_hbond_distance_DA
    _geom_hbond_angle_DHA
    O1 H1A N25 3_455 0.79(5) 2.08(5) 2.862(4) 168(4)
    O1 H1B N55 2_574 0.71(4) 2.09(4) 2.792(7) 168(4)
    O1 H1B N56 2_574 0.71(4) 2.22(4) 2.922(9) 170(4)
    O2 H2A N25 3_445 0.84(4) 2.03(4) 2.862(4) 172(3)
    O2 H2B N55 2_564 0.71(4) 2.27(4) 2.963(8) 169(4)
    O2 H2B N56 2_564 0.71(4) 2.12(4) 2.819(8) 171(4)
    O3 H3A N51 . 0.77(4) 2.07(4) 2.822(4) 165(4)
    O3 H3B N1 3_545 0.84(6) 2.09(6) 2.904(4) 162(5)
    O4 H4A N51 1_565 0.74(4) 2.23(4) 2.958(4) 172(4)
    O4 H4B N1 3 0.77(5) 2.07(5) 2.833(4) 169(5)
    C105 H10L N18 3_455 0.99 2.57 3.439(5) 146
    C202 H20E N8 1_545 0.98 2.60 3.579(5) 173
    C204 H20H N53 1_565 0.98 2.49 3.316(4) 142
_shelx_hkl_file
;
   0   0   1   -0.04    0.20
   0   0  -2   33.65    0.73
   0   0  -2   35.23    0.69
   0   0  -2   36.01    0.78
   0   0   2   33.62    0.78
   0   0   2   34.06    0.73
   0   0   2   35.54    0.96
   0   0  -3   -0.36    0.54
   0   0  -3   -0.27    0.51
   0   0  -3    0.16    0.54
   0   0   3   -0.04    0.56
   0   0   3    0.41    0.53
   0   0   3    0.04    0.72
   0   0  -4 2383.99   13.57
   0   0  -4 2451.69   11.60
   0   0  -4 2466.71   13.26
   0   0  -5    0.17    0.84
   0   0  -5    0.00    0.77
   0   0  -5   -0.24    0.81
   0   0   5   -0.60    1.13
   0   0  -6   49.06    1.78
   0   0  -6   51.74    1.61
   0   0  -6   51.70    1.73
   0   0   6   50.60    2.26
   0   0  -7    0.19    1.01
   0   0  -7    0.10    0.91
   0   0  -7    0.19    0.98
   0   0   7    1.14    1.28
   0   0  -8  265.42    3.23
   0   0  -8  271.31    3.02
   0   0  -8  279.60    3.29
   0   0   8  313.81    4.49
   0   0  -9    0.40    1.07
   0   0  -9   -0.12    0.95
   0   0  -9    0.91    1.05
   0   0   9    1.12    1.50
   0   0 -10   30.53    1.98
   0   0 -10   31.81    1.77
   0   0 -10   31.59    1.95
   0   0  10   35.48    2.59
   0   0 -11    0.30    1.14
   0   0 -11   -0.27    1.02
   0   0 -11    0.62    1.08
   0   0  11    0.30    1.53
   0   0 -12  731.25    6.14
   0   0 -12  738.99    5.66
   0   0 -12  727.49    6.08
   0   0  12  720.80    7.78
   0   0  13    5.59    1.72
   0   0 -14   33.00    2.29
   0   0 -14   36.80    2.11
   0   0 -14   32.71    2.25
   0   0  14   46.76    3.31
   0   0 -15    0.93    1.30
   0   0 -15    0.63    1.24
   0   0 -15    1.21    1.28
   0   0  15    0.29    1.09
   0   0  15    1.09    1.81
   0   0 -16  875.18    7.81
   0   0 -16  883.48    7.14
   0   0 -16  874.53    7.70
   0   0  16  887.06    7.17
   0   0  16  856.79    9.91
   0   0 -18   86.17    3.49
   0   0 -18   80.69    3.37
   0   0  18   97.77    3.21
   0   0  18   89.98    4.53
   0   0 -19    2.55    1.71
   0   0 -19    0.56    1.63
   0   0  19    0.89    1.45
   0   0  19    1.88    2.29
   0   0 -20  311.17    5.72
   0   0 -20  307.88    5.67
   0   0  20  299.33    7.30
   0   0 -21    5.67    2.01
   0   0 -21    3.86    1.94
   0   0  21    3.43    2.47
   0   0  22    6.14    2.77
   0   0  23    2.50    2.71
   0   0  24  323.95    8.75
   0   0  25    7.22    3.28
   0   0  26  126.21    6.94
   0   0  27    5.02    3.49
   0   0  28  210.76    8.67
   0   0  29    2.15    3.79
   0  -2   0  913.02    5.26
   0   2   0  886.87    5.26
   0   2   0  910.16    5.52
   0   2   0  910.85    5.29
   0   2   0  910.69    5.86
   0  -2  -1  919.29    5.61
   0   2  -1  900.48    5.65
   0   2  -1  907.55    5.81
   0   2  -1  915.18    4.95
   0   2  -1  920.95    5.95
   0   2   1  914.75    5.01
   0   2   1  931.42    5.26
   0   2   1  932.18    5.67
   0   2   1  931.02    5.98
   0  -2  -2  148.91    2.80
   0   2  -2  161.66    3.03
   0   2  -2  164.12    3.01
   0   2  -2  168.34    2.27
   0   2   2  152.13    2.26
   0   2   2  150.84    2.36
   0   2   2  151.74    2.87
   0   2   2  148.15    2.87
   0  -2  -3  733.35    5.69
   0   2  -3  734.35    5.69
   0   2  -3  731.04    5.74
   0   2  -3  755.04    3.76
   0   2   3  759.74    3.93
   0   2   3  759.74    4.19
   0   2   3  744.95    5.71
   0   2   3  763.34    5.77
   0  -2  -4  449.70    2.83
   0  -2  -4  468.65    3.52
   0  -2  -4  436.53    4.71
   0   2  -4  419.72    4.74
   0   2  -4  422.24    4.69
   0   2  -4  435.71    2.60
   0   2   4  418.68    2.75
   0   2   4  429.68    2.99
   0   2   4  417.29    4.63
   0   2   4  423.10    4.67
   0  -2  -5   14.99    1.03
   0  -2  -5   16.27    1.04
   0  -2  -5   14.24    1.62
   0  -2   5   17.41    1.71
   0   2  -5   12.73    1.68
   0   2  -5   12.21    1.64
   0   2  -5   13.28    0.86
   0   2   5   20.24    1.15
   0   2   5   18.80    2.10
   0   2   5   19.42    2.13
   0  -2  -6  576.67    2.60
   0  -2  -6  583.24    5.78
   0  -2   6  578.58    5.77
   0   2  -6  543.42    5.65
   0   2  -6  557.68    5.65
   0   2   6  582.05    2.65
   0   2   6  567.69    5.73
   0   2   6  572.76    5.79
   0  -2  -7   11.47    1.63
   0  -2   7   11.97    1.72
   0   2  -7   13.75    1.77
   0   2  -7   14.99    1.82
   0   2   7   10.31    1.64
   0   2   7   13.61    1.74
   0  -2  -8    8.40    1.62
   0  -2   8    9.86    1.67
   0   2  -8    4.79    1.57
   0   2  -8    7.18    1.62
   0   2   8    9.12    1.66
   0   2   8   10.70    1.68
   0  -2  -9   78.79    3.13
   0  -2   9   90.88    3.27
   0   2  -9   77.80    3.05
   0   2  -9   76.68    3.03
   0   2   9   84.23    3.19
   0   2   9   83.11    3.19
   0  -2 -10  207.32    4.28
   0  -2  10  195.74    4.33
   0   2 -10  182.32    4.20
   0   2 -10  194.41    4.15
   0   2  10  188.75    4.10
   0   2  10  193.27    4.33
   0  -2 -11  115.91    3.56
   0  -2  11  112.42    3.81
   0   2 -11  110.52    3.65
   0   2 -11  110.37    3.51
   0   2  11  109.62    3.68
   0  -2 -12  227.58    2.27
   0  -2 -12  212.60    4.67
   0  -2  12  232.10    5.01
   0   2 -12  216.87    4.75
   0   2 -12  213.08    4.52
   0   2  12  216.53    4.88
   0  -2 -13  114.92    1.91
   0  -2 -13  111.24    3.84
   0  -2  13  121.67    4.11
   0   2 -13  113.21    3.80
   0   2 -13  111.18    3.70
   0   2  13  108.69    3.99
   0  -2 -14  195.12    2.47
   0  -2 -14  183.60    4.63
   0  -2  14  197.12    5.12
   0   2 -14  180.35    4.59
   0   2 -14  183.69    4.59
   0   2  14  187.22    5.09
   0  -2 -15   42.42    1.67
   0  -2 -15   40.06    3.27
   0  -2  15   40.00    3.60
   0   2 -15   38.63    3.26
   0   2 -15   41.23    3.04
   0   2  15   37.40    3.33
   0  -2 -16  608.56    8.12
   0  -2  16  614.17    8.91
   0   2 -16  599.40    8.11
   0   2 -16  582.68    7.65
   0   2  16  590.59    8.72
   0  -2 -17    9.99    2.26
   0  -2  17   13.43    2.64
   0   2 -17   11.99    2.35
   0   2 -17    9.74    2.15
   0   2  17   11.46    2.54
   0  -2 -18   82.09    4.19
   0  -2  18   85.15    4.67
   0   2 -18   79.25    4.19
   0   2 -18   79.32    4.02
   0   2  18   78.74    4.73
   0  -2 -19    3.01    2.17
   0  -2  19    7.05    2.70
   0   2 -19    4.45    2.27
   0   2 -19    3.65    2.13
   0   2  19    3.86    2.49
   0  -2 -20  397.17    7.53
   0  -2  20  390.64    8.39
   0   2 -20  396.40    7.60
   0   2 -20  394.29    7.18
   0   2  20  376.53    8.29
   0  -2 -21   47.79    4.31
   0  -2  21   48.99    4.98
   0   2 -21   48.05    4.25
   0   2 -21   44.57    3.94
   0   2  21   44.99    4.87
   0  -2 -22   48.75    4.48
   0  -2  22   49.46    5.21
   0   2 -22   48.84    4.39
   0   2 -22   49.66    4.15
   0   2  22   49.40    4.89
   0  -2 -23   24.32    3.31
   0  -2  23   22.81    3.00
   0  -2  23   22.32    3.85
   0   2 -23   18.93    3.19
   0   2 -23   20.76    3.03
   0   2  23   21.67    3.65
   0  -2 -24  109.60    5.57
   0  -2  24  121.68    6.48
   0  -2  24  108.43    6.54
   0   2 -24  117.54    5.64
   0   2  24  121.15    6.60
   0  -2 -25   28.09    3.65
   0  -2  25   18.03    3.90
   0   2 -25   26.49    3.70
   0   2  25   21.19    4.00
   0  -2 -26   59.76    5.08
   0  -2  26   59.49    6.16
   0   2 -26   61.67    5.16
   0   2  26   58.03    6.15
   0  -2  27    0.11    3.56
   0   2  27    2.68    3.54
   0  -2  28   20.54    4.54
   0   2  28   22.98    4.61
   0  -2  29   41.97    5.47
   0   2  29   40.62    5.33
   0  -4   0 1340.33    9.00
   0   4   0 1301.76    8.96
   0   4   0 1324.21    9.39
   0   4   0 1336.64    9.02
   0   4   0 1316.12    9.99
   0  -4  -1  378.05    5.16
   0  -4   1  387.50    4.87
   0   4  -1  358.31    5.10
   0   4  -1  366.70    5.38
   0   4  -1  372.37    4.83
   0   4   1  369.24    4.89
   0   4   1  371.65    5.13
   0   4   1  386.30    5.30
   0   4   1  371.24    5.58
   0  -4  -2  191.50    4.02
   0  -4   2  205.35    3.59
   0   4  -2  191.41    4.16
   0   4  -2  202.81    4.28
   0   4  -2  199.01    3.60
   0   4   2  183.83    3.55
   0   4   2  192.77    3.81
   0   4   2  185.59    3.99
   0   4   2  191.32    4.36
   0  -4  -3  100.66    3.25
   0  -4   3  105.57    2.70
   0   4  -3  101.45    3.46
   0   4  -3  101.54    3.44
   0   4  -3  106.30    2.73
   0   4   3   94.41    2.70
   0   4   3   99.94    2.91
   0   4   3  101.84    3.46
   0   4   3   95.70    3.41
   0  -4  -4 1808.93   11.79
   0  -4   4 1894.15    9.02
   0   4  -4 1759.60   11.66
   0   4  -4 1770.28   11.92
   0   4  -4 1837.04    8.90
   0   4   4 1789.14    9.00
   0   4   4 1806.91    9.60
   0   4   4 1780.85   11.71
   0   4   4 1761.81   11.92
   0  -4  -5   61.09    2.12
   0  -4  -5   65.10    3.07
   0  -4   5   68.64    2.15
   0   4  -5   62.82    3.20
   0   4  -5   66.27    3.30
   0   4  -5   70.32    2.16
   0   4   5   60.51    2.16
   0   4   5   60.18    2.31
   0   4   5   62.13    3.11
   0   4   5   59.86    3.16
   0  -4  -6  147.81    2.66
   0  -4  -6  142.66    4.07
   0  -4   6  159.30    2.64
   0   4  -6  138.92    4.15
   0   4  -6  132.93    4.08
   0   4   6  151.47    2.72
   0   4   6  153.61    2.97
   0   4   6  145.97    4.15
   0   4   6  150.09    4.14
   0  -4  -7   75.94    2.01
   0  -4  -7   81.75    3.52
   0  -4   7   81.99    1.93
   0   4  -7   75.92    3.55
   0   4  -7   75.98    3.62
   0   4   7   81.63    2.28
   0   4   7   76.67    3.48
   0   4   7   75.36    3.49
   0  -4  -8  287.02    3.06
   0  -4  -8  281.07    5.60
   0  -4   8  330.08    2.84
   0  -4   8  322.60    5.87
   0   4  -8  274.48    5.63
   0   4  -8  272.77    5.65
   0   4   8  315.52    3.51
   0   4   8  303.35    5.82
   0   4   8  308.74    5.85
   0  -4  -9   94.38    1.80
   0  -4  -9   90.68    3.88
   0  -4   9   78.46    3.56
   0   4  -9   92.26    3.94
   0   4  -9   88.26    3.92
   0   4   9   72.11    1.89
   0   4   9   70.98    3.63
   0   4   9   67.14    3.49
   0  -4 -10   45.66    3.34
   0  -4  10   46.87    3.25
   0   4 -10   49.47    3.64
   0   4 -10   41.85    3.36
   0   4  10   43.68    1.42
   0   4  10   43.92    3.41
   0  -4 -11   23.00    2.58
   0  -4  11   26.90    3.02
   0   4 -11   21.14    2.61
   0   4 -11   25.71    3.20
   0   4  11   19.42    2.48
   0  -4  12  266.53    6.02
   0   4 -12  244.61    5.97
   0   4 -12  246.57    6.06
   0   4  12  242.97    5.97
   0  -4  13   67.66    3.97
   0   4 -13   73.24    4.19
   0   4 -13   74.52    4.35
   0   4  13   67.12    4.16
   0  -4 -14   82.63    4.39
   0  -4  14   73.74    4.38
   0   4 -14   79.96    4.42
   0   4 -14   85.30    4.40
   0   4  14   66.33    4.15
   0  -4 -15   22.77    3.02
   0  -4  15   31.70    3.72
   0   4 -15   26.04    3.14
   0   4 -15   20.21    2.96
   0   4  15   23.08    3.03
   0  -4 -16  126.96    5.27
   0  -4  16  113.71    5.11
   0   4 -16  134.87    5.42
   0   4 -16  125.18    5.30
   0   4  16  113.07    5.25
   0  -4 -17   64.73    4.77
   0  -4  17   73.76    4.77
   0   4 -17   57.42    4.50
   0   4 -17   63.50    4.68
   0   4  17   62.02    4.66
   0  -4 -18   27.89    3.49
   0  -4  18   38.96    4.64
   0   4 -18   30.66    3.60
   0   4 -18   31.43    3.61
   0   4  18   33.51    3.80
   0  -4 -19   20.10    3.34
   0  -4  19   16.04    3.34
   0   4 -19   15.00    3.21
   0   4 -19   18.02    3.20
   0   4  19   16.34    3.38
   0  -4 -20  138.62    6.18
   0  -4  20  143.33    6.34
   0   4 -20  145.80    6.15
   0   4 -20  137.86    6.05
   0   4  20  129.47    6.42
   0  -4 -21   39.22    4.25
   0  -4  21   38.68    4.34
   0   4 -21   33.65    3.96
   0   4 -21   39.32    4.14
   0   4  21   37.68    4.35
   0  -4 -22   19.22    3.57
   0  -4  22   20.39    3.86
   0   4 -22   22.35    3.80
   0   4 -22   16.75    3.55
   0   4  22   17.13    3.79
   0  -4 -23   13.23    3.43
   0  -4  23   12.51    3.84
   0   4 -23   16.66    3.82
   0   4 -23   15.29    3.51
   0   4  23   15.68    3.82
   0  -4 -24  110.94    6.43
   0  -4  24  124.96    7.26
   0   4 -24  109.90    6.59
   0   4 -24  121.20    6.42
   0   4  24  121.56    7.24
   0  -4 -25    8.38    3.54
   0  -4  25    1.09    3.62
   0   4 -25    4.48    3.49
   0   4 -25    7.89    3.44
   0   4  25    3.95    3.64
   0  -4 -26   18.95    4.02
   0  -4  26   12.82    3.63
   0  -4  26   16.31    4.35
   0   4 -26   16.04    4.08
   0   4 -26   18.47    3.95
   0   4  26   14.73    4.25
   0  -4 -27   -1.05    3.34
   0  -4  27    1.32    3.14
   0  -4  27   -2.30    3.70
   0   4 -27    0.28    3.53
   0   4 -27   -0.21    3.32
   0   4  27    0.75    3.70
   0  -6   0   27.72    2.89
   0   6   0   32.16    3.07
   0   6   0   27.02    3.21
   0  -6  -1  115.00    4.10
   0  -6   1  131.59    4.13
   0   6  -1  115.49    4.26
   0   6  -1  116.34    4.52
   0   6   1  121.51    4.19
   0   6   1  124.90    4.39
   0   6   1  122.01    4.76
   0  -6  -2    3.18    1.78
   0  -6   2    4.68    1.67
   0   6  -2    2.20    1.96
   0   6  -2    2.98    2.06
   0   6   2    1.75    1.70
   0   6   2    4.25    1.90
   0   6   2    4.55    2.22
   0  -6  -3   25.33    2.63
   0  -6   3   25.74    2.61
   0   6  -3   22.51    2.69
   0   6  -3   26.88    2.92
   0   6   3   22.64    2.74
   0   6   3   28.48    3.07
   0   6   3   27.55    3.41
   0  -6  -4  140.00    3.80
   0  -6  -4  129.70    4.55
   0  -6   4  151.51    3.97
   0   6  -4  141.51    4.98
   0   6  -4  141.30    5.18
   0   6   4  139.91    4.01
   0   6   4  138.35    4.23
   0   6   4  137.63    5.04
   0  -6  -5   77.77    3.03
   0  -6  -5   77.20    4.18
   0  -6   5   77.62    3.13
   0   6  -5   76.41    4.33
   0   6  -5   76.72    4.47
   0   6   5   71.63    3.15
   0   6   5   74.86    3.39
   0   6   5   74.53    4.26
   0  -6  -6   22.87    2.33
   0  -6  -6   25.36    2.96
   0   6  -6   25.73    3.05
   0   6  -6   21.81    2.97
   0   6   6   19.59    2.43
   0   6   6   23.34    2.71
   0   6   6   22.47    2.99
   0  -6  -7   15.69    2.64
   0   6  -7   16.97    2.79
   0   6  -7   13.32    2.80
   0   6   7   23.74    2.68
   0   6   7   25.66    3.12
   0  -6  -8  194.87    6.05
   0   6  -8  190.90    6.27
   0   6   8  189.44    6.05
   0  -6  -9    5.48    2.53
   0  -6   9    6.08    2.44
   0   6  -9    9.28    2.65
   0   6  -9   13.46    2.96
   0   6   9    5.51    2.49
   0  -6 -10   48.03    4.51
   0  -6  10   51.17    4.24
   0   6 -10   44.82    4.24
   0   6 -10   42.60    4.39
   0   6  10   45.55    4.46
   0  -6 -11    5.23    2.71
   0  -6  11   11.64    2.80
   0   6 -11    6.87    2.74
   0   6 -11    3.94    2.71
   0   6  11   11.11    2.90
   0  -6 -12   21.39    3.35
   0  -6  12   33.64    4.19
   0   6 -12   26.77    3.55
   0   6 -12   25.93    3.67
   0   6  12   32.36    3.73
   0  -6 -13   30.68    3.67
   0  -6  13   46.02    4.52
   0   6 -13   31.00    3.71
   0   6 -13   39.56    4.90
   0   6  13   39.21    4.62
   0  -6 -14   43.32    4.72
   0  -6  14   48.76    4.56
   0   6 -14   44.15    4.71
   0   6 -14   43.45    5.14
   0   6  14   39.64    4.61
   0  -6 -15    2.18    2.87
   0  -6  15    4.33    2.81
   0   6 -15    0.66    2.72
   0   6 -15    0.46    2.85
   0   6  15    1.15    2.80
   0  -6 -16  162.26    7.00
   0  -6  16  153.88    6.64
   0   6 -16  151.04    6.63
   0   6 -16  152.11    6.87
   0   6  16  153.92    6.81
   0  -6 -17  224.84    7.85
   0  -6  17  232.77    7.62
   0   6 -17  209.23    7.51
   0   6  17  222.88    7.92
   0  -6 -18    6.57    3.30
   0  -6  18    3.05    3.13
   0   6 -18    2.67    3.06
   0   6 -18    3.49    3.26
   0   6  18    6.80    3.31
   0  -6 -19   56.99    5.66
   0  -6  19   61.66    5.99
   0   6 -19   55.65    5.59
   0   6 -19   60.05    6.01
   0   6  19   63.22    5.90
   0  -6 -20  122.22    6.84
   0  -6  20  128.55    7.13
   0   6 -20  114.33    6.66
   0   6 -20  121.15    7.06
   0   6  20  113.07    7.08
   0  -6 -21   48.38    5.77
   0  -6  21   53.05    6.23
   0   6 -21   58.01    5.88
   0   6 -21   57.97    6.22
   0   6  21   54.60    6.41
   0  -6 -22    8.34    3.71
   0  -6  22   10.39    4.05
   0   6 -22    5.97    3.67
   0   6 -22    5.66    3.72
   0   6  22    7.92    3.93
   0  -6 -23    6.95    3.87
   0  -6  23    8.33    3.98
   0   6 -23    7.84    3.95
   0   6 -23    8.12    3.99
   0   6  23    7.90    4.08
   0  -8   0  134.64    5.30
   0   8   0  137.81    5.53
   0   8   0  131.77    5.80
   0  -8  -1  195.39    6.15
   0  -8   1  213.47    8.11
   0   8  -1  187.81    6.38
   0   8  -1  186.64    6.59
   0   8   1  204.31    6.28
   0   8   1  199.89    6.54
   0  -8  -2   10.01    2.56
   0   8  -2    7.06    2.78
   0   8  -2    9.22    3.07
   0   8   2    8.92    2.75
   0  -8  -3  138.35    5.61
   0   8  -3  127.44    5.83
   0   8  -3  134.69    6.24
   0   8   3  128.24    5.39
   0  -8  -4  167.79    6.13
   0   8  -4  172.54    6.54
   0   8  -4  165.33    6.78
   0   8   4  169.10    6.90
   0  -8  -5   96.32    5.29
   0   8  -5   98.87    5.71
   0   8  -5   98.26    6.02
   0   8   5  100.80    6.10
   0  -8  -6    0.30    2.36
   0   8  -6   -1.17    2.69
   0   8  -6   -2.22    2.85
   0   8   6    1.73    2.97
   0  -8  -7   19.19    3.33
   0   8  -7   16.35    3.46
   0   8  -7   18.00    3.73
   0   8   7   19.20    3.74
   0  -8  -8   48.32    5.00
   0   8  -8   52.40    5.46
   0   8  -8   50.18    5.63
   0   8   8   51.20    5.33
   0  -8  -9   38.03    4.73
   0  -8   9   25.71    3.88
   0   8  -9   35.97    4.35
   0   8  -9   45.70    5.67
   0   8   9   31.83    4.34
   0  -8 -10    3.88    2.99
   0  -8  10    7.37    3.21
   0   8 -10    6.01    3.27
   0   8 -10    5.81    3.36
   0   8  10    8.10    3.53
   0  -8 -11   45.70    5.69
   0  -8  11   52.44    5.42
   0   8 -11   44.44    5.37
   0   8 -11   54.57    6.06
   0   8  11   46.77    4.94
   0  -8 -12   10.56    3.74
   0  -8  12   13.22    3.57
   0   8 -12    9.28    3.62
   0   8 -12    9.79    3.81
   0   8  12   12.89    3.81
   0  -8 -13   21.15    4.22
   0  -8  13   21.26    3.95
   0   8 -13   23.06    4.26
   0   8 -13   21.41    4.30
   0   8  13   24.46    4.32
   0  -8 -14   12.12    3.98
   0  -8  14   15.54    3.84
   0   8 -14   10.94    3.79
   0   8 -14   16.03    4.12
   0   8  14   15.26    4.07
   0  -8 -15   38.42    4.97
   0  -8  15   32.36    4.56
   0   8 -15   41.49    5.14
   0   8 -15   36.97    5.11
   0   8  15   30.44    4.73
   0  -8 -16   26.56    4.70
   0  -8  16   31.07    4.71
   0   8 -16   29.14    4.67
   0   8 -16   26.41    4.68
   0   8  16   30.88    4.81
  -1  -1  29    2.21    3.67
  -1   1  29    0.50    3.65
  -1  -1  28  155.75    7.62
  -1   1  28  155.24    8.03
  -1  -1  27   15.29    3.91
  -1   1  27   10.36    3.76
  -1  -1  26    5.51    3.28
  -1   1  26    2.57    3.27
  -1  -1  25    6.68    3.27
  -1   1  25    4.60    3.22
  -1  -1  24  133.40    6.60
  -1   1  24  130.41    6.45
   1  -1 -24  126.72    5.31
  -1  -1  23   19.05    3.60
  -1   1  23   20.72    3.61
   1  -1 -23   18.55    2.86
   1   1 -23   19.27    2.87
  -1  -1  22   20.85    2.60
  -1  -1  22   18.19    3.37
  -1   1  22   19.11    3.39
   1  -1 -22   23.57    2.94
   1   1 -22   24.12    2.94
  -1  -1  21    8.74    2.13
  -1  -1  21    8.53    2.91
  -1   1  21    4.56    2.75
   1  -1 -21    7.82    2.31
   1   1 -21    8.79    2.36
   1   1 -21    7.78    2.21
  -1  -1  20  164.46    4.68
  -1  -1  20  156.03    5.90
  -1   1  20  164.17    6.09
   1  -1 -20  164.60    4.96
   1   1 -20  162.95    4.93
   1   1 -20  166.49    4.73
  -1  -1  19  113.44    4.05
  -1  -1  19  115.07    5.12
  -1   1  19  121.84    5.35
   1  -1 -19  113.43    4.28
   1   1 -19  111.17    4.22
   1   1 -19  109.13    3.99
  -1  -1  18  104.38    3.73
  -1  -1  18  100.39    4.72
  -1   1  18  104.68    4.87
   1  -1 -18  110.82    3.14
   1  -1 -18  107.07    4.13
   1   1 -18  106.17    4.01
   1   1 -18  103.96    3.86
   1   1 -18  103.03    3.18
  -1  -1  17   18.12    2.71
  -1   1  17   22.39    1.84
  -1   1  17   17.34    2.71
   1  -1 -17   22.75    2.11
   1  -1 -17   18.65    2.23
   1   1 -17   22.85    2.81
   1   1 -17   27.61    2.85
   1   1 -17   18.80    2.25
  -1  -1  16  417.08    7.31
  -1   1  16  416.80    4.26
  -1   1  16  400.17    7.19
   1  -1 -16  399.17    4.61
   1  -1 -16  394.55    6.08
   1   1 -16  396.82    6.06
   1   1 -16  404.11    5.86
   1   1 -16  413.61    4.82
  -1  -1  15   38.61    3.44
  -1   1  15   35.51    1.84
  -1   1  15   34.69    3.16
   1  -1 -15   37.95    2.08
   1  -1 -15   33.13    2.70
   1   1 -15   33.23    2.73
   1   1 -15   34.45    2.65
   1   1 -15   32.61    2.13
  -1  -1  14  183.35    4.87
  -1   1  14  187.89    2.82
  -1   1  14  179.87    4.77
   1  -1 -14  178.00    3.01
   1  -1 -14  170.72    4.08
   1   1 -14  174.12    4.08
   1   1 -14  180.53    3.99
   1   1 -14  178.24    3.14
  -1  -1  13    4.64    1.80
  -1   1  13    6.25    1.02
  -1   1  13    6.44    1.82
   1  -1 -13    5.40    1.09
   1  -1 -13    3.86    1.50
   1   1 -13    3.57    1.53
   1   1 -13    5.89    1.50
   1   1 -13    3.59    1.14
  -1  -1  12  298.54    5.37
  -1   1  12  304.47    3.09
  -1   1  12  284.55    5.29
   1  -1 -12  268.85    3.16
   1  -1 -12  270.36    4.57
   1   1 -12  263.20    4.48
   1   1 -12  269.38    4.34
   1   1 -12  271.99    3.34
  -1  -1  11   82.52    3.34
  -1   1  11   81.28    1.83
  -1   1  11   72.63    3.22
   1  -1 -11   83.81    1.97
   1  -1 -11   86.24    2.99
   1   1 -11   81.57    2.83
   1   1 -11   85.69    2.86
   1   1 -11   88.89    2.12
  -1  -1  10  225.28    4.40
  -1   1  10  232.61    2.48
  -1   1  10  209.39    4.23
   1  -1 -10  222.24    2.58
   1  -1 -10  219.52    3.94
   1   1 -10  215.11    3.89
   1   1 -10  213.80    3.73
   1   1 -10  221.84    2.73
  -1  -1   9   24.46    2.44
  -1   1   9   15.49    1.21
  -1   1   9   15.85    1.80
   1  -1  -9   13.86    1.23
   1  -1  -9   15.26    1.64
   1   1  -9   18.78    2.03
   1   1  -9   20.54    2.03
   1   1  -9   22.65    1.43
  -1  -1   8  183.13    3.61
  -1   1   8  192.46    2.00
  -1   1   8  184.02    3.74
   1  -1  -8  180.08    1.97
   1  -1  -8  179.98    3.42
   1   1  -8  170.83    3.27
   1   1  -8  170.93    3.24
   1   1  -8  177.49    2.16
  -1  -1   7   36.72    2.23
  -1   1   7   32.43    1.13
  -1   1   7   36.09    1.19
   1  -1  -7   31.56    1.11
   1  -1  -7   30.53    2.21
   1   1  -7   32.10    2.23
   1   1  -7   32.73    2.08
   1   1  -7   34.03    1.34
  -1  -1   6  151.16    2.97
  -1   1   6  153.40    1.34
  -1   1   6  153.25    1.60
  -1   1   6  145.48    3.02
   1  -1  -6  154.51    2.95
   1   1  -6  147.37    2.98
   1   1  -6  153.30    2.90
   1   1  -6  157.43    1.78
  -1  -1   5   19.58    1.91
  -1   1   5   28.85    1.03
   1  -1  -5   26.44    1.88
   1   1  -5   20.18    1.84
   1   1  -5   20.56    1.88
   1   1  -5   19.42    1.08
  -1  -1   4  475.49    3.96
  -1   1   4  460.95    2.26
   1  -1  -4  464.02    4.01
   1   1  -4  447.56    3.93
   1   1  -4  450.62    3.91
   1   1  -4  475.97    2.28
  -1  -1   3  854.19    4.62
  -1   1   3  874.93    3.12
  -1   1   3  850.00    4.94
   1   1  -3  770.15    4.64
   1   1  -3  785.37    4.69
   1   1  -3  835.34    2.90
  -1   1   2 1287.86    5.01
  -1   1   2 1318.40    6.08
   1  -1  -2 1308.96    4.80
   1  -1  -2 1291.70    7.26
   1   1  -2 1253.98    8.70
   1   1  -2 1306.88    6.11
  -1   1   1    1.06    0.57
  -1   1   1    0.95    0.69
  -1   1   1    1.26    0.77
   1  -1  -1    1.42    0.57
   1  -1  -1    0.45    0.74
   1   1  -1    2.64    0.82
   1   1  -1    2.53    0.80
   1   1  -1    2.10    0.64
  -1   1   0  812.22    4.72
  -1   1   0  833.29    3.86
  -1   1   0  829.73    4.16
   1  -1   0  796.28    3.59
   1  -1   0  815.17    4.60
   1   1   0  802.78    5.67
   1   1   0  819.08    4.32
   1   1   0  822.58    3.74
   1   1   0  821.35    3.64
  -1  -1  -1  112.45    1.54
  -1  -1  -1  110.77    1.56
  -1   1  -1  120.12    1.84
  -1   1  -1  126.52    1.98
   1  -1   1  120.70    1.37
   1   1   1  101.18    1.46
   1   1   1  107.20    1.43
   1   1   1  107.00    1.67
  -1  -1  -2 1023.23    6.26
  -1  -1  -2 1017.24    5.52
  -1   1  -2  999.42    4.88
   1  -1   2 1042.33    4.24
   1   1   2 1040.10    4.45
   1   1   2 1007.48    5.92
   1   1   2 1016.62    5.60
  -1  -1  -3   48.47    1.18
  -1   1  -3   41.19    1.78
  -1   1  -3   41.22    1.76
   1  -1   3   44.08    1.82
   1   1   3   48.21    1.21
   1   1   3   51.08    1.87
   1   1   3   55.74    1.75
  -1  -1  -4   99.92    1.46
  -1   1  -4   96.66    2.33
   1  -1   4  104.26    2.42
   1   1   4   95.25    1.47
   1   1   4  103.55    2.35
  -1  -1  -5 1786.58    8.16
  -1   1  -5 1782.42   12.27
  -1   1  -5 1800.52    9.07
   1  -1   5 1897.47   13.12
   1   1   5 1747.21    7.79
   1   1   5 1741.74    9.22
   1   1   5 1762.80   13.62
  -1  -1  -6  475.16    2.98
  -1  -1  -6  451.41    4.44
  -1   1  -6  465.07    4.56
  -1   1  -6  457.06    4.38
  -1   1  -6  472.02    2.08
   1  -1   6  466.15    4.85
   1   1   6  451.93    4.49
   1   1   6  453.77    4.68
  -1  -1  -7  255.19    2.50
  -1  -1  -7  250.66    3.60
  -1   1  -7  233.23    3.69
  -1   1  -7  248.83    3.58
  -1   1  -7  257.38    1.97
   1  -1   7  255.12    3.98
   1   1   7  253.97    3.73
   1   1   7  262.43    3.99
  -1  -1  -8  141.32    2.16
  -1  -1  -8  143.84    3.13
  -1   1  -8  135.63    3.18
  -1   1  -8  141.80    3.01
  -1   1  -8  145.36    1.82
   1  -1   8  152.22    3.57
   1   1   8  149.79    3.19
   1   1   8  155.81    3.57
  -1  -1  -9  556.84    4.00
  -1  -1  -9  553.04    5.53
  -1   1  -9  557.85    5.60
  -1   1  -9  574.64    5.45
  -1   1  -9  594.57    3.54
   1  -1   9  587.89    6.35
   1   1   9  556.69    2.78
   1   1   9  543.37    5.45
   1   1   9  545.05    6.09
  -1  -1 -10  519.20    4.12
  -1  -1 -10  512.37    5.56
  -1   1 -10  528.09    5.73
  -1   1 -10  530.36    5.40
  -1   1 -10  542.22    3.70
   1  -1  10  543.53    6.39
   1   1  10  545.49    3.08
   1   1  10  517.73    5.53
   1   1  10  519.93    6.27
  -1  -1 -11   39.32    1.82
  -1  -1 -11   35.85    2.43
  -1   1 -11   44.69    2.59
  -1   1 -11   43.11    2.43
  -1   1 -11   42.44    1.61
   1  -1  11   43.34    2.95
   1   1  11   36.78    1.30
   1   1  11   35.99    2.36
   1   1  11   39.50    2.73
  -1  -1 -12  154.78    2.75
  -1  -1 -12  152.78    3.66
  -1   1 -12  144.92    3.57
  -1   1 -12  148.06    3.46
  -1   1 -12  150.92    2.51
   1  -1  12  164.77    4.30
   1   1  12  171.17    2.19
   1   1  12  165.65    3.72
   1   1  12  160.18    4.26
  -1  -1 -13  196.76    3.18
  -1  -1 -13  191.92    4.11
  -1   1 -13  200.20    4.24
  -1   1 -13  205.72    4.04
  -1   1 -13  209.12    3.01
   1  -1  13  201.90    4.84
   1   1  13  194.52    2.46
   1   1  13  187.47    4.64
  -1  -1 -14  662.25    5.64
  -1  -1 -14  644.93    7.06
  -1   1 -14  647.71    7.19
  -1   1 -14  667.32    6.84
  -1   1 -14  669.78    5.25
   1  -1  14  677.26    8.45
   1   1  14  683.60    4.50
   1   1  14  661.45    8.26
  -1  -1 -15   31.71    2.14
  -1  -1 -15   28.75    2.68
  -1   1 -15   25.84    2.68
  -1   1 -15   25.64    2.52
  -1   1 -15   26.13    1.96
   1  -1  15   27.53    3.20
   1   1  15   27.35    1.58
  -1  -1 -16   51.53    2.46
  -1  -1 -16   40.94    3.04
  -1   1 -16   45.38    3.05
  -1   1 -16   43.52    2.81
  -1   1 -16   48.67    2.30
   1  -1  16   41.19    3.72
   1   1  16   44.39    1.85
   1   1  16   38.62    3.39
  -1  -1 -17   34.43    2.41
  -1  -1 -17   31.65    2.97
  -1   1 -17   38.49    3.23
  -1   1 -17   32.36    2.78
  -1   1 -17   35.25    2.27
   1  -1  17   36.57    3.84
   1   1  17   30.20    3.44
  -1  -1 -18  507.42    5.89
  -1  -1 -18  507.12    7.24
  -1   1 -18  489.27    7.20
  -1   1 -18  497.18    6.77
  -1   1 -18  510.30    5.69
   1  -1  18  505.77    8.68
   1   1  18  490.58    8.42
  -1  -1 -19   46.14    2.80
  -1  -1 -19   39.00    3.48
  -1   1 -19   46.73    3.49
  -1   1 -19   42.22    3.28
   1  -1  19   53.91    4.55
   1   1  19   43.98    4.05
  -1  -1 -20    2.50    2.02
  -1   1 -20    2.98    2.07
  -1   1 -20    2.51    1.88
   1  -1  20    3.25    2.54
   1   1  20    1.23    2.35
  -1  -1 -21    2.81    2.10
  -1   1 -21    4.71    2.20
  -1   1 -21    4.18    2.03
   1  -1  21    2.74    2.66
   1   1  21    1.35    2.54
  -1  -1 -22  117.55    4.85
  -1   1 -22  116.46    4.95
   1  -1  22  126.75    6.04
   1   1  22  125.28    5.90
  -1  -1 -23   23.79    3.03
  -1   1 -23   22.60    3.02
   1  -1  23   20.90    3.62
   1   1  23   20.95    3.65
  -1   1 -24   10.51    2.78
   1  -1  24   12.76    3.47
   1   1  24    8.79    3.35
   1  -1  25   11.20    3.54
   1   1  25    9.60    3.47
   1  -1  26  158.15    7.29
   1   1  26  169.16    7.71
   1  -1  27   10.52    3.83
   1   1  27   12.25    3.84
   1  -1  28   -1.32    3.41
   1   1  28    0.50    3.55
   1  -1  29    4.26    3.78
   1   1  29    3.39    3.85
  -1  -3  28  101.62    7.51
  -1   3  28  101.15    7.53
   1  -3 -28  119.13    6.84
   1   3 -28  117.71    8.19
  -1  -3  27   47.12    5.42
  -1   3  27   39.10    5.18
   1  -3 -27   53.66    5.69
   1   3 -27   56.27    5.62
  -1  -3  26   18.45    4.56
  -1  -3  26   16.58    4.22
  -1   3  26   18.14    4.20
   1  -3 -26   17.24    3.72
   1   3 -26   21.42    3.97
  -1  -3  25    8.38    3.07
  -1  -3  25    9.50    3.79
  -1   3  25   13.37    3.90
   1  -3 -25   16.20    3.51
   1   3 -25   10.49    3.36
   1   3 -25   11.93    3.27
  -1  -3  24  129.59    5.77
  -1  -3  24  135.81    6.79
  -1   3  24  122.15    6.67
   1  -3 -24  125.70    6.16
   1   3 -24  108.13    5.98
   1   3 -24  124.50    6.04
  -1  -3  23   58.70    4.66
  -1  -3  23   50.71    5.60
  -1   3  23   51.04    5.45
   1  -3 -23   59.64    5.15
   1   3 -23   62.73    5.21
   1   3 -23   59.01    4.86
  -1  -3  22   17.46    3.64
  -1   3  22   18.15    3.60
   1  -3 -22   20.55    3.32
   1   3 -22   16.74    3.28
   1   3 -22   20.88    3.28
  -1  -3  21    2.62    2.92
  -1   3  21    1.06    2.75
   1  -3 -21   -0.37    2.43
   1   3 -21    0.90    2.67
   1   3 -21    0.35    2.42
  -1  -3  20  133.43    5.90
  -1   3  20  126.55    6.05
   1  -3 -20  111.09    5.32
   1   3 -20  119.52    5.51
   1   3 -20  113.38    5.20
  -1  -3  19   20.69    3.28
  -1   3  19   18.49    3.10
   1  -3 -19   16.90    2.90
   1   3 -19   18.46    3.04
   1   3 -19   18.04    2.88
  -1  -3  18    8.31    2.63
  -1   3  18    7.43    2.73
   1  -3 -18    9.87    2.56
   1   3 -18   10.34    2.61
   1   3 -18    7.43    2.45
  -1  -3  17   13.69    2.78
  -1   3  17   12.27    2.78
   1  -3 -17    9.50    2.45
   1   3 -17   11.15    2.57
   1   3 -17   14.06    2.59
  -1  -3  16  210.50    5.97
  -1   3  16  199.80    5.96
   1  -3 -16  210.21    5.68
   1   3 -16  212.74    5.87
   1   3 -16  209.22    5.61
  -1  -3  15   75.99    4.20
  -1   3  15   74.53    4.18
   1  -3 -15   82.87    4.10
   1   3 -15   85.50    4.36
   1   3 -15   82.02    4.11
  -1  -3  14  136.14    4.77
  -1   3  14  131.97    4.73
   1  -3 -14  123.83    4.63
   1   3 -14  122.21    4.66
   1   3 -14  117.72    4.42
  -1  -3  13    9.81    2.14
  -1   3  13    8.34    2.17
   1  -3 -13    3.72    1.98
   1   3 -13    3.91    1.96
   1   3 -13    5.66    1.96
  -1  -3  12  328.28    6.09
  -1   3  12  311.74    6.16
   1  -3 -12  339.40    6.25
   1   3 -12  319.62    6.01
   1   3 -12  339.81    6.08
  -1  -3  11  169.36    4.53
  -1   3  11  162.90    4.55
   1  -3 -11  158.64    4.57
   1   3 -11  139.71    4.31
   1   3 -11  149.89    4.44
  -1  -3  10  226.56    4.88
  -1   3  10  211.71    4.88
   1   3 -10  209.50    4.85
   1   3 -10  209.71    4.87
  -1  -3   9  148.21    3.94
  -1   3   9  164.94    1.95
  -1   3   9  158.89    4.25
   1  -3  -9  165.57    4.25
   1   3  -9  136.97    4.06
   1   3  -9  142.03    4.16
  -1  -3   8 1417.77   10.24
  -1   3   8 1365.29    5.53
  -1   3   8 1292.73   10.16
   1  -3  -8 1401.97   10.49
   1   3  -8 1374.04   10.41
   1   3  -8 1389.84   10.47
  -1  -3   7  244.79    4.46
  -1   3   7  249.93    2.77
  -1   3   7  241.88    4.63
   1  -3  -7  243.41    2.08
   1   3  -7  214.02    4.49
   1   3  -7  207.50    4.39
   1   3  -7  221.80    2.24
  -1  -3   6  403.62    5.35
  -1   3   6  385.31    2.93
  -1   3   6  389.74    3.58
  -1   3   6  385.42    5.46
  -1   3   6  378.26    5.50
   1  -3  -6  438.60    3.10
   1  -3  -6  434.84    5.75
   1   3  -6  426.86    5.79
   1   3  -6  415.72    5.70
   1   3  -6  437.03    3.30
  -1   3   5   43.92    1.55
  -1   3   5   47.50    1.86
  -1   3   5   48.03    2.68
  -1   3   5   50.18    2.63
   1  -3  -5   47.05    2.65
   1   3  -5   38.42    2.59
   1   3  -5   43.14    2.75
   1   3  -5   46.59    1.67
  -1   3   4  439.20    3.73
  -1   3   4  439.98    4.20
  -1   3   4  436.41    5.41
  -1   3   4  425.77    5.44
   1  -3  -4  422.70    5.33
   1   3  -4  417.11    5.34
   1   3  -4  423.71    5.49
   1   3  -4  434.17    3.84
  -1   3   3   45.55    1.83
  -1   3   3   44.04    2.08
  -1   3   3   47.61    2.57
  -1   3   3   43.05    2.46
   1  -3  -3   44.50    2.51
   1   3  -3   42.24    2.47
   1   3  -3   48.23    2.65
   1   3  -3   49.44    1.95
  -1   3   2  245.57    3.32
  -1   3   2  246.93    3.58
  -1   3   2  247.60    3.95
  -1   3   2  239.81    4.14
   1  -3  -2  244.10    3.88
   1   3  -2  231.30    3.92
   1   3  -2  244.00    4.12
   1   3  -2  240.70    3.36
  -1   3   1   58.62    2.28
  -1   3   1   64.05    2.47
  -1   3   1   61.94    2.37
  -1   3   1   62.69    2.73
   1  -3  -1   60.86    2.35
   1   3  -1   66.29    2.59
   1   3  -1   70.01    2.67
   1   3  -1   70.06    2.33
   1   3  -1   66.70    2.64
  -1   3   0   99.19    2.69
  -1   3   0   98.35    2.86
  -1   3   0   97.84    2.63
  -1   3   0   91.84    2.94
   1  -3   0   80.59    2.41
   1   3   0   80.34    2.61
   1   3   0   79.95    2.63
   1   3   0   81.40    2.58
   1   3   0   78.75    2.66
  -1   3  -1  749.82    6.17
  -1   3  -1  754.78    6.49
  -1   3  -1  767.60    5.67
  -1   3  -1  756.11    6.78
   1  -3   1  832.50    5.87
   1   3   1  814.93    6.05
   1   3   1  827.99    6.21
   1   3   1  844.90    6.64
   1   3   1  819.89    6.74
  -1   3  -2  548.91    5.63
  -1   3  -2  555.90    5.87
   1  -3   2  583.84    4.71
   1   3   2  541.69    4.82
   1   3   2  552.25    4.94
   1   3   2  540.16    5.65
   1   3   2  531.44    5.59
  -1  -3  -3  113.76    2.45
  -1  -3  -3  112.78    3.05
  -1   3  -3   96.88    3.03
  -1   3  -3   97.82    3.19
   1  -3   3  101.12    2.21
   1   3   3  112.69    2.50
   1   3   3  112.72    2.52
   1   3   3  109.29    3.11
   1   3   3  111.51    3.11
  -1  -3  -4  578.86    4.51
  -1  -3  -4  552.40    6.02
  -1   3  -4  541.50    6.05
  -1   3  -4  536.95    6.07
   1  -3   4  558.34    4.02
   1   3   4  548.71    4.41
   1   3   4  555.47    4.48
   1   3   4  556.39    6.09
   1   3   4  541.67    5.92
  -1  -3  -5  430.21    3.77
  -1  -3  -5  435.79    5.66
  -1   3  -5  408.73    5.55
  -1   3  -5  407.92    5.59
   1  -3   5  469.27    3.37
   1   3   5  452.32    3.86
   1   3   5  477.08    3.91
   1   3   5  464.88    5.86
   1   3   5  471.20    5.69
  -1  -3  -6  304.69    3.08
  -1  -3  -6  280.32    4.81
  -1   3  -6  284.40    4.87
  -1   3  -6  272.74    4.80
   1  -3   6  326.49    2.51
   1   3   6  316.62    3.03
   1   3   6  302.26    4.99
   1   3   6  311.00    4.95
  -1  -3  -7  111.53    1.96
  -1  -3  -7   98.29    3.48
  -1   3  -7   86.48    3.30
  -1   3  -7   89.52    3.42
   1  -3   7   93.82    3.31
   1   3   7  101.16    1.79
   1   3   7  102.84    3.56
   1   3   7   97.31    3.32
  -1  -3  -8  324.84    2.83
  -1  -3  -8  305.62    5.29
  -1   3  -8  288.98    5.25
  -1   3  -8  293.49    5.27
   1  -3   8  315.54    5.42
   1   3   8  317.33    5.38
   1   3   8  312.18    5.21
  -1  -3  -9  114.28    1.75
  -1  -3  -9  108.67    3.79
  -1   3  -9   96.83    3.60
  -1   3  -9  101.09    3.63
   1  -3   9  120.78    3.93
   1   3   9  116.84    3.93
   1   3   9  116.83    3.74
  -1  -3 -10  509.59    6.96
  -1   3 -10  517.15    7.03
  -1   3 -10  505.55    6.85
   1  -3  10  512.15    7.03
   1   3  10  500.36    6.91
   1   3  10  481.94    6.77
  -1  -3 -11    5.30    1.76
  -1   3 -11   11.27    2.05
  -1   3 -11   10.24    1.97
   1  -3  11   14.04    2.15
   1   3  11    8.50    1.90
   1   3  11    7.87    1.94
  -1  -3 -12   58.32    3.52
  -1   3 -12   54.50    3.42
  -1   3 -12   56.16    3.45
   1  -3  12   62.52    3.50
   1   3  12   66.67    3.68
   1   3  12   63.40    3.60
  -1  -3 -13  118.84    4.29
  -1   3 -13  112.93    4.26
  -1   3 -13  109.84    4.24
   1  -3  13  131.84    4.52
   1   3  13  133.00    4.42
   1   3  13  128.96    4.56
  -1  -3 -14  149.99    4.75
  -1   3 -14  159.65    5.04
  -1   3 -14  151.85    4.79
   1  -3  14  173.27    5.29
   1   3  14  168.58    5.25
  -1  -3 -15   82.52    4.28
  -1   3 -15   84.84    4.18
  -1   3 -15   83.54    4.18
   1  -3  15   96.92    4.64
   1   3  15   83.36    4.29
  -1  -3 -16   32.40    3.70
  -1   3 -16   35.63    3.81
  -1   3 -16   32.23    3.58
   1  -3  16   41.93    4.04
   1   3  16   41.60    4.04
  -1  -3 -17   61.58    4.08
  -1   3 -17   63.68    4.15
  -1   3 -17   60.15    4.04
   1  -3  17   70.55    4.50
   1   3  17   65.47    4.54
  -1  -3 -18  197.20    5.87
  -1   3 -18  192.36    6.03
  -1   3 -18  198.98    5.80
   1  -3  18  201.69    6.51
   1   3  18  195.60    6.39
  -1  -3 -19   40.66    4.25
  -1   3 -19   45.44    4.40
  -1   3 -19   36.99    4.11
   1  -3  19   43.23    4.71
   1   3  19   42.34    4.42
  -1  -3 -20   49.31    4.50
  -1   3 -20   51.44    4.65
  -1   3 -20   47.79    4.37
   1  -3  20   39.41    4.90
   1   3  20   42.04    4.81
  -1  -3 -21   26.69    3.43
  -1   3 -21   28.45    3.62
  -1   3 -21   29.22    3.46
   1  -3  21   31.00    4.00
   1   3  21   23.96    3.61
  -1  -3 -22  165.32    6.36
  -1   3 -22  166.74    6.49
  -1   3 -22  164.12    6.18
   1  -3  22  180.42    7.08
   1   3  22  172.03    7.11
  -1  -3 -23   12.69    3.24
  -1   3 -23   14.71    3.36
  -1   3 -23   13.32    3.06
   1  -3  23   15.01    3.71
   1   3  23   11.64    3.44
  -1  -3 -24    1.00    2.86
  -1   3 -24    2.19    2.99
  -1   3 -24    5.41    2.86
   1  -3  24    4.72    3.43
   1   3  24    2.96    3.21
  -1  -3 -25    6.04    3.16
  -1   3 -25    7.61    3.30
  -1   3 -25    6.43    3.00
   1  -3  25    6.00    3.65
   1   3  25    5.69    3.55
  -1  -3 -26   34.25    4.27
  -1   3 -26   39.53    4.47
   1  -3  26   49.40    5.37
   1   3  26   50.42    6.21
  -1  -3 -27    7.73    3.45
  -1   3 -27   11.57    3.67
   1  -3  27    8.82    4.03
   1   3  27    7.34    3.90
  -1  -3 -28   17.70    3.97
  -1   3 -28   16.90    4.03
   1  -3  28   17.87    4.59
   1   3  28   18.78    4.53
  -1  -5  25    6.20    3.65
  -1  -5  25    3.01    3.81
  -1   5  25    5.29    3.95
   1  -5 -25    4.35    3.75
   1   5 -25    3.27    3.55
   1   5 -25    0.55    3.51
  -1  -5  24   57.18    6.18
  -1   5  24   63.48    6.71
   1  -5 -24   61.07    6.25
   1   5 -24   62.44    6.29
   1   5 -24   59.87    6.14
  -1  -5  23   22.54    4.37
  -1   5  23   20.16    4.28
   1  -5 -23   22.86    4.14
   1   5 -23   15.52    3.90
   1   5 -23   21.95    4.19
  -1  -5  22    2.05    3.41
  -1   5  22    1.24    3.28
   1  -5 -22    3.16    3.32
   1   5 -22    0.86    3.26
   1   5 -22    1.82    3.23
  -1  -5  21   32.66    4.39
  -1   5  21   34.93    4.48
   1  -5 -21   26.88    4.13
   1   5 -21   28.06    4.14
   1   5 -21   27.35    4.10
  -1  -5  20   77.25    5.69
  -1   5  20   66.03    5.87
   1  -5 -20   76.35    5.84
   1   5 -20   64.77    5.44
   1   5 -20   81.81    5.93
  -1  -5  19   59.59    5.45
  -1   5  19   46.71    5.15
   1  -5 -19   48.45    4.96
   1   5 -19   42.38    4.96
   1   5 -19   45.80    4.99
  -1  -5  18  127.88    6.21
  -1   5  18  118.82    6.29
   1  -5 -18  115.84    5.90
   1   5 -18  118.87    6.03
   1   5 -18  119.86    6.17
  -1  -5  17   79.78    5.37
  -1   5  17   72.28    5.39
   1  -5 -17   69.40    5.04
   1   5 -17   78.70    5.27
   1   5 -17   77.12    5.43
  -1  -5  16   43.99    4.57
  -1   5  16   37.14    3.98
   1  -5 -16   30.20    3.59
   1   5 -16   28.06    3.51
   1   5 -16   33.83    3.75
  -1  -5  15  105.14    5.28
  -1   5  15   88.65    5.32
   1  -5 -15   89.72    5.32
   1   5 -15   88.49    5.36
  -1  -5  14   68.70    4.61
  -1   5  14   65.97    4.83
   1  -5 -14   58.18    4.52
   1   5 -14   57.93    4.73
  -1  -5  13   15.95    2.79
  -1   5  13   14.41    2.84
   1  -5 -13   17.21    2.93
   1   5 -13   15.01    2.97
   1   5 -13   16.02    2.99
  -1  -5  12  248.99    6.34
  -1   5  12  230.12    6.48
   1  -5 -12  251.95    6.57
   1   5 -12  245.82    6.53
   1   5 -12  247.39    6.59
  -1  -5  11  118.39    4.77
  -1   5  11  118.09    4.91
   1  -5 -11  121.83    5.18
   1   5 -11  108.36    4.85
   1   5 -11  116.37    5.20
  -1  -5  10   86.80    4.24
  -1   5  10   89.72    4.55
   1  -5 -10   98.35    4.60
   1   5 -10   95.24    4.64
  -1  -5   9   12.61    2.33
  -1   5   9   14.78    1.57
  -1   5   9   14.63    2.51
   1  -5  -9   12.17    2.49
   1   5  -9   12.13    2.47
   1   5  -9   11.87    2.57
  -1  -5   8  188.37    5.16
  -1   5   8  186.35    3.62
  -1   5   8  177.09    5.24
   1  -5  -8  188.46    3.16
   1  -5  -8  176.63    5.21
   1   5  -8  171.42    5.21
   1   5  -8  167.90    5.27
  -1  -5   7  275.94    3.87
  -1   5   7  254.74    3.72
  -1   5   7  260.05    4.29
  -1   5   7  250.35    5.87
   1  -5  -7  284.34    3.86
   1  -5  -7  285.03    6.07
   1   5  -7  237.01    5.70
   1   5  -7  289.62    6.29
  -1  -5   6   72.03    2.55
  -1   5   6   71.20    2.53
  -1   5   6   73.77    2.89
  -1   5   6   68.43    3.81
   1  -5  -6   74.18    2.48
   1  -5  -6   70.12    3.64
   1   5  -6   51.15    3.65
   1   5  -6   65.03    3.80
   1   5  -6   68.40    2.52
  -1  -5   5    5.36    1.34
  -1   5   5    6.47    1.42
  -1   5   5    5.65    1.53
  -1   5   5    8.95    2.12
   1  -5  -5    4.76    1.85
   1   5  -5    3.34    1.89
   1   5  -5    5.66    2.02
   1   5  -5    5.98    1.40
  -1  -5   4   57.10    2.56
  -1   5   4   51.20    2.52
  -1   5   4   50.22    2.78
  -1   5   4   51.77    3.37
   1  -5  -4   39.84    3.03
   1   5  -4   44.94    3.33
   1   5  -4   39.31    3.31
   1   5  -4   44.25    2.52
  -1  -5   3   70.13    2.77
  -1   5   3   67.35    2.86
  -1   5   3   63.74    3.04
  -1   5   3   59.29    3.45
   1  -5  -3   71.29    3.33
   1   5  -3   67.29    3.35
   1   5  -3   65.73    3.53
   1   5  -3   69.46    2.86
  -1  -5   2   95.27    3.14
  -1   5   2   94.41    3.24
  -1   5   2   96.71    3.43
  -1   5   2   91.80    3.90
   1  -5  -2   88.32    3.43
   1   5  -2   82.71    3.55
   1   5  -2   85.89    3.67
   1   5  -2   83.91    3.14
  -1  -5   1    8.56    1.58
  -1   5   1   10.15    1.75
  -1   5   1    9.32    1.84
  -1   5   1    9.34    2.10
   1  -5  -1   10.79    1.74
   1   5  -1   10.78    1.87
   1   5  -1    9.54    1.91
   1   5  -1   12.63    1.81
  -1  -5   0   32.54    2.53
  -1   5   0   30.67    2.67
  -1   5   0   34.40    2.86
  -1   5   0   33.38    3.16
   1  -5   0   24.54    2.34
   1   5   0   26.76    2.62
   1   5   0   26.22    2.70
   1   5   0   26.97    2.58
   1   5   0   25.75    2.80
  -1  -5  -1  137.51    3.84
  -1   5  -1  139.23    4.02
  -1   5  -1  145.46    4.27
   1  -5   1  119.75    3.47
   1   5   1  110.92    3.53
   1   5   1  114.08    3.73
   1   5   1  117.98    3.78
   1   5   1  109.86    4.02
  -1  -5  -2   29.97    2.62
  -1   5  -2   30.72    2.85
  -1   5  -2   30.51    3.05
   1  -5   2   40.89    2.47
   1   5   2   42.74    2.63
   1   5   2   38.72    2.78
   1   5   2   41.73    3.02
   1   5   2   42.02    3.14
  -1  -5  -3   10.16    1.87
  -1   5  -3    9.52    1.97
  -1   5  -3   10.06    2.08
   1  -5   3   13.25    1.64
   1   5   3   11.08    1.68
   1   5   3   11.06    1.74
   1   5   3   12.31    2.05
   1   5   3   13.06    2.16
  -1  -5  -4  120.18    3.20
  -1  -5  -4  110.32    3.98
  -1   5  -4  110.82    4.11
  -1   5  -4  108.72    4.25
   1  -5   4  122.35    3.14
   1   5   4  120.30    3.34
   1   5   4  121.38    3.45
   1   5   4  119.55    4.14
   1   5   4  122.75    4.28
  -1  -5  -5  112.75    3.06
  -1  -5  -5  121.58    4.28
  -1   5  -5  123.60    4.26
  -1   5  -5  125.07    4.55
   1  -5   5  118.21    2.98
   1   5   5  105.55    3.09
   1   5   5  109.11    3.23
   1   5   5  109.99    4.14
   1   5   5  108.27    4.21
  -1  -5  -6  277.41    4.18
  -1  -5  -6  261.23    5.80
  -1   5  -6  261.44    5.91
  -1   5  -6  258.42    5.84
   1  -5   6  298.54    4.02
   1   5   6  290.08    4.32
   1   5   6  290.45    4.47
   1   5   6  288.52    6.13
   1   5   6  291.44    6.08
  -1  -5  -7   15.78    1.56
  -1  -5  -7   19.40    2.51
  -1   5  -7   16.17    2.54
  -1   5  -7   15.20    2.43
   1  -5   7   17.73    1.74
   1   5   7   16.95    2.04
   1   5   7   18.87    2.51
   1   5   7   18.61    2.55
  -1  -5  -8  105.94    2.68
  -1  -5  -8  108.20    4.39
  -1   5  -8  104.06    4.44
  -1   5  -8  107.98    4.51
   1   5   8  121.52    2.93
   1   5   8  113.50    4.53
   1   5   8  117.93    4.50
  -1  -5  -9  297.92    6.55
  -1   5  -9  308.94    6.79
  -1   5  -9  305.76    6.76
   1  -5   9  294.64    6.41
   1   5   9  262.78    6.26
   1   5   9  267.89    6.16
  -1  -5 -10  257.76    6.45
  -1   5 -10  253.95    6.33
  -1   5 -10  258.10    6.52
   1  -5  10  282.00    6.57
   1   5  10  267.98    6.58
   1   5  10  275.42    6.46
  -1  -5 -11   82.67    4.43
  -1   5 -11   77.86    4.44
  -1   5 -11   75.81    4.65
   1  -5  11   69.99    4.38
   1   5  11   75.58    4.37
   1   5  11   78.02    4.46
  -1  -5 -12  161.08    5.62
  -1   5 -12  155.77    5.79
  -1   5 -12  152.46    5.72
   1  -5  12  188.49    5.93
   1   5  12  169.97    5.76
  -1  -5 -13  114.38    5.18
  -1   5 -13  114.87    5.25
  -1   5 -13  117.07    5.46
   1  -5  13  133.12    5.49
   1   5  13  122.34    5.22
  -1  -5 -14  331.18    7.67
  -1   5 -14  344.32    7.99
  -1   5 -14  349.05    8.00
   1  -5  14  327.25    7.57
   1   5  14  318.78    7.61
  -1  -5 -15    6.21    2.77
  -1   5 -15   15.53    3.12
  -1   5 -15   11.43    3.02
   1  -5  15   10.99    2.91
   1   5  15    7.93    2.77
  -1  -5 -16   47.25    4.63
  -1   5 -16   45.67    4.64
  -1   5 -16   46.63    4.66
   1  -5  16   51.51    4.83
   1   5  16   49.22    4.83
  -1  -5 -17   45.06    4.66
  -1   5 -17   49.48    4.83
  -1   5 -17   52.25    5.11
   1  -5  17   48.55    5.02
   1   5  17   38.53    4.81
  -1  -5 -18   82.80    5.67
  -1   5 -18   81.48    5.46
  -1   5 -18   84.93    5.71
   1  -5  18   99.92    5.78
   1   5  18   97.42    5.89
  -1  -5 -19   82.44    5.83
  -1   5 -19   76.63    5.53
  -1   5 -19   79.89    5.78
   1  -5  19   92.43    6.12
   1   5  19   83.37    5.93
  -1  -5 -20   21.34    3.83
  -1   5 -20   18.86    3.58
  -1   5 -20   22.93    3.90
   1  -5  20   21.71    3.97
   1   5  20   23.91    4.06
  -1  -5 -21   37.09    4.44
  -1   5 -21   32.42    4.30
  -1   5 -21   38.40    4.45
   1  -5  21   38.64    4.71
   1   5  21   43.19    4.81
  -1  -5 -22   66.31    6.00
  -1   5 -22   66.10    5.80
  -1   5 -22   54.19    5.75
   1  -5  22   64.78    6.29
   1   5  22   60.01    6.15
  -1  -5 -23   28.35    4.41
  -1   5 -23   26.64    4.39
  -1   5 -23   28.32    4.35
   1  -5  23   34.34    4.81
   1   5  23   28.24    4.54
  -1  -5 -24    6.70    3.54
  -1   5 -24    5.67    3.80
  -1   5 -24    7.17    3.61
   1  -5  24   13.09    4.23
   1   5  24    8.05    3.98
  -1  -5 -25   40.02    4.95
  -1   5 -25   31.20    4.82
  -1   5 -25   32.44    4.71
   1  -5  25   40.19    5.39
   1   5  25   37.40    5.27
  -1  -7  20   12.30    3.98
  -1   7  20    5.26    3.84
   1  -7 -20    3.83    3.82
   1   7 -20    8.33    3.96
   1   7 -20    4.92    3.97
  -1  -7  19   38.71    4.88
  -1   7  19   35.93    5.00
   1  -7 -19   34.37    4.77
   1   7 -19   29.19    4.53
   1   7 -19   34.95    4.93
  -1  -7  18   23.80    4.26
  -1   7  18   21.02    4.31
   1  -7 -18   19.32    4.11
   1   7 -18   19.35    4.14
   1   7 -18   20.91    4.34
  -1  -7  17   37.27    4.58
  -1   7  17   32.27    4.56
   1  -7 -17   20.48    4.09
   1   7 -17   24.98    4.19
   1   7 -17   26.93    4.53
  -1  -7  16   13.82    3.60
  -1   7  16    9.13    3.65
   1  -7 -16    3.45    3.33
   1   7 -16    6.59    3.44
   1   7 -16    5.94    3.49
  -1  -7  15   14.44    3.46
  -1   7  15   17.73    3.82
   1  -7 -15   10.29    3.52
   1   7 -15    7.54    3.33
   1   7 -15   10.21    3.61
  -1  -7  14   12.69    3.32
  -1   7  14   15.01    3.73
   1  -7 -14   16.41    3.72
   1   7 -14   12.11    3.53
   1   7 -14   11.90    3.66
  -1  -7  13    2.04    2.75
  -1   7  13    1.22    3.11
   1  -7 -13    1.94    3.11
   1   7 -13    5.83    3.09
   1   7 -13    0.96    3.06
  -1  -7  12  234.33    7.35
  -1   7  12  229.05    7.84
   1  -7 -12  253.11    8.03
   1   7 -12  242.51    7.90
   1   7 -12  236.76    7.96
  -1  -7  11  158.13    6.31
  -1   7  11  153.27    6.58
   1  -7 -11  157.97    6.67
   1   7 -11  150.39    6.44
   1   7 -11  155.72    6.91
  -1  -7  10    2.54    2.52
  -1   7  10    0.69    2.90
   1  -7 -10    2.86    2.68
   1   7 -10    4.07    2.95
   1   7 -10    6.46    3.12
  -1  -7   9    9.81    2.88
  -1   7   9   12.74    3.20
   1  -7  -9   15.42    3.11
   1   7  -9   12.92    3.22
   1   7  -9   11.80    3.24
  -1   7   8   21.57    3.52
   1  -7  -8   22.83    3.30
   1   7  -8   18.07    3.26
   1   7  -8   19.14    3.39
  -1   7   7  126.85    5.91
   1  -7  -7  118.86    5.31
   1   7  -7  117.61    5.73
   1   7  -7  121.21    5.75
  -1   7   6  156.27    6.26
   1  -7  -6  150.37    5.76
   1   7  -6  140.41    5.69
   1   7  -6  149.70    6.17
  -1   7   5   40.06    3.59
  -1   7   5   44.15    4.57
   1  -7  -5   44.90    4.12
   1   7  -5   39.09    4.12
   1   7  -5   38.49    4.54
  -1   7   4   19.83    2.63
  -1   7   4   17.08    3.13
   1  -7  -4   20.11    2.83
   1   7  -4   21.12    3.03
   1   7  -4   22.29    3.27
  -1  -7   3  207.48    5.17
  -1   7   3  187.51    5.11
  -1   7   3  195.01    5.59
  -1   7   3  199.43    6.59
   1  -7  -3  198.59    5.85
   1   7  -3  180.79    5.92
   1   7  -3  185.88    6.27
  -1  -7   2  111.04    4.32
  -1   7   2  115.26    4.47
  -1   7   2  117.67    4.91
  -1   7   2  117.21    5.38
   1  -7  -2  122.51    4.79
   1   7  -2  109.90    4.93
   1   7  -2  104.78    5.08
  -1  -7   1   13.91    2.39
  -1   7   1   11.15    2.43
  -1   7   1   11.79    2.63
   1  -7  -1    8.92    2.27
   1   7  -1   11.89    2.61
   1   7  -1   10.38    2.64
  -1  -7   0   44.04    3.62
  -1   7   0   42.47    3.69
  -1   7   0   40.91    4.14
   1  -7   0   32.99    3.29
   1   7   0   39.17    3.73
   1   7   0   36.91    3.86
  -1  -7  -1  147.32    5.01
  -1   7  -1  144.28    5.21
  -1   7  -1  146.42    5.54
   1  -7   1  147.46    4.78
   1   7   1  137.90    4.88
   1   7   1  147.08    5.25
  -1  -7  -2   65.30    3.58
  -1  -7  -2   59.74    3.93
  -1   7  -2   60.46    4.21
  -1   7  -2   61.18    4.54
   1  -7   2   61.92    3.61
   1   7   2   56.76    3.86
   1   7   2   56.38    4.01
   1   7   2   55.70    4.59
  -1  -7  -3    7.48    1.95
  -1  -7  -3   10.66    2.45
  -1   7  -3    8.52    2.60
  -1   7  -3   10.40    2.76
   1  -7   3    9.21    2.04
   1   7   3    9.66    2.25
   1   7   3    9.80    2.45
   1   7   3   11.80    2.86
  -1  -7  -4   23.60    2.94
  -1  -7  -4   22.56    2.97
  -1   7  -4   22.30    3.10
  -1   7  -4   21.32    3.25
   1   7   4   22.29    2.57
   1   7   4   19.02    2.66
   1   7   4   20.46    3.23
  -1  -7  -5  105.78    5.09
  -1   7  -5   91.18    5.03
  -1   7  -5   94.48    5.36
   1   7   5  107.67    4.38
   1   7   5  111.43    5.44
  -1  -7  -6   83.04    4.72
  -1   7  -6   85.09    4.85
  -1   7  -6   88.63    5.43
   1   7   6   84.15    5.17
  -1  -7  -7    7.67    2.62
  -1   7  -7    6.87    2.63
  -1   7  -7    4.14    2.81
   1   7   7    9.12    2.95
  -1  -7  -8    6.82    2.71
  -1   7  -8    6.79    2.73
  -1   7  -8    7.22    3.07
   1   7   8    3.99    2.75
  -1  -7  -9   70.16    5.15
  -1   7  -9   63.87    4.88
  -1   7  -9   65.51    5.46
   1  -7   9   81.91    5.27
   1   7   9   88.18    5.34
  -1  -7 -10   58.10    5.17
  -1   7 -10   45.31    4.99
  -1   7 -10   49.56    5.38
   1  -7  10   51.47    4.91
   1   7  10   53.82    4.90
  -1  -7 -11    8.80    3.20
  -1   7 -11    7.33    3.06
  -1   7 -11    5.05    3.15
   1  -7  11   12.09    3.24
   1   7  11   10.37    3.26
  -1  -7 -12    2.99    2.93
  -1   7 -12    0.70    2.80
  -1   7 -12    3.16    3.10
   1  -7  12    4.73    2.94
   1   7  12    5.23    2.99
  -1  -7 -13   82.13    5.77
  -1   7 -13   68.40    5.47
  -1   7 -13   81.48    6.16
   1  -7  13   84.09    5.72
   1   7  13   78.15    5.94
  -1  -7 -14  108.07    6.58
  -1   7 -14  102.06    6.11
  -1   7 -14  112.25    6.73
   1  -7  14  115.21    6.37
   1   7  14  105.25    6.43
  -1  -7 -15   66.20    5.81
  -1   7 -15   59.06    5.49
  -1   7 -15   77.38    6.08
   1  -7  15   66.49    5.87
   1   7  15   60.42    5.89
  -1  -7 -16   11.19    3.69
  -1   7 -16    9.91    3.57
  -1   7 -16   10.54    3.74
   1  -7  16   12.50    3.74
   1   7  16   10.49    3.70
  -1  -7 -17   37.22    4.72
  -1   7 -17   37.31    4.72
  -1   7 -17   36.18    4.80
   1  -7  17   53.46    5.92
   1   7  17   51.76    6.11
  -1  -7 -18   11.59    3.80
  -1   7 -18   15.66    3.90
  -1   7 -18   14.81    4.10
   1  -7  18   18.05    4.07
   1   7  18   17.94    4.14
  -1  -7 -19   -1.72    3.46
  -1   7 -19    4.72    3.54
  -1   7 -19   -0.20    3.59
   1  -7  19    2.30    3.61
   1   7  19    5.65    3.69
  -1  -7 -20   -2.81    3.60
  -1   7 -20    2.28    3.53
  -1   7 -20    2.58    3.80
   1  -7  20    1.36    3.76
   1   7  20    1.08    3.70
  -1  -9  10    7.98    3.57
  -1   9  10   12.71    4.18
   1  -9 -10    8.85    3.61
   1   9 -10    9.24    3.83
   1   9 -10    9.19    3.92
  -1  -9   9    9.08    3.53
  -1   9   9   15.62    4.22
   1  -9  -9   15.88    3.82
   1   9  -9   14.71    4.00
   1   9  -9   10.17    3.96
  -1  -9   8    5.59    3.31
  -1   9   8    6.24    3.73
   1  -9  -8    5.32    3.28
   1   9  -8    8.59    3.66
   1   9  -8    7.63    3.67
  -1   9   7   96.57    6.98
   1  -9  -7   95.01    6.19
   1   9  -7   89.76    6.33
   1   9  -7   90.14    6.71
  -1   9   6   14.04    4.01
   1  -9  -6   14.78    3.46
   1   9  -6   13.04    3.71
   1   9  -6    7.62    3.64
   1  -9  -5   -0.91    2.58
   1   9  -5   -0.64    3.02
   1   9  -5    0.55    3.24
   1  -9  -4    4.91    2.88
   1   9  -4    8.17    3.41
   1   9  -4    4.99    3.28
   1  -9  -3   44.64    4.83
   1   9  -3   43.44    4.55
   1   9  -3   44.76    4.72
  -1  -9   2    1.52    2.44
   1   9  -2   -0.18    2.87
   1   9  -2    1.26    3.01
  -1   9   1   18.22    3.45
   1   9  -1   17.16    3.58
  -1   9   0   10.26    3.36
   1   9   0   11.14    3.29
  -1   9  -1   74.65    5.78
  -1  -9  -2    8.26    2.88
  -1   9  -2   10.60    3.47
  -1  -9  -3    8.06    2.99
  -1   9  -3    6.49    3.17
  -1   9  -3    9.45    3.49
  -1  -9  -4   25.21    3.68
  -1   9  -4   21.83    3.76
  -1   9  -4   23.49    4.11
  -1  -9  -5   33.03    4.08
  -1   9  -5   38.11    4.44
  -1   9  -5   38.93    4.73
  -1  -9  -6    1.09    2.85
  -1   9  -6    1.61    3.25
  -1   9  -6    5.58    3.50
   1   9   6    5.99    3.60
  -1  -9  -7    3.81    3.07
  -1   9  -7    0.52    3.16
  -1   9  -7    1.56    3.42
   1   9   7    3.59    3.44
  -1  -9  -8   35.04    4.54
  -1   9  -8   36.18    4.66
  -1   9  -8   39.37    5.02
   1   9   8   43.70    5.08
  -1  -9  -9   51.84    5.89
  -1   9  -9   53.53    6.14
  -1   9  -9   48.89    5.35
   1  -9   9   56.30    5.99
   1   9   9   52.17    6.24
  -1  -9 -10   19.00    4.14
  -1   9 -10   19.15    4.25
  -1   9 -10   18.51    4.43
   1  -9  10   17.21    4.15
   1   9  10   20.13    4.43
  -2   0  29    0.00    3.70
  -2   0  28  115.65    7.32
  -2   0  27    6.20    3.50
  -2   0  26  106.63    6.48
  -2   0  25    3.95    3.06
  -2   0  24  135.65    6.52
  -2   0  23    0.37    2.67
  -2   0  22   61.69    4.81
   2   0 -22   42.88    4.61
  -2   0  21    1.92    2.44
   2   0 -21   -0.88    1.75
   2   0 -21   -1.00    1.77
  -2   0  20   28.01    2.89
  -2   0  20   24.94    3.17
   2   0 -20   20.78    2.36
   2   0 -20   27.15    3.08
  -2   0  19    1.03    1.54
  -2   0  19    0.95    2.15
   2   0 -19    1.09    1.68
   2   0 -19    1.86    1.67
  -2   0  18  188.37    4.06
  -2   0  18  188.91    5.61
   2   0 -18  201.08    4.38
   2   0 -18  203.19    4.62
  -2   0  17    0.73    1.32
  -2   0  17    0.24    1.98
   2   0 -17    1.46    1.51
   2   0 -17    1.87    1.50
  -2   0  16  115.17    3.17
  -2   0  16  112.60    4.36
   2   0 -16  126.14    3.49
   2   0 -16  124.72    3.56
  -2   0  15    0.39    1.17
  -2   0  15    0.40    1.74
   2   0 -15   -0.24    1.29
   2   0 -15    0.43    1.33
  -2   0  14   51.41    2.32
  -2   0  14   47.97    3.15
   2   0 -14   60.65    2.59
   2   0 -14   62.55    2.68
  -2   0  13    0.10    1.07
  -2   0  13    0.94    1.54
   2   0 -13    0.91    1.17
   2   0 -13    0.90    1.22
  -2   0  12  277.02    3.84
  -2   0  12  272.91    5.08
   2   0 -12  257.28    3.79
   2   0 -12  257.79    3.98
  -2   0  11    0.69    1.03
  -2   0  11    1.10    1.47
   2   0 -11    0.30    1.09
   2   0 -11   -0.71    1.11
  -2   0  10  134.13    2.69
  -2   0  10  129.95    3.56
   2   0 -10  124.18    2.65
   2   0 -10  121.25    2.82
  -2   0   9   -0.33    0.95
  -2   0   9    0.18    1.34
   2   0  -9    0.60    1.03
   2   0  -9    0.15    1.09
  -2   0   8  220.72    2.97
  -2   0   8  220.30    3.84
   2   0  -8  203.48    2.86
   2   0  -8  205.27    3.05
  -2   0   7    0.44    0.95
  -2   0   7    0.81    1.30
   2   0  -7    0.24    0.95
   2   0  -7    0.17    1.04
  -2   0   6  949.53    5.00
  -2   0   6  946.58    6.05
   2   0  -6  856.46    4.60
   2   0  -6  945.93    5.22
  -2   0   5   -0.47    0.86
  -2   0   5    0.13    1.11
   2   0  -5    1.30    0.85
   2   0  -5    0.00    0.96
  -2   0   4  303.34    2.66
  -2   0   4  305.63    3.02
   2   0  -4  294.60    2.45
   2   0  -4  306.67    2.77
  -2   0   3    1.32    0.68
  -2   0   3    1.25    0.70
  -2   0   3    1.44    0.75
   2   0  -3    1.90    0.65
   2   0  -3    0.80    0.75
  -2   0   2   97.92    1.32
  -2   0   2   95.40    1.30
  -2   0   2   99.93    1.46
  -2   0   2   99.04    1.29
   2   0  -2   89.32    1.25
   2   0  -2   93.17    1.43
  -2   0   1   -0.05    0.47
  -2   0   1    0.59    0.49
   2   0  -1   -0.30    0.49
   2   0  -1    0.21    0.51
  -2   0   0    4.19    0.53
  -2   0   0    4.10    0.48
   2   0   0    4.14    0.49
  -2   0  -1   -0.07    0.53
  -2   0  -1    0.47    0.46
   2   0   1   -0.17    0.47
  -2   0  -2 2125.58   13.30
  -2   0  -2 2161.65   11.57
   2   0   2 2184.00   12.05
   2   0   2 2241.32   12.75
  -2   0  -3   -0.17    0.73
  -2   0  -3    0.01    0.67
   2   0   3    0.98    0.70
   2   0   3    0.11    0.88
  -2   0  -4  256.44    2.70
  -2   0  -4  264.71    2.35
   2   0   4  273.76    2.51
   2   0   4  279.79    3.08
  -2   0  -5   -0.08    0.99
  -2   0  -5   -0.40    0.83
   2   0   5   -0.09    0.85
   2   0   5    0.59    1.16
  -2   0  -6  197.55    2.82
  -2   0  -6  210.10    2.47
   2   0   6  206.58    2.65
  -2   0  -7    0.60    1.11
  -2   0  -7    0.03    0.92
   2   0   7   -0.34    0.98
   2   0   7    0.91    1.30
  -2   0  -8   12.79    1.38
  -2   0  -8   12.74    1.23
   2   0   8   11.85    1.24
   2   0   8   13.52    1.74
  -2   0  -9   -0.04    1.11
  -2   0  -9    0.29    0.99
  -2   0  -9   -0.13    0.99
   2   0   9    0.91    1.03
   2   0   9    0.55    1.41
  -2   0 -10  218.25    3.51
  -2   0 -10  218.71    3.08
  -2   0 -10  215.07    3.29
   2   0  10  208.42    3.26
   2   0  10  212.10    4.37
  -2   0 -11   -0.30    1.15
  -2   0 -11   -0.20    1.00
  -2   0 -11   -0.44    1.09
   2   0  11   -0.23    1.05
   2   0  11    1.21    1.56
  -2   0 -12   65.19    2.52
  -2   0 -12   66.79    2.27
  -2   0 -12   64.98    2.47
   2   0  12   58.79    2.31
   2   0  12   62.34    3.32
  -2   0 -13   -0.80    1.20
  -2   0 -13    0.46    1.11
  -2   0 -13    1.52    1.17
   2   0  13    2.28    1.72
  -2   0 -14   44.86    2.47
  -2   0 -14   46.41    2.16
  -2   0 -14   47.75    2.41
   2   0  14   72.86    3.69
  -2   0 -15    0.46    1.36
  -2   0 -15    0.30    1.18
  -2   0 -15    0.78    1.29
   2   0  15    1.58    1.85
  -2   0 -16  216.28    4.44
  -2   0 -16  221.10    3.90
  -2   0 -16  219.77    4.23
   2   0  16  233.00    5.80
  -2   0 -17    2.14    1.56
  -2   0 -17    1.67    1.37
  -2   0 -17    1.06    1.43
   2   0  17   -1.29    1.95
  -2   0 -18   23.60    2.62
  -2   0 -18   24.24    2.43
  -2   0 -18   26.82    2.74
   2   0  18   44.23    3.88
  -2   0 -19   -0.40    1.64
  -2   0 -19   -0.65    2.53
  -2   0 -19    0.30    1.61
   2   0  19   -0.24    2.17
  -2   0 -20  157.30    4.57
  -2   0 -20  157.29    4.34
   2   0  20  141.34    5.65
  -2   0 -21    3.21    2.01
  -2   0 -21    1.01    2.07
   2   0  21    0.90    2.47
  -2   0 -22   13.45    2.59
   2   0  22   10.35    3.01
   2   0  23    0.45    2.58
   2   0  24  102.40    6.17
   2   0  25    2.58    2.98
   2   0  26  153.94    7.39
   2   0  27    0.76    3.37
   2   0  28   77.02    6.70
   2   0  29    0.67    3.56
  -2  -2  29    2.25    3.79
  -2   2  29    5.81    4.07
  -2  -2  28   46.58    5.31
  -2   2  28   47.72    5.43
  -2  -2  27   15.16    4.00
  -2   2  27   10.13    3.92
  -2  -2  26  140.13    7.03
  -2   2  26  130.32    7.29
   2  -2 -26  126.75    6.04
   2   2 -26  125.23    7.89
  -2  -2  25   19.26    3.90
  -2   2  25   19.70    3.95
   2  -2 -25   16.09    3.26
   2   2 -25   20.66    3.42
  -2  -2  24   24.03    3.20
  -2  -2  24   23.78    4.01
  -2   2  24   25.82    4.11
   2  -2 -24   24.19    3.44
   2   2 -24   20.76    3.36
  -2  -2  23   49.70    4.23
  -2  -2  23   51.24    5.40
  -2   2  23   61.29    5.50
   2  -2 -23   55.75    4.63
   2   2 -23   59.52    4.61
   2   2 -23   63.77    4.63
  -2  -2  22  285.66    6.69
  -2  -2  22  283.50    7.98
  -2   2  22  269.08    7.88
   2  -2 -22  278.97    7.02
   2   2 -22  232.47    6.49
   2   2 -22  287.49    6.87
  -2  -2  21   50.89    3.98
  -2  -2  21   54.69    4.98
  -2   2  21   62.03    5.10
   2  -2 -21   61.88    4.55
   2   2 -21   52.71    4.27
   2   2 -21   53.74    4.10
  -2  -2  20   56.13    3.93
  -2  -2  20   61.29    4.85
  -2   2  20   58.96    4.63
   2  -2 -20   51.09    4.14
   2   2 -20   53.49    4.10
   2   2 -20   45.75    3.77
  -2  -2  19   37.46    3.41
  -2  -2  19   34.37    4.19
  -2   2  19   35.47    4.03
   2  -2 -19   32.51    3.70
   2   2 -19   30.51    3.60
   2   2 -19   35.00    3.49
  -2  -2  18  387.84    7.68
  -2   2  18  375.01    7.69
   2  -2 -18  383.08    7.08
   2   2 -18  378.89    6.99
   2   2 -18  384.12    6.88
  -2  -2  17   15.01    2.69
  -2   2  17   20.36    2.82
   2  -2 -17   17.93    2.50
   2   2 -17   16.05    2.47
   2   2 -17   19.58    2.49
  -2  -2  16  174.69    5.29
  -2   2  16  165.46    5.18
   2  -2 -16  168.25    4.84
   2   2 -16  159.16    4.62
   2   2 -16  160.41    4.62
  -2  -2  15   38.42    3.35
  -2   2  15   31.82    3.25
   2  -2 -15   39.36    3.09
   2   2 -15   38.86    3.06
   2   2 -15   38.41    3.17
   2   2 -15   42.44    1.85
  -2  -2  14 1266.92   11.30
  -2   2  14 1219.58   11.40
   2  -2 -14 1193.35   10.47
   2   2 -14 1185.09   10.32
   2   2 -14 1201.32   10.25
   2   2 -14 1234.93    6.01
  -2  -2  13   47.19    3.22
  -2   2  13   40.49    3.06
   2  -2 -13   43.19    2.94
   2   2 -13   36.81    3.00
   2   2 -13   41.38    2.93
   2   2 -13   44.11    1.59
  -2  -2  12   48.26    3.07
  -2   2  12   41.50    2.96
   2  -2 -12   48.57    2.90
   2   2 -12   54.25    2.99
   2   2 -12   53.55    2.97
   2   2 -12   56.97    1.62
  -2  -2  11  104.72    3.50
  -2   2  11  104.03    1.60
  -2   2  11   99.89    3.60
   2  -2 -11  103.03    3.59
   2   2 -11   94.08    3.38
   2   2 -11  101.85    3.42
   2   2 -11  107.57    1.86
  -2  -2  10 1876.79   11.52
  -2   2  10 1892.74    5.61
  -2   2  10 1802.75   11.82
   2  -2 -10 1836.80   11.45
   2   2 -10 1778.25   11.18
   2   2 -10 1787.58   11.11
   2   2 -10 1917.16    6.13
  -2  -2   9   81.91    3.07
  -2   2   9   78.56    1.49
  -2   2   9   72.06    3.10
   2  -2  -9   69.33    3.08
   2   2  -9   72.80    3.10
   2   2  -9   72.80    3.00
   2   2  -9   74.61    1.53
  -2  -2   8    2.02    1.30
  -2   2   8    0.73    0.72
  -2   2   8    1.07    1.41
   2  -2  -8    0.87    1.37
   2   2  -8    0.87    1.41
   2   2  -8   -0.55    1.34
   2   2  -8   -0.05    0.68
  -2  -2   7    3.40    1.34
  -2   2   7    4.52    0.83
  -2   2   7    4.86    1.53
   2  -2  -7    0.90    1.34
   2   2  -7    2.77    1.48
   2   2  -7    0.98    1.37
   2   2  -7    2.57    0.74
  -2  -2   6   49.04    2.23
  -2   2   6   45.82    1.52
  -2   2   6   41.01    2.38
   2  -2  -6   37.31    2.49
   2   2  -6   39.60    2.38
   2   2  -6   43.02    1.39
  -2  -2   5  268.85    3.75
  -2   2   5  262.33    2.69
  -2   2   5  255.81    4.02
   2  -2  -5  249.53    3.95
   2   2  -5  244.65    3.90
   2   2  -5  259.21    2.50
  -2   2   4  623.27    3.01
  -2   2   4  635.58    4.12
  -2   2   4  631.76    5.69
   2  -2  -4  621.66    3.00
   2  -2  -4  627.88    5.57
   2   2  -4  614.39    5.56
   2   2  -4  661.32    3.94
  -2   2   3  518.52    3.20
  -2   2   3  525.66    3.96
  -2   2   3  510.10    5.01
   2  -2  -3  522.84    4.91
   2   2  -3  487.52    4.84
   2   2  -3  511.34    3.72
  -2   2   2   -0.47    0.85
  -2   2   2   -0.57    1.05
  -2   2   2   -0.05    1.16
   2  -2  -2    5.72    1.28
   2   2  -2    6.05    1.35
   2   2  -2    5.47    1.32
   2   2  -2    6.22    1.07
  -2   2   1  149.77    2.45
  -2   2   1  150.81    2.72
  -2   2   1  145.80    2.95
   2  -2  -1  153.58    2.73
   2   2  -1  140.22    2.76
   2   2  -1  140.85    2.79
   2   2  -1  141.49    2.52
   2   2  -1  137.82    2.56
  -2   2   0  242.23    3.10
  -2   2   0  243.61    3.35
  -2   2   0  243.59    3.60
   2  -2   0  246.52    3.00
   2   2   0  250.75    3.22
   2   2   0  257.55    3.25
   2   2   0  262.61    3.33
   2   2   0  261.64    3.20
  -2  -2  -1  742.98    4.89
  -2   2  -1  728.20    5.21
  -2   2  -1  734.28    5.46
   2  -2   1  764.32    4.55
   2   2   1  729.43    4.88
   2   2   1  749.09    4.81
   2   2   1  751.59    5.44
   2   2   1  746.51    5.10
  -2  -2  -2 5621.57   30.94
  -2   2  -2 5291.95   31.26
  -2   2  -2 5384.50   32.27
   2  -2   2 5485.25   24.74
   2   2   2 5251.62   27.99
   2   2   2 5408.89   25.63
   2   2   2 5403.03   32.73
   2   2   2 5362.00   30.49
  -2  -2  -3 3449.20   20.08
  -2   2  -3 3413.76   21.80
  -2   2  -3 3385.51   20.13
   2  -2   3 3656.26   16.82
   2   2   3 3418.17   20.25
   2   2   3 3519.01   17.27
   2   2   3 3498.32   21.82
   2   2   3 3470.34   25.16
  -2  -2  -4   95.19    1.97
  -2  -2  -4   99.71    1.72
  -2   2  -4   85.58    2.74
   2  -2   4   84.97    1.41
   2   2   4   94.12    1.71
   2   2   4   86.76    2.75
   2   2   4   91.43    2.60
  -2  -2  -5  140.39    2.16
  -2  -2  -5  142.99    1.67
  -2   2  -5  123.35    3.15
  -2   2  -5  130.09    3.18
   2  -2   5  130.85    3.22
   2   2   5  141.63    3.11
  -2  -2  -6 1053.65    5.03
  -2   2  -6  996.33    7.56
  -2   2  -6 1025.25    7.61
   2  -2   6 1062.67    7.96
   2   2   6 1026.28    7.65
   2   2   6 1004.47    7.33
  -2  -2  -7   98.11    1.88
  -2   2  -7   92.47    3.22
  -2   2  -7   95.47    3.14
   2  -2   7   88.01    3.20
   2   2   7   83.53    2.92
   2   2   7   84.81    2.83
  -2  -2  -8  239.84    2.61
  -2   2  -8  226.56    4.30
  -2   2  -8  238.75    4.34
   2  -2   8  267.27    4.68
   2   2   8  260.16    4.45
   2   2   8  261.61    4.47
  -2  -2  -9   33.72    1.50
  -2  -2  -9   31.40    2.39
  -2   2  -9   32.16    2.73
  -2   2  -9   33.63    2.58
   2  -2   9   36.45    2.68
   2   2   9   32.97    2.48
   2   2   9   35.63    2.60
  -2  -2 -10  509.81    3.82
  -2  -2 -10  514.02    6.30
  -2   2 -10  495.30    6.28
  -2   2 -10  518.51    6.25
   2  -2  10  564.34    6.93
   2   2  10  550.20    6.51
   2   2  10  548.60    6.70
  -2  -2 -11  238.00    2.88
  -2  -2 -11  225.66    4.65
  -2   2 -11  232.75    4.71
  -2   2 -11  235.13    4.62
   2  -2  11  228.37    5.01
   2   2  11  224.09    4.64
   2   2  11  223.86    4.75
  -2  -2 -12   81.09    2.05
  -2  -2 -12   78.24    3.24
  -2   2 -12   80.59    3.37
  -2   2 -12   79.64    3.28
   2  -2  12   85.39    3.64
   2   2  12   83.91    3.43
   2   2  12   82.05    3.49
  -2  -2 -13   15.08    1.54
  -2  -2 -13   13.50    2.04
  -2   2 -13   10.16    1.97
  -2   2 -13   13.85    2.01
   2  -2  13   13.50    2.26
   2   2  13   15.59    2.08
   2   2  13   15.03    2.21
  -2  -2 -14  987.00    6.09
  -2  -2 -14  959.43    9.50
  -2   2 -14  952.12    9.59
  -2   2 -14  961.51    9.17
   2  -2  14  979.28   10.41
   2   2  14  939.44    9.38
   2   2  14  921.26    9.99
  -2  -2 -15   35.42    1.94
  -2  -2 -15   37.65    3.22
  -2   2 -15   39.42    3.34
  -2   2 -15   35.62    2.99
   2  -2  15   36.38    3.45
   2   2  15   36.35    2.97
   2   2  15   34.43    3.36
  -2  -2 -16  141.61    2.90
  -2  -2 -16  136.40    4.53
  -2   2 -16  136.82    4.62
  -2   2 -16  134.12    4.28
   2  -2  16  127.82    5.05
   2   2  16  119.24    4.79
  -2  -2 -17   71.54    3.97
  -2   2 -17   77.50    4.12
  -2   2 -17   75.86    3.87
   2  -2  17   84.25    4.73
   2   2  17   85.18    4.60
  -2  -2 -18  473.34    7.72
  -2   2 -18  467.07    7.82
  -2   2 -18  456.66    7.29
   2  -2  18  457.16    8.62
   2   2  18  445.04    8.38
  -2  -2 -19   34.25    3.76
  -2   2 -19   34.06    3.59
  -2   2 -19   30.94    3.53
   2  -2  19   39.65    4.29
   2   2  19   36.73    4.11
  -2  -2 -20  137.94    5.15
  -2   2 -20  136.99    5.32
  -2   2 -20  132.23    4.86
   2  -2  20  153.14    6.29
   2   2  20  143.20    6.00
  -2  -2 -21   44.92    4.12
  -2   2 -21   50.09    4.28
  -2   2 -21   44.36    3.92
   2  -2  21   42.89    4.69
   2   2  21   48.86    4.72
  -2  -2 -22  199.75    6.15
  -2   2 -22  201.55    6.33
  -2   2 -22  195.34    5.85
   2  -2  22  202.68    7.29
   2   2  22  197.95    7.15
  -2  -2 -23   22.47    3.25
  -2   2 -23   26.77    3.49
  -2   2 -23   23.87    3.14
   2  -2  23   25.71    3.99
   2   2  23   19.76    3.68
  -2  -2 -24   43.36    4.48
  -2   2 -24   43.44    4.70
   2  -2  24   44.12    4.77
   2   2  24   46.36    5.56
  -2  -2 -25   13.14    3.13
  -2   2 -25   13.67    3.28
   2  -2  25   10.25    3.82
   2   2  25   16.31    3.87
  -2  -2 -26  108.62    7.43
  -2   2 -26  107.22    6.07
   2  -2  26  108.53    7.03
   2   2  26  108.86    6.96
   2  -2  27    4.88    3.72
   2   2  27    2.01    3.57
   2  -2  28   14.39    4.24
   2   2  28   13.95    4.15
  -2  -4  27   44.34    5.50
  -2  -4  27   44.62    5.50
  -2   4  27   40.96    5.47
   2  -4 -27   38.54    4.92
   2   4 -27   44.71    5.14
  -2  -4  26   12.92    3.59
  -2  -4  26   16.51    4.22
  -2   4  26    9.53    4.11
   2  -4 -26    8.57    3.71
   2   4 -26   10.77    3.79
   2   4 -26    8.80    3.60
  -2  -4  25    6.60    3.26
  -2  -4  25    4.65    3.69
  -2   4  25    8.88    3.94
   2  -4 -25    6.86    3.47
   2   4 -25    7.04    3.51
   2   4 -25    7.33    3.48
  -2  -4  24   34.94    4.16
  -2  -4  24   36.96    4.72
  -2   4  24   35.55    4.79
   2  -4 -24   30.91    4.26
   2   4 -24   36.98    4.48
   2   4 -24   36.88    4.38
  -2  -4  23    8.68    3.16
  -2  -4  23   10.79    3.70
  -2   4  23   12.51    3.60
   2  -4 -23    4.96    3.27
   2   4 -23    4.76    3.26
   2   4 -23   10.03    3.30
  -2  -4  22   65.61    5.85
  -2   4  22   55.49    5.78
   2  -4 -22   46.12    4.91
   2   4 -22   48.49    5.01
   2   4 -22   47.86    5.14
  -2  -4  21   14.79    3.45
  -2   4  21   15.37    3.54
   2  -4 -21   16.53    3.45
   2   4 -21   16.01    3.42
   2   4 -21   10.00    3.08
  -2  -4  20   49.90    5.11
  -2   4  20   34.29    3.99
   2  -4 -20   46.50    4.89
   2   4 -20   47.44    4.99
   2   4 -20   44.78    4.86
  -2  -4  19   18.53    3.37
  -2   4  19   18.17    3.29
   2  -4 -19   19.72    3.25
   2   4 -19   23.00    3.43
   2   4 -19   21.57    3.37
  -2  -4  18   77.73    5.08
  -2   4  18   78.03    5.01
   2  -4 -18   75.05    5.03
   2   4 -18   70.95    4.81
   2   4 -18   72.96    4.78
  -2  -4  17    8.90    2.69
  -2   4  17    7.25    2.64
   2  -4 -17    7.03    2.63
   2   4 -17    6.25    2.65
   2   4 -17    6.55    2.63
  -2  -4  16   17.07    2.92
  -2   4  16   13.44    2.70
   2  -4 -16   13.04    2.70
   2   4 -16   11.67    2.81
   2   4 -16   11.76    2.74
  -2  -4  15  126.48    5.08
  -2   4  15  112.40    5.08
   2  -4 -15  114.36    4.93
   2   4 -15  104.87    4.85
   2   4 -15  118.33    5.16
  -2  -4  14  317.46    6.73
  -2   4  14  297.02    6.83
   2  -4 -14  310.91    6.85
   2   4 -14  300.03    6.82
  -2  -4  13    4.31    2.10
  -2   4  13    3.76    2.12
   2  -4 -13    2.23    2.04
   2   4 -13   -0.56    2.00
   2   4 -13    0.72    2.06
  -2  -4  12   13.41    2.29
  -2   4  12   10.24    2.36
   2  -4 -12    9.21    2.37
   2   4 -12    9.46    2.35
   2   4 -12   10.39    2.36
  -2  -4  11  286.09    5.82
  -2   4  11  267.40    6.09
   2  -4 -11  266.12    6.07
   2   4 -11  255.73    5.87
   2   4 -11  264.41    5.99
  -2  -4  10  142.76    4.37
  -2   4  10  141.32    2.49
  -2   4  10  133.44    4.54
   2  -4 -10  124.08    4.38
   2   4 -10  121.23    4.54
   2   4 -10  122.13    1.89
  -2  -4   9   83.44    3.57
  -2   4   9   84.83    2.25
  -2   4   9   80.44    3.84
   2  -4  -9   92.43    3.92
   2   4  -9   84.23    3.83
   2   4  -9   85.79    1.87
  -2  -4   8   44.43    2.92
  -2   4   8   46.97    2.04
  -2   4   8   42.47    3.08
   2  -4  -8   39.55    1.38
   2  -4  -8   38.29    3.13
   2   4  -8   35.50    3.25
   2   4  -8   40.55    3.18
   2   4  -8   41.45    1.69
  -2  -4   7   12.87    1.97
  -2   4   7   11.92    1.33
  -2   4   7   15.07    1.48
  -2   4   7   14.51    2.16
   2  -4  -7   22.35    1.40
   2  -4  -7   19.70    2.27
   2   4  -7   16.68    2.21
   2   4  -7   21.35    2.31
   2   4  -7   18.90    1.56
  -2   4   6   52.84    1.89
  -2   4   6   53.43    2.30
  -2   4   6   48.96    3.14
   2   4  -6   58.57    3.32
   2   4  -6   58.59    2.08
  -2   4   5    1.72    1.01
  -2   4   5    3.82    1.25
  -2   4   5    1.67    1.63
   2  -4  -5    1.03    1.47
   2   4  -5   -0.56    1.50
   2   4  -5    0.24    1.57
   2   4  -5    1.15    1.05
  -2   4   4    7.60    1.25
  -2   4   4    8.03    1.42
  -2   4   4    9.64    1.88
   2  -4  -4    9.33    1.74
   2   4  -4    5.18    1.66
   2   4  -4    6.98    1.79
   2   4  -4    9.41    1.36
  -2   4   3  135.58    3.01
  -2   4   3  142.16    3.38
  -2   4   3  144.90    4.13
   2  -4  -3  146.57    3.79
   2   4  -3  139.60    3.91
   2   4  -3  140.91    3.91
   2   4  -3  146.49    3.19
  -2   4   2  762.32    6.43
  -2   4   2  779.57    7.05
  -2   4   2  760.41    8.03
   2  -4  -2  789.68    7.45
   2   4  -2  771.58    7.58
   2   4  -2  776.70    7.68
   2   4  -2  795.06    6.79
  -2   4   1   75.03    2.69
  -2   4   1   70.55    2.88
   2  -4  -1   63.79    2.68
   2   4  -1   59.80    2.76
   2   4  -1   58.60    2.88
   2   4  -1   60.08    2.58
  -2   4   0  102.89    3.12
  -2   4   0  104.71    3.34
  -2   4   0  103.97    3.54
   2  -4   0  105.79    2.98
   2   4   0  106.60    3.25
   2   4   0  105.79    3.27
   2   4   0  109.03    3.23
   2   4   0  110.06    3.42
  -2   4  -1  429.17    5.56
  -2   4  -1  439.88    5.91
   2  -4   1  434.51    5.08
   2   4   1  410.11    5.24
   2   4   1  417.42    5.31
   2   4   1  428.09    5.65
   2   4   1  428.15    5.79
  -2   4  -2  459.01    5.95
  -2   4  -2  455.56    6.17
   2  -4   2  476.24    5.08
   2   4   2  456.99    5.36
   2   4   2  448.06    5.31
   2   4   2  446.18    5.88
   2   4   2  455.35    6.01
  -2  -4  -3  663.72    6.07
  -2   4  -3  683.33    7.32
  -2   4  -3  692.46    7.61
   2  -4   3  744.79    5.97
   2   4   3  686.85    6.22
   2   4   3  715.19    6.34
   2   4   3  715.72    7.57
   2   4   3  725.64    7.50
  -2  -4  -4   29.15    1.93
  -2  -4  -4   26.34    2.41
  -2   4  -4   31.27    2.67
  -2   4  -4   25.30    2.83
   2  -4   4   28.28    1.82
   2   4   4   29.23    2.04
   2   4   4   28.67    2.05
   2   4   4   29.45    2.79
   2   4   4   27.22    2.59
  -2  -4  -5   74.11    2.37
  -2  -4  -5   76.19    3.21
  -2   4  -5   70.92    3.32
  -2   4  -5   72.82    3.45
   2  -4   5   80.24    2.17
   2   4   5   81.04    2.50
   2   4   5   83.88    2.52
   2   4   5   82.19    3.53
   2   4   5   78.36    3.28
  -2  -4  -6 1276.08    7.55
  -2  -4  -6 1231.32   10.47
  -2   4  -6 1240.39   10.52
  -2   4  -6 1209.41   10.49
   2  -4   6 1288.65    6.37
   2   4   6 1223.98    7.16
   2   4   6 1199.51   10.38
   2   4   6 1193.67   10.04
  -2  -4  -7  183.21    3.06
  -2  -4  -7  187.31    4.70
  -2   4  -7  179.93    4.68
  -2   4  -7  186.28    4.77
   2  -4   7  192.58    2.43
   2   4   7  186.98    2.91
   2   4   7  186.68    4.76
   2   4   7  191.64    4.63
  -2  -4  -8   22.35    1.61
  -2  -4  -8   26.64    1.53
  -2  -4  -8   25.20    2.79
  -2   4  -8   24.50    2.63
  -2   4  -8   20.13    2.37
   2  -4   8   19.48    2.37
   2   4   8   21.14    1.48
   2   4   8   19.78    2.34
   2   4   8   21.28    2.34
  -2  -4  -9   -0.99    0.83
  -2  -4  -9   -0.03    0.76
  -2  -4  -9   -0.07    1.72
  -2   4  -9    2.47    1.84
  -2   4  -9    1.26    1.80
   2  -4   9    0.20    1.69
   2   4   9    0.94    1.78
   2   4   9    0.74    1.70
  -2  -4 -10  103.33    2.18
  -2  -4 -10   93.82    4.06
  -2   4 -10   90.85    4.23
  -2   4 -10   93.06    4.07
   2  -4  10  111.44    4.27
   2   4  10  102.17    4.18
   2   4  10   99.77    4.06
  -2  -4 -11   53.10    2.36
  -2  -4 -11   50.53    3.54
  -2   4 -11   47.89    3.61
  -2   4 -11   46.58    3.70
   2  -4  11   36.21    3.36
   2   4  11   36.74    3.37
   2   4  11   39.56    3.43
  -2  -4 -12   26.98    3.18
  -2   4 -12   26.16    2.89
  -2   4 -12   22.66    2.69
   2  -4  12   30.03    3.38
   2   4  12   24.65    2.78
   2   4  12   26.29    2.83
  -2  -4 -13   16.25    2.59
  -2   4 -13   16.38    2.65
  -2   4 -13   15.89    2.65
   2  -4  13   16.61    2.80
   2   4  13   13.67    2.50
   2   4  13   16.72    2.60
  -2  -4 -14   44.32    3.82
  -2   4 -14   46.01    3.94
  -2   4 -14   46.83    4.05
   2  -4  14   76.80    4.54
   2   4  14   78.14    4.35
   2   4  14   71.37    4.31
  -2  -4 -15    1.56    2.12
  -2   4 -15    2.52    2.37
  -2   4 -15    2.10    2.30
   2  -4  15    0.90    2.24
   2   4  15   -0.12    2.11
   2   4  15    1.21    2.20
  -2  -4 -16  105.54    5.01
  -2   4 -16  120.27    5.45
  -2   4 -16  115.15    5.22
   2  -4  16  121.68    5.38
   2   4  16  112.99    5.19
  -2  -4 -17    3.63    2.56
  -2   4 -17    2.98    2.52
  -2   4 -17    4.81    2.61
   2  -4  17    3.06    2.63
   2   4  17    5.07    2.64
  -2  -4 -18   31.41    3.61
  -2   4 -18   32.43    3.69
  -2   4 -18   34.74    3.70
   2  -4  18   32.87    3.88
   2   4  18   27.48    3.62
  -2  -4 -19   75.26    4.99
  -2   4 -19   70.04    5.01
  -2   4 -19   65.80    4.88
   2  -4  19   83.48    5.41
   2   4  19   79.30    5.50
  -2  -4 -20   42.96    4.93
  -2   4 -20   51.10    5.14
  -2   4 -20   44.55    4.69
   2  -4  20   55.86    5.22
   2   4  20   60.01    5.46
  -2  -4 -21   12.14    3.24
  -2   4 -21   11.23    3.35
  -2   4 -21   10.51    3.15
   2  -4  21   10.30    3.42
   2   4  21   17.10    3.62
  -2  -4 -22  100.10    5.97
  -2   4 -22  105.29    6.18
  -2   4 -22  105.22    5.90
   2  -4  22  107.58    6.65
   2   4  22   99.61    6.46
  -2  -4 -23   53.76    5.16
  -2   4 -23   65.96    5.79
  -2   4 -23   52.07    5.28
   2  -4  23   56.82    5.84
   2   4  23   53.08    5.92
  -2  -4 -24   18.60    3.80
  -2   4 -24   17.33    3.88
  -2   4 -24   18.10    3.76
   2  -4  24   16.26    4.17
   2   4  24   22.56    4.30
  -2  -4 -25    3.65    3.29
  -2   4 -25    3.72    3.54
  -2   4 -25    3.53    3.29
   2  -4  25    5.81    3.93
   2   4  25   11.61    3.98
  -2  -4 -26   32.05    4.46
  -2   4 -26   35.19    4.76
  -2   4 -26   38.68    4.64
   2  -4  26   45.23    5.52
   2   4  26   43.76    5.39
  -2  -6  23   48.12    5.33
  -2  -6  23   61.23    6.56
  -2   6  23   45.00    5.49
   2  -6 -23   43.64    5.27
   2   6 -23   50.73    5.55
   2   6 -23   45.10    5.23
  -2  -6  22   58.87    6.34
  -2   6  22   56.79    6.60
   2  -6 -22   45.09    5.14
   2   6 -22   48.86    5.87
   2   6 -22   55.25    6.44
  -2  -6  21   29.24    4.52
  -2   6  21   25.37    4.55
   2  -6 -21   25.15    4.37
   2   6 -21   23.26    4.23
   2   6 -21   29.97    4.57
  -2  -6  20   21.79    4.06
  -2   6  20   21.23    4.25
   2  -6 -20   13.58    3.79
   2   6 -20   17.21    4.00
   2   6 -20   16.63    4.01
  -2  -6  19  141.54    6.93
  -2   6  19  120.95    7.09
   2  -6 -19  135.73    6.90
   2   6 -19  130.17    6.79
   2   6 -19  135.14    7.18
  -2  -6  18  258.65    8.12
  -2   6  18  223.96    8.14
   2  -6 -18  227.54    8.05
   2   6 -18  232.39    8.11
   2   6 -18  245.17    8.32
  -2  -6  17   11.44    3.22
  -2   6  17   11.40    3.45
   2  -6 -17   11.02    3.26
   2   6 -17   12.17    3.40
   2   6 -17   10.27    3.48
  -2  -6  16   19.71    3.50
  -2   6  16   22.44    3.78
   2  -6 -16   20.69    3.55
   2   6 -16   17.27    3.56
   2   6 -16   16.67    3.53
  -2  -6  15  146.22    6.17
  -2   6  15  124.04    6.34
   2  -6 -15  119.52    5.98
   2   6 -15  127.72    6.06
   2   6 -15  124.14    6.16
  -2  -6  14  202.56    6.64
  -2   6  14  189.53    6.97
   2  -6 -14  210.89    7.24
   2   6 -14  194.28    6.78
   2   6 -14  202.86    7.18
  -2  -6  13   80.26    4.93
  -2   6  13   73.46    5.25
   2  -6 -13   71.64    5.04
   2   6 -13   70.18    4.95
   2   6 -13   71.56    5.12
  -2  -6  12   39.36    4.06
  -2   6  12   34.92    3.82
   2  -6 -12   35.95    4.34
   2   6 -12   32.17    3.65
   2   6 -12   33.89    3.76
  -2  -6  11   55.74    4.26
  -2   6  11   53.74    4.58
   2  -6 -11   52.11    4.47
   2   6 -11   45.32    4.41
   2   6 -11   55.93    4.87
  -2  -6  10   61.60    4.22
  -2   6  10   57.18    4.52
   2  -6 -10   62.93    4.47
   2   6 -10   61.70    4.82
   2   6 -10   66.11    4.92
  -2  -6   9  205.24    5.92
  -2   6   9  188.62    6.13
   2  -6  -9  210.69    6.42
   2   6  -9  201.14    6.39
   2   6  -9  206.03    6.54
  -2   6   8   11.19    2.73
   2  -6  -8   12.07    2.67
   2   6  -8   11.28    2.79
   2   6  -8   11.76    2.75
  -2   6   7   22.68    2.76
  -2   6   7   22.83    3.09
   2  -6  -7   32.75    3.80
   2   6  -7   26.52    3.11
   2   6  -7   30.30    3.33
  -2  -6   6   25.33    2.47
  -2   6   6   25.91    2.71
  -2   6   6   28.38    2.92
  -2   6   6   21.19    3.01
   2  -6  -6   24.71    2.88
   2   6  -6   20.59    2.93
   2   6  -6   17.63    2.86
   2   6  -6   20.69    2.09
  -2  -6   5   12.29    1.85
  -2   6   5   14.31    1.93
  -2   6   5   16.26    2.18
  -2   6   5   14.96    2.72
   2  -6  -5   11.03    2.29
   2   6  -5    8.87    2.47
   2   6  -5   12.82    2.65
   2   6  -5   12.83    1.92
  -2  -6   4   12.09    1.84
  -2   6   4   10.29    1.85
  -2   6   4   10.85    2.11
  -2   6   4   10.87    2.53
   2  -6  -4   12.96    2.32
   2   6  -4   10.77    2.36
   2   6  -4   13.28    2.56
   2   6  -4   13.08    2.01
  -2  -6   3   94.07    3.54
  -2   6   3   97.44    3.60
  -2   6   3   90.83    3.86
  -2   6   3   91.00    4.61
   2  -6  -3   90.20    4.03
   2   6  -3   82.41    4.23
   2   6  -3   81.10    4.25
   2   6  -3   88.90    3.62
  -2  -6   2  114.28    3.90
  -2   6   2  109.16    3.89
  -2   6   2  108.99    4.26
  -2   6   2  107.73    4.85
   2  -6  -2  109.59    4.15
   2   6  -2  110.88    4.42
   2   6  -2  108.70    4.56
   2   6  -2  115.34    4.04
  -2  -6   1   56.75    3.29
  -2   6   1   50.62    3.22
  -2   6   1   53.93    3.68
  -2   6   1   56.08    3.99
   2  -6  -1   52.74    3.27
   2   6  -1   42.58    3.39
   2   6  -1   48.98    3.59
   2   6  -1   53.59    3.33
  -2  -6   0    4.37    1.74
  -2   6   0    4.87    1.89
  -2   6   0    3.96    2.01
   2  -6   0    3.13    1.67
   2   6   0    4.63    1.93
   2   6   0    3.01    1.95
   2   6   0    4.38    1.95
  -2  -6  -1   85.48    3.78
  -2   6  -1   64.19    3.66
  -2   6  -1   83.46    4.19
   2  -6   1   83.98    3.51
   2   6   1   81.64    3.82
   2   6   1   82.09    3.84
   2   6   1   85.38    4.01
   2   6   1   84.20    4.26
  -2  -6  -2  164.86    4.39
  -2  -6  -2  160.81    4.80
  -2   6  -2  153.62    4.85
  -2   6  -2  155.98    5.18
   2  -6   2  149.71    4.10
   2   6   2  149.83    4.43
   2   6   2  138.73    4.43
   2   6   2  151.25    4.89
   2   6   2  151.25    5.08
  -2  -6  -3  130.56    3.94
  -2  -6  -3  133.43    4.64
  -2   6  -3  121.16    4.61
  -2   6  -3  131.52    5.02
   2  -6   3  129.84    3.78
   2   6   3  128.58    4.09
   2   6   3  130.33    4.22
   2   6   3  132.68    4.87
   2   6   3  128.05    4.86
  -2  -6  -4   24.44    2.51
  -2  -6  -4   24.61    2.75
  -2   6  -4   23.96    2.98
   2  -6   4   22.50    2.49
   2   6   4   23.39    2.70
   2   6   4   22.60    2.34
   2   6   4   24.55    2.84
   2   6   4   24.90    2.99
  -2  -6  -5   70.37    3.07
  -2  -6  -5   68.37    4.08
  -2   6  -5   71.12    4.04
  -2   6  -5   69.30    4.49
   2  -6   5   75.24    2.99
   2   6   5   70.90    3.25
   2   6   5   71.63    3.32
   2   6   5   74.22    4.17
   2   6   5   79.64    4.38
  -2  -6  -6  243.89    4.65
  -2  -6  -6  238.58    6.21
  -2   6  -6  239.53    6.14
  -2   6  -6  237.47    6.46
   2   6   6  232.22    4.67
   2   6   6  233.92    4.74
   2   6   6  229.00    6.13
   2   6   6  234.06    6.21
  -2  -6  -7  199.99    6.01
  -2   6  -7  190.94    5.82
  -2   6  -7  193.90    6.12
   2   6   7  207.44    6.65
   2   6   7  214.52    6.27
   2   6   7  219.15    6.16
  -2  -6  -8   17.16    2.84
  -2   6  -8   15.96    2.88
  -2   6  -8   12.97    2.81
   2   6   8   19.44    2.97
   2   6   8   21.49    3.01
  -2  -6  -9  109.97    5.09
  -2   6  -9   97.57    4.96
  -2   6  -9  111.58    5.42
   2  -6   9  111.00    5.24
   2   6   9  104.51    5.08
   2   6   9  107.63    4.97
  -2  -6 -10   99.34    5.30
  -2   6 -10   94.02    5.25
  -2   6 -10   94.53    5.34
   2  -6  10   96.96    5.20
   2   6  10   93.23    5.25
   2   6  10  100.73    5.14
  -2  -6 -11   88.85    5.04
  -2   6 -11   86.44    5.29
  -2   6 -11   84.29    5.13
   2  -6  11   97.77    5.36
   2   6  11   94.45    5.13
   2   6  11   95.66    5.21
  -2  -6 -12   62.92    4.81
  -2   6 -12   63.75    5.05
  -2   6 -12   65.94    4.97
   2  -6  12   69.01    4.82
   2   6  12   66.61    4.77
  -2  -6 -13   55.59    5.07
  -2   6 -13   49.86    4.71
  -2   6 -13   55.08    5.14
   2  -6  13   64.48    5.14
   2   6  13   55.26    4.87
  -2  -6 -14  183.51    6.94
  -2   6 -14  175.20    6.82
  -2   6 -14  165.27    6.84
   2  -6  14  187.07    6.89
   2   6  14  165.62    6.54
  -2  -6 -15   93.63    5.64
  -2   6 -15  103.64    5.81
  -2   6 -15   97.53    6.11
   2  -6  15   99.56    5.72
   2   6  15   94.68    5.60
  -2  -6 -16   16.22    3.48
  -2   6 -16   13.51    3.34
  -2   6 -16   18.13    3.66
   2  -6  16   22.97    3.88
   2   6  16   16.84    3.55
  -2  -6 -17    9.45    3.29
  -2   6 -17    7.83    3.33
  -2   6 -17    8.75    3.39
   2  -6  17    8.19    3.35
   2   6  17   11.34    3.45
  -2  -6 -18   58.84    5.78
  -2   6 -18   58.37    5.87
  -2   6 -18   59.18    5.87
   2  -6  18   58.42    5.83
   2   6  18   46.90    5.63
  -2  -6 -19   91.04    6.51
  -2   6 -19   99.22    6.63
   2  -6  19  111.07    6.95
   2   6  19   91.34    6.34
  -2  -6 -20   20.81    4.11
  -2   6 -20   25.66    4.29
  -2   6 -20   22.10    4.19
   2  -6  20   26.20    4.43
   2   6  20   24.62    4.35
  -2  -6 -21   17.48    4.02
  -2   6 -21   15.79    4.08
  -2   6 -21   18.56    4.11
   2  -6  21   17.23    4.33
   2   6  21   19.39    4.31
  -2  -6 -22   39.19    5.03
  -2   6 -22   48.54    5.97
  -2   6 -22   40.94    5.05
   2  -6  22   55.79    5.73
   2   6  22   55.46    6.62
  -2  -6 -23   49.15    5.47
  -2   6 -23   61.54    6.76
  -2   6 -23   60.86    6.54
   2  -6  23   57.27    6.89
   2   6  23   56.18    6.83
  -2  -8  16    5.64    3.47
  -2   8  16    6.34    3.91
   2  -8 -16    8.57    3.97
   2   8 -16    7.75    3.90
   2   8 -16    4.06    3.81
  -2  -8  15   81.67    6.21
  -2   8  15   83.43    6.97
   2  -8 -15   69.22    6.35
   2   8 -15   78.79    6.89
   2   8 -15   67.24    6.82
  -2  -8  14   18.64    3.82
  -2   8  14   19.95    4.24
   2  -8 -14   22.26    4.29
   2   8 -14   23.10    4.30
   2   8 -14   24.68    4.50
  -2  -8  13    3.43    3.05
  -2   8  13    1.13    3.45
   2  -8 -13    4.10    3.46
   2   8 -13    2.36    3.38
   2   8 -13    4.33    3.57
  -2  -8  12   23.37    3.77
  -2   8  12   24.86    4.41
   2  -8 -12   18.56    3.99
   2   8 -12   19.77    4.12
   2   8 -12   16.05    4.01
  -2  -8  11   10.71    3.27
  -2   8  11    6.08    3.56
   2  -8 -11    7.53    3.36
   2   8 -11    5.28    3.38
   2   8 -11    5.09    3.48
  -2  -8  10   14.20    3.36
  -2   8  10   11.91    3.74
   2  -8 -10   10.27    3.35
   2   8 -10    8.61    3.39
   2   8 -10    8.38    3.48
  -2  -8   9    6.29    3.00
  -2   8   9    7.74    3.51
   2  -8  -9    9.82    3.18
   2   8  -9   10.53    3.35
   2   8  -9    9.65    3.44
  -2  -8   8   -1.67    2.46
  -2   8   8    0.67    2.98
   2  -8  -8    0.54    2.64
   2   8  -8    0.36    2.88
   2   8  -8   -0.98    3.02
  -2   8   7   56.94    5.43
   2  -8  -7   63.26    5.17
   2   8  -7   59.27    5.45
   2   8  -7   63.65    5.66
  -2   8   6   70.57    5.63
   2  -8  -6   70.90    5.10
   2   8  -6   67.21    5.39
   2   8  -6   68.35    5.58
  -2   8   5   72.72    5.83
   2  -8  -5   71.40    4.92
   2   8  -5   63.97    5.18
   2   8  -5   70.08    5.49
  -2   8   4   10.34    3.40
   2  -8  -4   11.87    2.90
   2   8  -4   14.27    3.20
   2   8  -4   12.44    3.30
  -2   8   3   87.00    5.02
   2  -8  -3   98.42    5.05
   2   8  -3  103.71    5.62
   2   8  -3   99.54    5.72
  -2   8   2   66.12    4.87
   2  -8  -2   67.54    4.50
   2   8  -2   64.77    4.95
   2   8  -2   63.01    5.05
  -2  -8   1   76.69    4.50
  -2  -8   1   83.32    4.57
  -2   8   1   82.23    5.28
   2  -8  -1   78.11    4.55
   2   8  -1   73.76    4.94
   2   8  -1   72.46    5.02
  -2  -8   0   10.93    2.53
  -2  -8   0   13.30    2.68
  -2   8   0   11.08    2.79
  -2   8   0   12.29    3.10
   2  -8   0   11.39    2.63
   2   8   0   10.20    2.86
   2   8   0   13.87    3.00
  -2  -8  -1   58.81    4.04
  -2  -8  -1   61.62    4.35
  -2   8  -1   54.70    4.73
  -2   8  -1   53.42    4.98
   2   8   1   54.61    4.32
   2   8   1   57.18    4.73
  -2  -8  -2    8.58    2.60
  -2   8  -2    6.84    2.77
  -2   8  -2   11.38    3.17
   2   8   2   16.59    3.01
  -2  -8  -3   54.47    4.60
  -2   8  -3   55.44    4.80
  -2   8  -3   57.74    5.27
   2   8   3   47.70    4.72
  -2  -8  -4   13.95    2.91
  -2   8  -4   12.17    3.11
  -2   8  -4   12.68    3.34
   2   8   4    9.78    3.18
  -2  -8  -5   38.08    4.42
  -2   8  -5   34.02    3.99
  -2   8  -5   37.79    4.33
   2   8   5   33.00    4.06
  -2  -8  -6   42.26    4.73
  -2   8  -6   41.11    5.00
  -2   8  -6   44.48    5.36
   2   8   6   42.21    4.38
  -2  -8  -7   60.35    5.09
  -2   8  -7   54.03    5.26
  -2   8  -7   58.98    5.75
   2   8   7   49.39    5.33
  -2  -8  -8   16.07    3.39
  -2   8  -8   19.78    3.60
  -2   8  -8   15.16    3.72
   2   8   8   18.70    3.74
  -2  -8  -9   26.34    3.90
  -2   8  -9   24.87    3.89
  -2   8  -9   30.74    4.41
   2  -8   9   29.74    4.22
   2   8   9   29.70    4.15
  -2  -8 -10   19.48    3.79
  -2   8 -10   17.03    3.67
  -2   8 -10   18.72    3.99
   2  -8  10   19.41    3.89
   2   8  10   24.65    4.04
  -2  -8 -11   15.68    3.72
  -2   8 -11   19.34    3.88
  -2   8 -11   19.98    4.16
   2  -8  11   20.74    3.89
   2   8  11   17.69    3.94
  -2  -8 -12    5.69    3.47
  -2   8 -12   10.57    3.60
  -2   8 -12    9.37    3.81
   2  -8  12   12.52    3.74
   2   8  12   12.44    3.69
  -2  -8 -13    3.18    3.36
  -2   8 -13    7.31    3.48
  -2   8 -13    5.85    3.67
   2  -8  13    4.52    3.33
   2   8  13    5.39    3.46
  -2  -8 -14    3.93    3.54
  -2   8 -14    0.27    3.17
  -2   8 -14   -0.29    3.56
   2  -8  14    4.70    3.36
   2   8  14    5.41    3.59
  -2  -8 -15   20.65    4.38
  -2   8 -15   24.20    4.32
  -2   8 -15   24.53    4.62
   2  -8  15   29.18    4.61
   2   8  15   18.53    4.27
  -2  -8 -16    2.99    3.54
  -2   8 -16    5.80    3.69
  -2   8 -16    1.45    3.79
   2  -8  16    0.96    3.47
   2   8  16    2.34    3.59
  -3  -1  29    5.08    3.85
  -3   1  29    6.06    3.97
  -3  -1  28   11.49    3.95
  -3   1  28   11.33    4.03
  -3  -1  27    6.30    3.48
  -3   1  27    4.38    3.62
  -3  -1  26  270.04    8.49
  -3   1  26  270.87    8.89
  -3  -1  25    3.86    3.09
  -3   1  25    6.24    3.22
  -3  -1  24   29.16    4.00
  -3   1  24   35.00    4.29
   3  -1 -24   19.21    3.04
  -3  -1  23    6.52    2.93
  -3   1  23    8.01    3.09
   3  -1 -23    6.27    2.48
   3   1 -23    4.32    2.36
  -3  -1  22  142.72    4.86
  -3  -1  22  138.66    5.92
  -3   1  22  141.63    6.11
   3  -1 -22  126.85    5.09
   3   1 -22  130.09    4.91
  -3  -1  21   33.66    3.41
  -3  -1  21   29.26    3.57
  -3   1  21   35.84    3.82
   3  -1 -21   29.22    3.59
   3   1 -21   31.92    3.57
  -3  -1  20   29.98    3.15
  -3  -1  20   28.03    3.31
  -3   1  20   35.77    4.11
   3  -1 -20   35.97    3.68
   3   1 -20   42.37    3.45
  -3  -1  19   41.48    3.19
  -3  -1  19   43.17    3.96
  -3   1  19   47.01    4.30
   3  -1 -19   50.26    3.73
   3   1 -19   43.25    3.46
   3   1 -19   41.46    2.92
  -3  -1  18  364.64    6.07
  -3  -1  18  361.31    7.33
  -3   1  18  357.82    7.34
   3  -1 -18  333.90    4.56
   3  -1 -18  329.06    6.21
   3   1 -18  320.89    5.86
   3   1 -18  326.05    5.01
  -3  -1  17  104.52    3.78
  -3  -1  17  104.79    4.50
  -3   1  17  104.17    2.85
  -3   1  17  104.35    4.71
   3  -1 -17  105.92    2.85
   3  -1 -17  102.75    4.06
   3   1 -17   93.41    3.77
   3   1 -17  114.43    3.37
  -3  -1  16   57.55    3.07
  -3  -1  16   58.90    3.85
  -3   1  16   62.14    2.37
  -3   1  16   63.21    3.94
   3  -1 -16   66.03    2.36
   3  -1 -16   64.46    3.35
   3   1 -16   57.91    3.23
   3   1 -16   66.79    3.23
   3   1 -16   67.87    2.75
  -3  -1  15   10.43    1.78
  -3  -1  15    8.99    2.11
  -3   1  15    5.94    1.26
  -3   1  15    4.64    2.01
   3  -1 -15    5.26    1.18
   3  -1 -15    7.66    1.80
   3   1 -15    7.53    1.75
   3   1 -15    9.80    1.78
   3   1 -15    9.39    1.53
  -3  -1  14  466.42    6.01
  -3  -1  14  470.91    6.98
  -3   1  14  478.16    4.63
  -3   1  14  469.95    7.03
   3  -1 -14  453.29    4.29
   3  -1 -14  439.84    6.08
   3   1 -14  441.10    5.93
   3   1 -14  445.81    5.89
   3   1 -14  452.74    4.90
  -3  -1  13  302.58    4.81
  -3  -1  13  308.78    5.59
  -3   1  13  299.94    3.67
  -3   1  13  287.16    5.53
   3  -1 -13  301.73    3.40
   3  -1 -13  299.49    5.02
   3   1 -13  308.45    4.93
   3   1 -13  307.85    4.90
   3   1 -13  317.71    4.07
  -3  -1  12  228.88    4.21
  -3  -1  12  247.89    4.89
  -3   1  12  243.91    3.24
  -3   1  12  238.36    4.91
   3  -1 -12  230.40    2.86
   3  -1 -12  233.70    4.42
   3   1 -12  216.37    4.13
   3   1 -12  225.13    4.16
   3   1 -12  226.93    3.43
  -3  -1  11   53.20    2.52
  -3  -1  11   56.78    2.95
  -3   1  11   64.63    2.00
  -3   1  11   63.83    3.00
   3  -1 -11   62.29    1.76
   3  -1 -11   62.76    2.82
   3   1 -11   54.67    2.68
   3   1 -11   54.55    2.66
   3   1 -11   56.46    2.14
  -3  -1  10  747.46    6.57
  -3  -1  10  758.91    7.09
  -3   1  10  746.29    4.91
  -3   1  10  706.73    7.10
   3  -1 -10  743.05    4.19
   3  -1 -10  740.12    6.71
   3   1 -10  752.07    6.60
   3   1 -10  745.03    6.60
   3   1 -10  767.90    5.25
  -3  -1   9  475.22    5.20
  -3  -1   9  495.48    5.53
  -3   1   9  448.84    3.77
  -3   1   9  444.40    5.50
   3  -1  -9  451.72    3.09
   3  -1  -9  455.36    5.26
   3   1  -9  380.86    4.73
   3   1  -9  478.72    5.22
   3   1  -9  485.52    4.09
  -3  -1   8  819.09    6.40
  -3  -1   8  878.56    6.80
  -3   1   8  809.72    3.69
  -3   1   8  867.72    4.89
  -3   1   8  846.01    6.98
   3  -1  -8  775.70    3.60
   3  -1  -8  796.12    6.45
   3   1  -8  750.26    6.09
   3   1  -8  764.25    6.23
   3   1  -8  798.72    4.92
  -3  -1   7   89.59    2.63
  -3  -1   7   99.42    2.73
  -3   1   7   94.23    1.44
  -3   1   7   96.73    1.46
  -3   1   7  103.33    2.06
  -3   1   7   98.54    2.81
   3  -1  -7   98.57    1.47
   3  -1  -7   99.80    2.87
   3   1  -7   89.99    2.62
   3   1  -7   88.79    2.60
   3   1  -7   92.40    2.11
  -3  -1   6  945.20    6.35
  -3  -1   6  984.37    6.17
  -3   1   6  937.05    3.30
  -3   1   6  842.15    3.11
  -3   1   6  945.09    4.80
  -3   1   6  900.20    6.43
   3  -1  -6  941.81    6.42
   3   1  -6  977.67    6.37
   3   1  -6  969.37    6.45
   3   1  -6  995.70    5.00
  -3  -1   5   94.98    2.47
  -3  -1   5   98.46    2.34
  -3   1   5   91.83    1.30
  -3   1   5   85.61    1.23
  -3   1   5   91.69    1.95
  -3   1   5   86.75    2.49
   3  -1  -5   91.28    1.26
   3  -1  -5   92.45    2.55
   3   1  -5   93.88    2.52
   3   1  -5   92.31    2.50
   3   1  -5   95.95    1.98
  -3  -1   4  844.41    4.73
  -3   1   4  795.80    2.98
  -3   1   4  816.42    4.34
  -3   1   4  783.26    5.31
   3  -1  -4  777.21    2.96
   3  -1  -4  787.50    5.38
   3   1  -4  760.86    5.22
   3   1  -4  762.81    5.30
   3   1  -4  798.33    4.31
  -3  -1   3  181.05    2.77
  -3  -1   3  187.14    2.23
  -3   1   3  147.25    1.63
  -3   1   3  146.16    2.18
  -3   1   3  148.13    2.57
   3  -1  -3  150.51    1.66
   3  -1  -3  143.21    2.58
   3   1  -3  171.79    2.73
   3   1  -3  173.19    2.78
   3   1  -3  173.94    2.31
  -3  -1   2 1674.51   10.90
  -3  -1   2 1725.12   13.44
  -3  -1   2 1791.16    8.09
  -3   1   2 1660.52    8.53
  -3   1   2 1706.24    9.32
   3  -1  -2 1703.49    8.13
   3  -1  -2 1686.26   10.70
   3   1  -2 1613.72   12.70
   3   1  -2 1767.63   11.07
  -3  -1   1  717.60    4.46
  -3  -1   1  741.79    4.42
  -3   1   1  688.45    3.63
  -3   1   1  708.97    4.21
  -3   1   1  694.51    4.34
   3  -1  -1  718.24    4.31
   3   1  -1  709.75    4.42
   3   1  -1  771.80    4.32
  -3  -1   0  454.45    3.51
  -3  -1   0  471.22    3.39
  -3   1   0  450.51    3.30
  -3   1   0  455.89    3.61
  -3   1   0  453.69    3.56
   3  -1   0  483.97    3.32
   3   1   0  450.28    3.50
   3   1   0  477.51    3.66
   3   1   0  464.03    2.45
  -3  -1  -1    6.32    1.00
  -3  -1  -1    5.99    0.86
  -3   1  -1    3.63    1.01
  -3   1  -1    4.25    1.06
   3  -1   1    4.40    0.85
   3   1   1    6.95    1.12
   3   1   1    6.47    0.80
  -3  -1  -2  695.64    4.17
  -3  -1  -2  708.22    3.58
  -3   1  -2  670.42    4.55
  -3   1  -2  679.47    4.59
   3  -1   2  726.63    3.52
   3   1   2  722.06    4.76
   3   1   2  722.16    3.81
  -3  -1  -3  371.68    3.23
  -3  -1  -3  373.67    2.55
  -3   1  -3  343.51    3.66
  -3   1  -3  348.63    3.65
   3  -1   3  381.06    2.52
   3   1   3  387.19    3.82
   3   1   3  391.75    3.32
  -3  -1  -4  495.05    3.71
  -3  -1  -4  494.89    2.72
  -3   1  -4  464.10    4.38
  -3   1  -4  462.92    4.27
   3  -1   4  584.95    2.98
   3  -1   4  574.94    4.87
   3   1   4  554.05    4.65
   3   1   4  556.13    4.32
  -3  -1  -5   47.66    1.76
  -3  -1  -5   48.20    1.20
  -3   1  -5   47.12    2.26
  -3   1  -5   50.15    2.21
   3  -1   5   53.76    1.33
   3  -1   5   50.69    2.32
   3   1   5   44.13    2.24
   3   1   5   49.27    2.08
  -3  -1  -6  482.64    3.90
  -3  -1  -6  497.51    2.59
  -3   1  -6  464.94    4.88
  -3   1  -6  469.75    4.60
   3  -1   6  429.27    2.72
   3  -1   6  431.76    4.90
   3   1   6  428.66    4.58
   3   1   6  426.88    4.54
  -3  -1  -7  997.25    5.58
  -3  -1  -7 1002.56    3.66
  -3   1  -7  967.90    6.98
  -3   1  -7  970.36    6.58
   3  -1   7  981.84    4.18
   3  -1   7  973.63    7.37
   3   1   7  947.02    6.74
   3   1   7  962.34    7.03
  -3  -1  -8  837.86    5.36
  -3  -1  -8  847.77    3.56
  -3   1  -8  815.97    6.69
  -3   1  -8  829.89    6.34
   3  -1   8  842.41    4.17
   3  -1   8  846.68    7.27
   3   1   8  813.29    6.48
   3   1   8  818.98    6.91
  -3  -1  -9   42.81    1.96
  -3  -1  -9   38.73    1.27
  -3   1  -9   34.26    2.45
  -3   1  -9   31.41    2.24
   3  -1   9   31.50    1.42
   3  -1   9   32.67    2.56
   3   1   9   37.65    2.33
   3   1   9   38.11    2.49
  -3  -1 -10  223.49    3.27
  -3  -1 -10  223.03    2.25
  -3   1 -10  215.06    4.12
  -3   1 -10  209.73    3.72
  -3   1 -10  215.04    2.62
   3  -1  10  200.98    2.55
   3  -1  10  200.58    4.34
   3   1  10  195.89    3.80
   3   1  10  203.99    4.32
  -3  -1 -11   22.45    1.87
  -3  -1 -11   23.20    1.29
  -3  -1 -11   21.71    2.15
  -3   1 -11   25.59    2.30
  -3   1 -11   24.51    2.24
  -3   1 -11   25.64    1.53
   3  -1  11   23.18    1.47
   3  -1  11   23.46    2.61
   3   1  11   17.74    2.15
   3   1  11   23.85    2.65
  -3  -1 -12  748.51    6.01
  -3  -1 -12  750.02    4.27
  -3  -1 -12  733.72    7.14
  -3   1 -12  721.68    7.32
  -3   1 -12  729.55    6.80
  -3   1 -12  741.60    5.05
   3  -1  12  707.23    8.02
   3   1  12  703.63    6.96
   3   1  12  695.95    7.83
  -3  -1 -13   25.71    2.06
  -3  -1 -13   27.88    1.45
  -3  -1 -13   23.03    2.39
  -3   1 -13   29.04    2.48
  -3   1 -13   25.21    2.37
  -3   1 -13   27.49    1.74
   3  -1  13   23.79    2.88
   3   1  13   25.97    2.47
   3   1  13   30.31    2.96
  -3  -1 -14  448.98    5.14
  -3  -1 -14  458.92    3.76
  -3  -1 -14  445.48    6.04
  -3   1 -14  429.03    6.17
  -3   1 -14  438.03    5.72
  -3   1 -14  449.74    4.43
   3  -1  14  464.31    7.22
   3   1  14  460.00    6.11
   3   1  14  459.71    7.07
  -3  -1 -15  117.84    3.17
  -3  -1 -15  125.08    2.36
  -3  -1 -15  114.89    3.82
  -3   1 -15  113.49    3.86
  -3   1 -15  113.61    3.53
  -3   1 -15  115.82    2.76
   3  -1  15  121.69    4.49
   3   1  15  120.41    3.72
   3   1  15  126.33    4.41
  -3  -1 -16  256.77    4.37
  -3  -1 -16  249.44    5.08
  -3   1 -16  245.91    5.23
  -3   1 -16  252.54    4.82
  -3   1 -16  254.05    3.82
   3  -1  16  254.19    6.09
   3   1  16  255.92    5.09
   3   1  16  256.65    5.98
  -3  -1 -17    7.64    1.62
  -3  -1 -17    5.79    1.87
  -3   1 -17    8.32    2.04
  -3   1 -17    7.86    1.82
  -3   1 -17    9.02    1.43
   3  -1  17    8.88    2.47
   3   1  17    6.58    2.25
  -3  -1 -18  171.29    4.05
  -3  -1 -18  173.02    4.80
  -3   1 -18  170.57    4.88
  -3   1 -18  179.51    4.47
   3  -1  18  187.36    5.87
   3   1  18  178.10    5.67
  -3  -1 -19  134.15    3.86
  -3  -1 -19  122.28    4.49
  -3   1 -19  128.13    4.67
  -3   1 -19  125.91    4.20
   3  -1  19  130.42    5.47
   3   1  19  137.18    5.53
  -3  -1 -20  260.09    5.91
  -3   1 -20  263.81    6.08
  -3   1 -20  262.32    5.51
   3  -1  20  252.21    7.09
   3   1  20  235.16    6.78
  -3  -1 -21   38.14    3.69
  -3   1 -21   32.24    3.66
  -3   1 -21   35.80    3.52
   3  -1  21   33.60    3.89
   3   1  21   37.85    4.41
  -3  -1 -22   24.60    2.95
  -3   1 -22   24.11    3.06
   3  -1  22   23.84    3.68
   3   1  22   17.35    3.32
  -3  -1 -23   18.45    2.91
  -3   1 -23   17.72    2.92
   3  -1  23   21.43    3.56
   3   1  23   24.09    3.69
  -3   1 -24  160.26    5.73
   3  -1  24  159.90    6.90
   3   1  24  158.54    7.06
   3  -1  25   15.93    3.80
   3   1  25   17.57    3.80
   3  -1  26   16.75    4.01
   3   1  26   19.97    4.16
   3  -1  27   36.92    4.88
   3   1  27   39.22    4.94
   3  -1  28   84.99    6.93
   3   1  28   85.29    7.02
   3  -1  29    6.27    3.87
   3   1  29    1.32    3.73
  -3  -3  28   28.91    4.82
  -3   3  28   28.56    4.97
   3  -3 -28   28.30    4.33
  -3  -3  27   30.38    4.71
  -3   3  27   32.33    4.90
   3  -3 -27   34.47    4.42
   3   3 -27   37.90    4.54
  -3  -3  26   98.23    5.85
  -3  -3  26   95.68    6.87
  -3   3  26   84.96    6.96
   3  -3 -26   89.10    6.33
   3   3 -26   96.51    6.05
  -3  -3  25   38.91    4.66
  -3  -3  25   38.63    4.63
  -3   3  25   36.36    4.70
   3  -3 -25   39.01    4.40
   3   3 -25   46.24    5.13
  -3  -3  24    1.94    2.73
  -3  -3  24    4.97    3.36
  -3   3  24    2.12    3.26
   3  -3 -24    1.56    2.89
   3   3 -24    1.10    2.81
  -3  -3  23   12.71    2.99
  -3  -3  23   11.19    3.43
  -3   3  23   13.27    3.59
   3  -3 -23    9.46    3.25
   3   3 -23    9.32    3.17
   3   3 -23   11.11    3.07
  -3  -3  22  147.01    5.94
  -3  -3  22  148.49    6.65
  -3   3  22  149.29    6.82
   3  -3 -22  135.42    6.08
   3   3 -22  134.86    5.95
   3   3 -22  128.47    5.75
  -3  -3  21   48.01    4.28
  -3  -3  21   47.55    4.78
  -3   3  21   42.41    4.84
   3  -3 -21   44.67    4.60
   3   3 -21   42.51    4.59
   3   3 -21   47.00    4.47
  -3  -3  20    1.64    2.26
  -3  -3  20    0.79    2.69
  -3   3  20    0.40    2.65
   3  -3 -20    1.76    2.44
   3   3 -20    0.17    2.39
   3   3 -20    2.25    2.47
  -3  -3  19   36.99    3.82
  -3  -3  19   35.41    4.33
  -3   3  19   31.33    3.78
   3  -3 -19   30.89    3.36
   3   3 -19   30.06    3.35
   3   3 -19   33.78    3.41
  -3  -3  18   88.26    4.78
  -3   3  18   83.97    4.92
   3  -3 -18   71.71    4.37
   3   3 -18   73.66    4.56
   3   3 -18   77.27    4.55
  -3  -3  17   26.75    3.21
  -3   3  17   30.04    3.41
   3  -3 -17   25.80    3.06
   3   3 -17   17.26    2.76
   3   3 -17   20.17    2.82
  -3  -3  16   40.26    3.80
  -3   3  16   37.32    3.97
   3  -3 -16   41.28    3.64
   3   3 -16   36.65    3.56
   3   3 -16   46.54    3.87
  -3  -3  15   50.05    3.58
  -3   3  15   53.93    3.92
   3  -3 -15   52.61    3.86
   3   3 -15   52.10    3.64
  -3  -3  14  465.99    7.40
  -3   3  14  429.59    7.61
   3  -3 -14  441.82    7.29
   3   3 -14  389.94    6.90
   3   3 -14  434.90    7.16
  -3  -3  13  131.57    4.28
  -3   3  13  124.61    4.50
   3  -3 -13  114.13    4.22
   3   3 -13  102.64    4.11
   3   3 -13  108.35    4.26
  -3  -3  12  181.15    4.68
  -3   3  12  182.30    2.23
  -3   3  12  166.40    4.73
   3  -3 -12  156.73    4.59
   3   3 -12  140.96    4.42
   3   3 -12  152.65    4.62
  -3  -3  11   13.58    2.01
  -3   3  11   16.54    1.30
  -3   3  11   14.13    2.10
   3  -3 -11   13.96    2.10
   3   3 -11   10.13    1.99
   3   3 -11   12.09    2.11
   3   3 -11   12.41    1.17
  -3  -3  10  128.16    3.79
  -3   3  10  122.58    2.16
  -3   3  10  115.65    3.91
   3  -3 -10  103.35    3.88
   3   3 -10   87.67    3.61
   3   3 -10  105.59    3.87
   3   3 -10  111.82    1.92
  -3  -3   9  339.88    5.34
  -3   3   9  350.43    3.41
  -3   3   9  331.95    5.75
   3  -3  -9  304.27    5.51
   3   3  -9  237.59    4.95
   3   3  -9  292.57    5.32
   3   3  -9  313.16    2.99
  -3  -3   8  277.30    4.69
  -3   3   8  277.44    3.23
  -3   3   8  267.71    5.06
   3  -3  -8  274.76    5.07
   3   3  -8  259.64    5.00
   3   3  -8  260.47    4.96
   3   3  -8  276.15    2.97
  -3  -3   7   72.08    2.88
  -3   3   7   60.96    1.99
  -3   3   7   62.09    3.00
   3  -3  -7   55.83    2.90
   3   3  -7   55.56    3.01
   3   3  -7   64.29    3.02
   3   3  -7   69.12    1.91
  -3  -3   6  613.35    6.21
  -3   3   6  586.86    3.41
  -3   3   6  583.56    4.81
  -3   3   6  570.30    6.68
   3  -3  -6  565.11    6.54
   3   3  -6  566.66    6.58
   3   3  -6  568.52    6.64
   3   3  -6  600.54    4.52
  -3   3   5  357.18    3.11
  -3   3   5  368.82    4.07
  -3   3   5  358.75    5.31
   3  -3  -5  333.11    5.01
   3   3  -5  320.82    5.05
   3   3  -5  319.95    4.99
   3   3  -5  342.73    3.71
  -3   3   4  274.41    3.06
  -3   3   4  281.46    3.75
   3  -3  -4  293.26    4.63
   3   3  -4  283.92    4.72
   3   3  -4  285.71    4.63
   3   3  -4  294.97    3.63
  -3   3   3  127.14    2.48
  -3   3   3  133.76    2.95
  -3   3   3  129.65    3.51
   3  -3  -3  134.37    3.34
   3   3  -3  116.30    3.24
   3   3  -3  123.58    3.37
   3   3  -3  127.35    2.74
  -3   3   2  208.80    3.16
  -3   3   2  212.45    3.61
  -3   3   2  215.22    4.11
   3  -3  -2  234.25    3.89
   3   3  -2  227.70    4.01
   3   3  -2  229.10    4.05
   3   3  -2  231.36    3.52
  -3   3   1  193.87    3.28
  -3   3   1  193.53    3.62
  -3   3   1  196.88    4.02
   3  -3  -1  183.98    3.39
   3   3  -1  170.44    3.47
   3   3  -1  169.83    3.49
   3   3  -1  179.21    3.36
   3   3  -1  173.54    3.33
  -3   3   0  475.15    4.92
  -3   3   0  471.89    5.28
   3  -3   0  473.67    4.80
   3   3   0  444.96    4.97
   3   3   0  456.71    4.99
   3   3   0  451.78    5.05
   3   3   0  455.95    4.94
  -3  -3  -1   88.59    2.58
  -3   3  -1  107.73    2.96
  -3   3  -1  102.29    3.10
   3  -3   1  106.34    2.56
   3   3   1   92.16    2.70
   3   3   1   91.94    2.60
   3   3   1   92.10    2.95
   3   3   1   93.59    2.73
  -3  -3  -2  617.76    5.41
  -3   3  -2  582.38    5.85
  -3   3  -2  579.13    6.09
   3  -3   2  577.83    4.77
   3   3   2  565.31    5.23
   3   3   2  559.44    5.02
   3   3   2  561.37    5.90
   3   3   2  577.25    5.60
  -3  -3  -3 1017.30    6.66
  -3   3  -3  965.68    7.71
  -3   3  -3  951.06    7.84
   3  -3   3 1057.40    5.92
   3   3   3 1037.53    6.75
   3   3   3 1063.50    6.46
   3   3   3 1067.06    8.24
   3   3   3 1054.72    7.58
  -3  -3  -4  984.85    6.39
  -3  -3  -4 1011.03    5.97
  -3   3  -4  960.68    7.94
  -3   3  -4  964.83    8.15
   3  -3   4  968.11    5.28
   3   3   4  953.67    5.83
   3   3   4  947.91    7.99
   3   3   4  926.00    7.34
  -3  -3  -5  108.31    2.47
  -3  -3  -5  118.32    2.27
  -3   3  -5  103.99    3.38
  -3   3  -5  104.29    3.40
   3  -3   5  106.69    1.93
   3   3   5  116.08    2.27
   3   3   5  115.83    3.49
   3   3   5  110.28    3.10
  -3  -3  -6  172.11    2.84
  -3  -3  -6  171.39    2.39
  -3   3  -6  153.75    3.93
  -3   3  -6  166.22    4.12
   3  -3   6  150.72    1.93
   3   3   6  150.09    3.90
   3   3   6  152.04    3.66
  -3  -3  -7   39.38    1.74
  -3  -3  -7   40.63    1.38
  -3   3  -7   38.67    2.95
  -3   3  -7   37.47    2.76
   3  -3   7   44.16    2.97
   3   3   7   42.02    2.96
   3   3   7   44.86    2.63
  -3  -3  -8  161.35    2.67
  -3   3  -8  146.47    4.06
  -3   3  -8  142.77    4.03
   3  -3   8  162.12    4.27
   3   3   8  156.23    4.16
   3   3   8  152.30    3.84
  -3  -3  -9   44.92    1.77
  -3   3  -9   40.63    3.11
  -3   3  -9   36.70    3.05
   3  -3   9   42.86    3.16
   3   3   9   42.69    2.95
   3   3   9   40.21    2.83
  -3  -3 -10   81.54    2.05
  -3  -3 -10   73.11    3.44
  -3   3 -10   74.04    3.50
  -3   3 -10   71.19    3.36
   3  -3  10   61.09    3.36
   3   3  10   60.32    3.41
   3   3  10   60.15    3.26
  -3  -3 -11   91.33    2.13
  -3  -3 -11   88.99    3.68
  -3   3 -11   83.25    3.72
  -3   3 -11   86.85    3.79
   3  -3  11   84.87    3.93
   3   3  11   77.55    3.62
   3   3  11   78.23    3.52
  -3  -3 -12  599.11    4.55
  -3  -3 -12  562.83    7.75
  -3   3 -12  554.18    7.76
  -3   3 -12  571.89    7.69
   3  -3  12  558.00    8.00
   3   3  12  530.46    7.55
   3   3  12  535.79    7.56
  -3  -3 -13    3.79    1.04
  -3  -3 -13    4.15    1.91
  -3   3 -13    3.63    1.99
  -3   3 -13    3.66    1.94
   3  -3  13    1.93    1.95
   3   3  13    4.20    1.92
   3   3  13    4.05    1.96
  -3  -3 -14   11.55    2.29
  -3   3 -14    9.08    2.25
  -3   3 -14   13.03    2.33
   3  -3  14   13.18    2.49
   3   3  14   14.47    2.38
   3   3  14   11.65    2.35
  -3  -3 -15   52.98    3.66
  -3   3 -15   47.92    3.73
  -3   3 -15   49.27    3.67
   3  -3  15   51.03    4.13
   3   3  15   54.49    3.71
   3   3  15   52.63    3.81
  -3  -3 -16  165.19    5.26
  -3   3 -16  155.28    5.24
  -3   3 -16  161.85    5.18
   3  -3  16  153.51    5.51
   3   3  16  154.18    5.15
   3   3  16  146.67    5.26
  -3  -3 -17   33.51    3.85
  -3   3 -17   37.27    3.81
  -3   3 -17   29.76    3.66
   3  -3  17   32.84    4.00
   3   3  17   32.47    3.87
   3   3  17   31.05    3.85
  -3  -3 -18   48.72    4.27
  -3   3 -18   54.36    4.21
  -3   3 -18   48.12    4.06
   3  -3  18   54.94    4.58
   3   3  18   53.55    4.58
  -3  -3 -19   72.40    4.73
  -3   3 -19   75.87    4.66
  -3   3 -19   79.39    4.63
   3  -3  19   72.95    5.25
   3   3  19   63.38    4.79
  -3  -3 -20  171.60    6.09
  -3   3 -20  170.46    6.20
  -3   3 -20  162.15    5.85
   3  -3  20  167.05    6.73
   3   3  20  169.46    6.57
  -3  -3 -21   25.15    3.45
  -3   3 -21   21.93    3.44
  -3   3 -21   25.81    3.33
   3  -3  21   25.47    3.82
   3   3  21   23.48    3.63
  -3  -3 -22   23.56    3.46
  -3   3 -22   20.01    3.44
  -3   3 -22   22.60    3.37
   3  -3  22   18.85    3.78
   3   3  22   18.57    3.69
  -3  -3 -23   25.47    3.65
  -3   3 -23   30.20    3.97
  -3   3 -23   35.62    3.84
   3  -3  23   26.08    4.25
   3   3  23   19.77    3.82
  -3  -3 -24  101.03    5.81
  -3   3 -24   93.87    5.91
  -3   3 -24  104.00    5.72
   3  -3  24  101.14    6.55
   3   3  24   97.03    6.60
  -3  -3 -25    4.04    3.06
  -3   3 -25    4.45    3.25
  -3   3 -25    3.58    3.13
   3  -3  25    5.47    3.69
   3   3  25    3.99    3.49
  -3  -3 -26    1.93    3.09
  -3   3 -26    4.27    3.34
   3  -3  26    6.93    3.86
   3   3  26    5.59    3.72
  -3  -3 -27   13.54    3.65
  -3   3 -27   16.05    3.91
   3  -3  27   14.17    4.35
   3   3  27   19.09    4.43
  -3  -5  25   10.92    3.87
  -3  -5  25   13.04    4.19
  -3   5  25    7.60    4.01
   3  -5 -25   10.98    3.92
   3   5 -25    8.25    3.81
   3   5 -25   10.31    3.91
  -3  -5  24   12.61    3.78
  -3  -5  24   10.50    3.99
  -3   5  24   10.53    4.09
   3  -5 -24    8.98    3.73
   3   5 -24    9.21    3.85
   3   5 -24   10.77    3.74
  -3  -5  23    8.50    3.49
  -3  -5  23    4.52    3.55
  -3   5  23    8.89    3.86
   3  -5 -23    8.95    3.72
   3   5 -23   13.08    3.77
   3   5 -23    7.72    3.54
  -3  -5  22  138.17    6.97
  -3  -5  22  152.11    7.29
  -3   5  22  135.06    7.35
   3  -5 -22  143.27    7.21
   3   5 -22  137.50    6.82
   3   5 -22  139.66    7.07
  -3  -5  21   60.16    5.54
  -3  -5  21   63.77    5.79
  -3   5  21   65.45    6.04
   3  -5 -21   56.78    5.79
   3   5 -21   57.42    5.78
   3   5 -21   61.30    5.81
  -3  -5  20   11.37    3.39
  -3   5  20    6.85    3.20
   3  -5 -20   12.07    3.39
   3   5 -20    8.32    3.28
   3   5 -20    8.66    3.34
  -3  -5  19   53.44    5.20
  -3   5  19   53.36    5.30
   3  -5 -19   50.01    5.09
   3   5 -19   48.42    5.07
   3   5 -19   51.42    5.15
  -3  -5  18  222.78    7.15
  -3   5  18  196.76    7.27
   3  -5 -18  204.13    7.23
   3   5 -18  197.60    6.95
   3   5 -18  202.44    7.07
  -3  -5  17   71.71    5.03
  -3   5  17   75.40    5.50
   3  -5 -17   61.03    5.21
   3   5 -17   65.42    5.29
   3   5 -17   56.63    4.97
  -3  -5  16   44.50    4.42
  -3   5  16   39.30    4.77
   3  -5 -16   37.34    4.41
   3   5 -16   38.31    4.40
   3   5 -16   43.31    4.82
  -3  -5  15   41.69    4.20
  -3   5  15   35.36    4.35
   3  -5 -15   37.42    4.48
   3   5 -15   34.82    4.24
   3   5 -15   34.82    3.71
  -3  -5  14  145.65    5.41
  -3   5  14  133.26    5.76
   3  -5 -14  111.08    5.21
   3   5 -14  116.92    5.33
   3   5 -14  123.38    5.48
  -3  -5  13  165.30    5.50
  -3   5  13  146.50    5.65
   3  -5 -13  173.08    5.91
   3   5 -13  184.29    6.02
   3   5 -13  183.10    6.21
  -3  -5  12  304.21    6.67
  -3   5  12  269.85    6.81
   3  -5 -12  250.41    6.58
   3   5 -12  245.58    6.52
   3   5 -12  250.48    6.63
  -3  -5  11  125.94    4.70
  -3   5  11  112.18    4.90
   3  -5 -11  113.44    4.93
   3   5 -11  119.16    5.14
   3   5 -11  115.75    4.99
  -3  -5  10  388.43    6.99
  -3   5  10  363.37    7.35
   3  -5 -10  374.01    7.36
   3   5 -10  357.35    7.23
   3   5 -10  368.27    7.46
  -3  -5   9  161.68    4.80
  -3   5   9  162.85    3.54
  -3   5   9  163.18    5.39
   3  -5  -9  161.82    5.30
   3   5  -9  151.37    5.14
   3   5  -9  161.71    5.39
  -3  -5   8  111.17    4.22
  -3   5   8  115.10    3.26
  -3   5   8   98.36    4.40
   3  -5  -8  101.89    4.33
   3   5  -8  101.82    4.60
   3   5  -8   97.47    4.41
   3   5  -8  100.24    2.77
  -3   5   7    3.77    1.16
  -3   5   7    4.55    1.47
  -3   5   7    4.59    2.10
   3  -5  -7    3.43    1.91
   3   5  -7    2.51    2.03
   3   5  -7    3.01    2.12
   3   5  -7    4.61    1.34
  -3   5   6   93.08    2.68
  -3   5   6   92.39    3.23
  -3   5   6   87.52    4.13
   3  -5  -6   90.70    4.00
   3   5  -6   90.56    4.10
   3   5  -6   94.05    4.24
   3   5  -6   92.23    2.92
  -3   5   5  147.74    3.30
  -3   5   5  153.75    3.88
  -3   5   5  149.50    4.81
   3  -5  -5  173.56    4.78
   3   5  -5  160.26    4.73
   3   5  -5  171.95    4.97
   3   5  -5  179.93    3.76
  -3   5   4  147.21    3.47
  -3   5   4  150.60    3.95
  -3   5   4  143.04    4.78
   3  -5  -4  148.12    4.36
   3   5  -4  133.21    4.32
   3   5  -4  138.22    4.50
   3   5  -4  139.76    3.56
  -3   5   3   52.12    2.64
  -3   5   3   55.01    3.05
  -3   5   3   52.01    3.58
   3  -5  -3   57.38    3.15
   3   5  -3   49.68    3.18
   3   5  -3   52.97    3.39
   3   5  -3   49.58    2.73
  -3   5   2   49.90    2.66
  -3   5   2   51.30    3.09
  -3   5   2   49.73    3.51
   3  -5  -2   60.60    3.09
   3   5  -2   56.86    3.31
   3   5  -2   56.14    3.27
   3   5  -2   57.73    2.95
  -3   5   1   74.14    3.08
  -3   5   1   77.15    3.53
  -3   5   1   74.01    3.73
   3  -5  -1   70.71    3.06
   3   5  -1   64.82    3.30
   3   5  -1   72.03    3.39
   3   5  -1   65.81    3.15
  -3   5   0   83.83    3.37
  -3   5   0   81.94    3.61
  -3   5   0   77.60    3.73
   3  -5   0   86.31    3.14
   3   5   0   79.07    3.43
   3   5   0   81.16    3.47
   3   5   0   82.70    3.38
   3   5   0   85.36    3.59
  -3  -5  -1    7.07    1.61
  -3   5  -1    8.18    1.78
  -3   5  -1    7.99    1.95
   3  -5   1    5.78    1.48
   3   5   1    7.27    1.72
   3   5   1    8.88    1.80
   3   5   1    8.99    1.89
   3   5   1    6.67    1.86
  -3  -5  -2   28.42    2.37
  -3   5  -2   26.75    2.84
  -3   5  -2   29.97    3.08
   3  -5   2   25.49    2.28
   3   5   2   26.63    2.60
   3   5   2   25.44    2.57
   3   5   2   24.45    2.85
   3   5   2   25.21    2.77
  -3  -5  -3  154.41    3.77
  -3  -5  -3  156.78    4.32
  -3   5  -3  162.98    4.46
  -3   5  -3  164.55    4.81
   3  -5   3  165.98    3.64
   3   5   3  148.04    3.85
   3   5   3  152.48    3.80
   3   5   3  149.73    4.55
   3   5   3  148.02    4.35
  -3  -5  -4  114.32    3.30
  -3  -5  -4  104.60    3.95
  -3   5  -4  109.22    4.20
  -3   5  -4  100.96    4.10
   3  -5   4  108.34    2.98
   3   5   4  104.19    3.30
   3   5   4  102.51    3.26
   3   5   4  102.34    3.99
   3   5   4  108.71    4.05
  -3  -5  -5   36.19    2.35
  -3  -5  -5   37.50    3.05
  -3   5  -5   37.40    3.42
  -3   5  -5   31.00    3.34
   3  -5   5   32.75    2.10
   3   5   5   35.11    2.51
   3   5   5   35.55    2.39
   3   5   5   37.29    3.23
   3   5   5   33.92    3.11
  -3  -5  -6  300.12    4.61
  -3  -5  -6  286.45    6.00
  -3   5  -6  285.27    6.05
  -3   5  -6  277.64    6.20
   3  -5   6  289.30    3.93
   3   5   6  296.15    4.51
   3   5   6  293.88    6.29
   3   5   6  290.46    5.95
  -3  -5  -7  166.48    3.54
  -3  -5  -7  180.68    3.51
  -3  -5  -7  167.05    5.14
  -3   5  -7  163.18    5.06
  -3   5  -7  165.69    5.29
   3   5   7  174.23    3.49
   3   5   7  174.85    5.33
   3   5   7  171.21    4.97
  -3  -5  -8  109.19    2.95
  -3  -5  -8  108.30    2.83
  -3  -5  -8  107.66    4.64
  -3   5  -8  108.09    4.54
  -3   5  -8  103.51    4.66
   3   5   8  104.70    4.66
   3   5   8  107.80    4.38
  -3  -5  -9   26.42    2.03
  -3  -5  -9   18.90    2.75
  -3   5  -9   26.28    3.03
  -3   5  -9   21.77    2.87
   3  -5   9   22.43    2.88
   3   5   9   21.60    2.81
   3   5   9   21.41    2.67
  -3  -5 -10  121.69    5.11
  -3   5 -10  106.35    4.79
  -3   5 -10  110.45    5.02
   3  -5  10  122.71    5.13
   3   5  10  120.21    5.11
   3   5  10  116.36    4.72
  -3  -5 -11  138.25    5.26
  -3   5 -11  138.48    5.30
  -3   5 -11  132.89    5.26
   3  -5  11  130.14    5.36
   3   5  11  121.43    5.04
   3   5  11  123.69    5.00
  -3  -5 -12  140.09    5.39
  -3   5 -12  134.45    5.39
  -3   5 -12  131.83    5.47
   3  -5  12  121.86    5.40
   3   5  12  117.52    5.13
   3   5  12  117.80    4.96
  -3  -5 -13   53.56    4.32
  -3   5 -13   48.37    4.35
  -3   5 -13   49.08    4.52
   3  -5  13   45.66    4.41
   3   5  13   47.14    4.24
   3   5  13   46.79    4.26
  -3  -5 -14   36.75    4.37
  -3   5 -14   46.23    4.42
  -3   5 -14   38.66    4.24
   3  -5  14   35.07    4.19
   3   5  14   36.51    4.44
   3   5  14   38.72    4.25
  -3  -5 -15  101.80    5.32
  -3   5 -15  102.63    5.40
  -3   5 -15  101.29    5.57
   3  -5  15  119.69    5.69
   3   5  15  117.81    5.52
   3   5  15  117.68    5.56
  -3  -5 -16  269.37    7.47
  -3   5 -16  269.00    7.53
  -3   5 -16  260.98    7.35
   3  -5  16  267.27    7.56
   3   5  16  252.99    7.21
  -3  -5 -17   11.07    3.15
  -3   5 -17   10.56    3.12
  -3   5 -17   16.14    3.34
   3  -5  17   12.92    3.29
   3   5  17   18.36    3.36
  -3  -5 -18    8.44    3.20
  -3   5 -18   11.21    3.25
  -3   5 -18    8.77    3.22
   3  -5  18    9.92    3.36
   3   5  18    6.81    3.05
  -3  -5 -19   29.57    3.94
  -3   5 -19   31.51    4.11
  -3   5 -19   31.13    4.10
   3  -5  19   40.68    4.58
   3   5  19   42.15    4.43
  -3  -5 -20   49.70    5.19
  -3   5 -20   49.69    5.57
  -3   5 -20   47.32    5.36
   3  -5  20   56.07    5.92
   3   5  20   54.25    5.44
  -3  -5 -21   26.26    4.01
  -3   5 -21   22.29    4.00
  -3   5 -21   27.13    4.13
   3  -5  21   26.73    4.45
   3   5  21   33.99    4.54
  -3  -5 -22    9.75    3.60
  -3   5 -22    4.79    3.47
  -3   5 -22   11.39    3.65
   3  -5  22    7.49    3.79
   3   5  22    4.90    3.55
  -3  -5 -23   47.95    5.58
  -3   5 -23   56.74    6.22
  -3   5 -23   53.04    5.87
   3  -5  23   55.87    6.18
   3   5  23   55.13    6.33
  -3  -5 -24   59.93    6.20
  -3   5 -24   70.11    6.52
  -3   5 -24   69.44    6.23
   3  -5  24   59.87    6.82
   3   5  24   62.51    6.69
  -3  -5 -25   22.52    4.51
  -3   5 -25   21.56    4.38
  -3   5 -25   17.49    4.21
   3  -5  25   22.74    4.77
   3   5  25   23.35    4.78
  -3  -7  20    2.34    3.47
  -3   7  20   -2.36    3.51
   3  -7 -20    7.34    3.80
   3   7 -20    3.57    3.66
   3   7 -20    1.58    3.81
  -3  -7  19   26.22    4.40
  -3   7  19   25.64    4.69
   3  -7 -19   22.55    4.41
   3   7 -19   29.64    4.68
   3   7 -19   29.68    4.75
  -3  -7  18   61.29    5.87
  -3   7  18   49.75    5.37
   3  -7 -18   56.00    6.01
   3   7 -18   54.64    5.99
   3   7 -18   57.26    6.45
  -3  -7  17   44.20    4.70
  -3   7  17   37.96    4.86
   3  -7 -17   35.69    4.58
   3   7 -17   39.25    4.76
   3   7 -17   42.02    5.08
  -3  -7  16    0.13    2.82
  -3   7  16    4.86    3.50
   3  -7 -16   -1.93    3.16
   3   7 -16   -0.90    3.25
   3   7 -16   -0.45    3.26
  -3  -7  15   32.46    4.05
  -3   7  15   30.26    4.35
   3  -7 -15   29.91    4.26
   3   7 -15   23.61    4.09
   3   7 -15   31.48    4.51
  -3  -7  14   14.63    3.26
  -3   7  14   11.09    3.54
   3  -7 -14    6.11    3.27
   3   7 -14    6.29    3.32
   3   7 -14    5.12    3.30
  -3  -7  13  135.11    6.06
  -3   7  13  129.34    6.75
   3  -7 -13  104.41    6.36
   3   7 -13   99.85    6.04
   3   7 -13   95.49    6.33
  -3  -7  12   -0.30    2.39
  -3   7  12   -0.25    2.96
   3  -7 -12    4.63    3.08
   3   7 -12    2.25    2.90
   3   7 -12    3.05    3.12
  -3  -7  11    2.68    2.51
  -3   7  11    1.44    2.87
   3  -7 -11    2.33    2.76
   3   7 -11    0.42    2.75
   3   7 -11   -0.89    2.83
  -3  -7  10  143.47    5.74
  -3   7  10  129.59    6.40
   3  -7 -10  141.45    6.30
   3   7 -10  143.12    6.50
   3   7 -10  135.13    6.46
  -3  -7   9  139.17    5.58
  -3   7   9  127.78    6.29
   3  -7  -9  142.62    5.95
   3   7  -9  133.71    6.23
   3   7  -9  139.83    6.40
  -3  -7   8    8.64    2.62
  -3   7   8    9.67    3.11
   3  -7  -8   12.62    2.92
   3   7  -8   15.43    3.19
   3   7  -8   10.22    3.02
  -3   7   7    3.93    2.83
   3  -7  -7    3.50    2.48
   3   7  -7    2.74    2.72
   3   7  -7    3.69    2.75
  -3   7   6   84.49    4.26
  -3   7   6   76.86    5.06
   3  -7  -6   80.57    4.81
   3   7  -6   80.10    5.10
   3   7  -6   84.06    5.08
  -3   7   5  164.29    5.18
  -3   7   5  152.77    6.20
   3  -7  -5  154.05    5.49
   3   7  -5  151.10    5.91
   3   7  -5  140.69    5.88
  -3  -7   4   81.58    3.89
  -3   7   4   84.44    4.40
  -3   7   4   89.32    5.36
   3  -7  -4   93.11    4.69
   3   7  -4   77.07    4.85
   3   7  -4   83.37    4.97
   3   7  -4   78.51    3.92
  -3  -7   3    2.74    1.93
  -3   7   3    3.02    2.00
  -3   7   3    4.48    2.29
  -3   7   3    5.75    2.79
   3  -7  -3    5.65    2.21
   3   7  -3    2.59    2.43
   3   7  -3    5.87    2.54
   3   7  -3    4.61    2.08
  -3  -7   2   85.87    4.14
  -3   7   2   77.45    4.00
  -3   7   2   80.59    4.46
  -3   7   2   82.92    4.99
   3  -7  -2   80.60    4.23
   3   7  -2   81.53    4.69
   3   7  -2   80.15    4.80
   3   7  -2   84.58    4.28
  -3  -7   1  161.19    5.20
  -3  -7   1  177.11    5.23
  -3   7   1  166.07    5.18
  -3   7   1  159.57    5.50
   3  -7  -1  182.52    5.41
   3   7  -1  172.52    5.63
   3   7  -1  167.61    5.72
   3   7  -1  173.80    5.44
  -3  -7   0   46.52    3.51
  -3  -7   0   46.07    3.61
  -3   7   0   50.36    3.78
  -3   7   0   47.76    4.24
   3  -7   0   50.71    3.57
   3   7   0   49.23    3.95
   3   7   0   44.43    4.04
   3   7   0   43.37    4.00
  -3  -7  -1    7.19    2.06
  -3  -7  -1   11.49    2.38
  -3   7  -1    8.10    2.38
  -3   7  -1    7.63    2.64
   3  -7   1    6.56    2.05
   3   7   1    8.55    2.36
   3   7   1    7.88    2.37
   3   7   1    9.73    2.50
  -3  -7  -2   34.39    3.10
  -3  -7  -2   34.30    3.64
  -3   7  -2   30.59    3.24
  -3   7  -2   32.11    3.48
   3  -7   2   27.83    3.16
   3   7   2   32.31    3.16
   3   7   2   27.58    2.99
   3   7   2   24.40    3.14
   3   7   2   31.63    3.45
  -3  -7  -3   82.29    3.85
  -3  -7  -3   89.21    4.60
  -3   7  -3   73.41    4.46
  -3   7  -3   86.85    5.12
   3   7   3   80.96    4.10
   3   7   3   81.64    4.17
   3   7   3   89.43    4.89
   3   7   3   84.63    4.95
  -3  -7  -4   24.26    2.86
  -3  -7  -4   21.54    2.96
  -3   7  -4   22.48    3.09
  -3   7  -4   23.90    3.37
   3   7   4   21.49    2.58
   3   7   4   24.71    2.72
   3   7   4   26.55    3.25
   3   7   4   23.48    3.25
  -3  -7  -5   19.19    2.96
  -3   7  -5   16.66    3.00
  -3   7  -5   18.82    3.27
   3   7   5   17.27    3.72
   3   7   5   20.71    3.16
   3   7   5   19.70    3.12
  -3  -7  -6   27.30    3.37
  -3   7  -6   26.57    3.37
  -3   7  -6   24.93    3.55
   3   7   6   25.40    3.38
   3   7   6   26.55    3.42
  -3  -7  -7  103.19    5.20
  -3   7  -7  105.24    5.46
  -3   7  -7   98.71    5.46
   3   7   7  105.06    5.59
   3   7   7   98.58    5.45
  -3  -7  -8   39.54    4.34
  -3   7  -8   41.31    4.97
   3   7   8   36.62    4.43
   3   7   8   36.35    3.86
  -3  -7  -9   19.30    3.26
  -3   7  -9   19.65    3.39
  -3   7  -9   18.19    3.51
   3  -7   9   22.27    3.60
   3   7   9   21.14    3.55
   3   7   9   22.77    3.51
  -3  -7 -10   13.07    3.22
  -3   7 -10   11.83    3.07
  -3   7 -10   14.25    3.48
   3  -7  10   11.27    3.27
   3   7  10   12.55    3.17
  -3  -7 -11   43.15    4.88
  -3   7 -11   36.05    4.24
   3  -7  11   41.57    4.83
   3   7  11   41.29    4.91
  -3  -7 -12    0.61    2.96
  -3   7 -12    0.23    2.78
  -3   7 -12    6.58    3.22
   3  -7  12    8.95    3.31
   3   7  12    4.31    3.02
  -3  -7 -13   25.37    4.02
  -3   7 -13   22.88    3.73
  -3   7 -13   24.40    4.03
   3  -7  13   25.37    4.07
   3   7  13   24.55    3.94
  -3  -7 -14   23.46    3.92
  -3   7 -14   21.31    3.86
  -3   7 -14   24.97    4.15
   3  -7  14   28.83    4.25
   3   7  14   22.77    3.95
  -3  -7 -15   47.88    5.74
  -3   7 -15   48.99    5.94
   3  -7  15   49.63    5.51
   3   7  15   49.47    4.99
  -3  -7 -16   79.56    6.19
  -3   7 -16   68.20    5.88
  -3   7 -16   81.24    6.60
   3  -7  16   71.78    6.31
   3   7  16   62.67    6.05
  -3  -7 -17   12.38    3.77
  -3   7 -17   10.56    3.69
  -3   7 -17   11.17    3.91
   3  -7  17   12.71    3.93
   3   7  17    6.63    3.59
  -3  -7 -18    7.63    3.63
  -3   7 -18    9.97    3.77
  -3   7 -18   11.08    4.00
   3  -7  18   12.10    3.99
   3   7  18   12.05    3.81
  -3  -7 -19   17.05    4.19
  -3   7 -19   21.52    4.30
  -3   7 -19   19.34    4.46
   3  -7  19   25.13    4.66
   3   7  19   16.66    4.22
  -3  -7 -20   29.31    4.68
  -3   7 -20   27.57    4.75
  -3   7 -20   30.45    4.90
   3  -7  20   36.36    5.22
   3   7  20   40.11    5.23
  -3  -9  10   44.01    5.32
  -3   9  10   34.15    5.02
   3  -9 -10   37.41    4.71
   3   9 -10   39.72    4.98
   3   9 -10   33.10    4.86
  -3  -9   9   64.59    5.58
  -3   9   9   57.35    6.63
   3  -9  -9   78.09    6.27
   3   9  -9   74.81    6.34
   3   9  -9   73.81    6.70
  -3  -9   8   74.61    5.88
  -3   9   8   64.27    6.63
   3  -9  -8   66.10    5.88
   3   9  -8   58.44    6.22
   3   9  -8   64.41    6.36
  -3   9   7    1.81    3.55
   3  -9  -7    6.96    3.27
   3   9  -7    4.51    3.40
   3   9  -7    6.37    3.61
  -3  -9   6   38.90    4.38
  -3   9   6   37.80    4.96
   3  -9  -6   36.76    4.31
   3   9  -6   30.94    4.36
   3   9  -6   36.55    4.68
  -3  -9   5   75.35    5.37
   3  -9  -5   83.14    5.71
   3   9  -5   67.36    5.94
   3   9  -5   74.87    6.16
  -3  -9   4   19.75    3.46
   3  -9  -4   24.79    3.69
   3   9  -4   24.07    3.99
   3   9  -4   21.81    3.94
  -3  -9   3    8.06    2.84
   3  -9  -3    5.05    2.85
   3   9  -3    8.31    3.27
   3   9  -3    9.80    3.37
  -3  -9   2   -1.36    2.30
   3   9  -2    0.38    2.79
   3   9  -2    1.90    2.92
  -3   9   1   60.66    5.44
   3   9  -1   54.00    5.48
  -3   9   0    5.25    3.25
   3   9   0    7.03    3.06
  -3   9  -1    4.59    3.28
  -3  -9  -2    8.05    2.86
  -3   9  -2    9.34    3.49
  -3  -9  -3   85.47    5.43
  -3   9  -3   67.43    5.69
  -3   9  -3   72.38    6.16
  -3  -9  -4   10.70    3.10
  -3   9  -4    8.28    3.30
  -3   9  -4    6.39    3.56
  -3  -9  -5    4.00    2.84
  -3   9  -5    1.81    3.10
  -3   9  -5    0.78    3.29
  -3  -9  -6    8.45    3.28
  -3   9  -6    7.26    3.32
  -3   9  -6    4.82    3.61
   3   9   6    6.86    3.54
  -3  -9  -7   27.12    4.07
  -3   9  -7   20.12    4.07
  -3   9  -7   24.19    4.37
   3   9   7   25.67    4.28
  -3  -9  -8   -0.59    3.01
  -3   9  -8   -1.62    3.31
  -3   9  -8   -0.84    3.58
   3   9   8   -0.85    3.32
  -3  -9  -9   25.21    4.18
  -3   9  -9   24.49    4.40
  -3   9  -9   28.46    4.77
   3  -9   9   31.47    4.71
   3   9   9   29.76    4.60
  -3  -9 -10   29.28    4.45
  -3   9 -10   25.71    4.42
  -3   9 -10   25.67    4.72
   3  -9  10   25.98    4.62
   3   9  10   25.46    4.50
  -4   0  29   -1.07    3.55
  -4   0  28  107.33    7.23
  -4   0  27    0.97    3.32
  -4   0  26   48.73    5.57
  -4   0  25    3.10    3.14
  -4   0  24   91.34    5.92
  -4   0  23   -0.09    2.62
  -4   0  22  102.01    5.60
   4   0 -22  132.55    4.80
  -4   0  21    1.92    2.40
   4   0 -21   -1.19    2.13
   4   0 -21    0.77    1.97
  -4   0  20  164.27    4.36
  -4   0  20  153.21    5.75
   4   0 -20  173.65    4.46
   4   0 -20  171.27    4.91
  -4   0  19    1.72    1.60
  -4   0  19    1.50    2.18
   4   0 -19    1.13    1.59
   4   0 -19    0.15    1.76
  -4   0  18  210.34    4.45
  -4   0  18  199.44    5.67
   4   0 -18  186.23    4.26
   4   0 -18  176.83    4.53
  -4   0  17    1.65    1.42
  -4   0  17   -0.24    1.89
   4   0 -17    0.59    1.39
   4   0 -17   -0.80    1.52
  -4   0  16  363.42    5.21
  -4   0  16  360.75    6.61
   4   0 -16  348.25    5.04
   4   0 -16  351.37    5.47
  -4   0  15   -0.56    1.23
  -4   0  15   -0.45    1.63
   4   0 -15   -1.03    1.27
   4   0 -15    1.34    1.44
  -4   0  14  377.80    4.99
  -4   0  14  375.02    6.21
   4   0 -14  345.17    4.67
   4   0 -14  352.83    5.13
  -4   0  13    0.20    1.14
  -4   0  13    0.45    1.50
   4   0 -13   -0.85    1.13
   4   0 -13   -0.22    1.31
  -4   0  12 1303.58    8.28
  -4   0  12 1284.72   10.00
   4   0 -12 1250.48    7.76
   4   0 -12 1267.79    8.49
  -4   0  11    1.18    1.16
  -4   0  11    0.24    1.47
   4   0 -11   -1.29    1.11
   4   0 -11   -0.05    1.27
  -4   0  10  189.90    3.33
  -4   0  10  191.52    4.00
   4   0 -10  194.56    3.18
   4   0 -10  191.58    3.53
  -4   0   9   -0.62    1.08
  -4   0   9    0.90    1.31
   4   0  -9   -0.87    1.05
   4   0  -9    0.37    1.21
  -4   0   8 3072.33   16.31
  -4   0   8 3100.28   19.35
   4   0  -8 3038.33   16.86
   4   0  -8 3093.58   17.09
  -4   0   7    0.09    1.12
  -4   0   7   -0.39    1.22
   4   0  -7   -0.16    1.03
   4   0  -7    0.13    1.18
  -4   0   6 1818.06   11.33
  -4   0   6 1894.52   11.88
  -4   0   6 1898.76    8.30
   4   0  -6 1852.86   10.38
   4   0  -6 1873.06   10.93
  -4   0   5    0.70    0.97
  -4   0   5   -0.55    1.06
  -4   0   5    1.05    1.08
   4   0  -5    0.65    0.95
   4   0  -5    0.86    1.15
  -4   0   4 3485.80   19.73
  -4   0   4 3504.94   21.34
  -4   0   4 3537.58   19.35
   4   0  -4 3425.73   19.26
   4   0  -4 3508.66   21.45
  -4   0   3    0.03    0.90
  -4   0   3    0.73    0.99
  -4   0   3   -0.02    0.76
   4   0  -3   -0.25    1.11
  -4   0   2  343.63    3.04
  -4   0   2  350.68    3.27
  -4   0   2  348.14    2.29
  -4   0   1    0.10    0.86
  -4   0   1   -0.17    0.89
  -4   0   1    0.24    0.58
   4   0  -1   -0.75    0.85
  -4   0   0 2332.80   17.17
  -4   0   0 2353.56   14.98
  -4   0  -1    1.25    0.95
  -4   0  -1    0.69    0.90
   4   0   1   -1.12    0.88
   4   0   1    0.00    0.67
  -4   0  -2   82.22    2.06
  -4   0  -2   80.57    1.89
   4   0   2   77.70    1.95
   4   0   2   80.14    1.70
  -4   0  -3    0.28    1.03
  -4   0  -3   -0.69    0.90
   4   0   3   -0.61    0.92
   4   0   3    0.44    0.99
  -4   0  -5    0.57    1.13
  -4   0  -5    0.48    1.00
   4   0   5   -0.69    0.99
   4   0   5    0.78    1.18
  -4   0  -6  348.98    3.94
  -4   0  -6  352.30    3.43
   4   0   6  380.52    3.76
   4   0   6  372.03    4.36
  -4   0  -7    0.71    1.20
  -4   0  -7   -0.86    0.96
   4   0   7    0.22    1.04
   4   0   7    0.59    1.32
  -4   0  -8  320.77    4.18
  -4   0  -8  322.87    3.54
   4   0   8  306.73    3.69
   4   0   8  311.36    4.61
  -4   0  -9    0.77    1.20
  -4   0  -9    0.06    1.00
   4   0   9   -0.95    1.03
   4   0   9   -0.10    1.45
  -4   0 -10   52.64    2.45
  -4   0 -10   53.38    2.06
   4   0  10   62.68    2.30
  -4   0 -11   -1.40    1.22
  -4   0 -11    0.33    1.08
   4   0  11   -0.60    1.08
   4   0  11    0.07    1.58
  -4   0 -12    1.85    1.36
  -4   0 -12    1.97    1.14
   4   0  12   17.16    1.88
   4   0  12   14.24    2.09
  -4   0 -13    0.13    1.34
  -4   0 -13   -0.66    1.13
  -4   0 -13   -0.36    1.14
   4   0  13   -0.21    1.17
   4   0  13   -0.38    1.66
  -4   0 -14  162.11    3.91
  -4   0 -14  159.86    3.24
  -4   0 -14  160.55    3.55
   4   0  14  139.89    3.36
   4   0  14  142.46    4.66
  -4   0 -15   -0.01    1.42
  -4   0 -15    0.90    1.23
  -4   0 -15    0.19    1.32
   4   0  15    0.09    1.29
   4   0  15    0.07    1.90
  -4   0 -16  457.31    6.34
  -4   0 -16  469.12    5.43
  -4   0 -16  454.53    5.86
   4   0  16  463.43    5.86
   4   0  16  461.47    7.83
  -4   0 -17    0.92    1.59
  -4   0 -17    2.17    1.38
  -4   0 -17   -0.41    1.47
   4   0  17    2.07    2.07
  -4   0 -18   62.91    3.44
  -4   0 -18   62.57    2.86
  -4   0 -18   61.09    3.13
   4   0  18   41.86    3.89
  -4   0 -19    1.64    1.83
  -4   0 -19    0.33    1.67
   4   0  19    0.51    2.28
  -4   0 -20  467.87    7.20
  -4   0 -20  476.31    6.72
   4   0  20  460.02    8.88
   4   0  21    5.93    2.74
  -4   0 -22   97.11    4.40
   4   0  22  105.85    5.86
   4   0  23    3.54    2.95
   4   0  24  234.67    7.92
   4   0  25    2.37    3.10
   4   0  26   82.72    6.16
   4   0  27   -0.05    3.27
   4   0  28  118.27    7.40
   4   0  29    0.61    3.65
  -4  -2  29    8.13    3.86
  -4   2  29    5.39    3.91
  -4  -2  28   33.90    4.83
  -4   2  28   35.89    5.11
  -4  -2  27    6.91    3.64
  -4   2  27    3.30    3.55
   4  -2 -27    3.21    3.13
  -4  -2  26   35.19    4.60
  -4   2  26   35.01    4.70
   4  -2 -26   42.73    4.92
  -4  -2  25   59.23    5.77
  -4   2  25   52.79    5.86
   4  -2 -25   50.25    5.11
   4   2 -25   50.02    4.89
  -4  -2  24  159.06    5.84
  -4  -2  24  145.65    6.62
  -4   2  24  143.48    6.77
   4  -2 -24  151.55    6.14
   4   2 -24  154.84    6.06
  -4  -2  23   16.19    2.92
  -4  -2  23   16.11    3.44
  -4   2  23   19.56    3.64
   4  -2 -23   15.94    3.16
   4   2 -23   16.50    3.11
  -4  -2  22   53.47    4.21
  -4  -2  22   58.27    5.08
  -4   2  22   53.56    4.97
   4  -2 -22   55.65    4.76
   4   2 -22   52.58    4.39
  -4  -2  21    2.32    2.19
  -4  -2  21    2.71    2.69
  -4   2  21    5.69    2.81
   4  -2 -21    2.37    2.35
   4   2 -21    1.73    2.37
  -4  -2  20  261.37    6.28
  -4  -2  20  266.14    7.15
  -4   2  20  260.51    7.17
   4  -2 -20  248.84    6.43
   4   2 -20  242.53    6.23
  -4  -2  19   61.85    3.91
  -4  -2  19   64.19    4.56
  -4   2  19   63.47    4.54
   4  -2 -19   62.86    4.24
   4   2 -19   64.87    4.15
  -4  -2  18   41.42    3.46
  -4  -2  18   36.12    3.93
  -4   2  18   38.70    4.14
   4  -2 -18   37.33    3.58
   4   2 -18   37.09    3.61
   4   2 -18   39.74    3.63
  -4  -2  17   51.21    3.46
  -4  -2  17   51.95    3.97
  -4   2  17   48.82    3.89
   4  -2 -17   43.04    3.71
   4   2 -17   48.41    3.65
   4   2 -17   49.67    3.62
  -4  -2  16  950.37    9.81
  -4  -2  16  978.69   10.58
  -4   2  16  944.93   10.82
   4  -2 -16  975.21   10.26
   4   2 -16  931.02    9.76
   4   2 -16  957.89    9.89
   4   2 -16  995.79    6.78
  -4  -2  15    0.47    1.62
  -4  -2  15   -1.66    1.80
  -4   2  15   -0.96    0.99
  -4   2  15    0.02    1.87
   4  -2 -15   -0.91    1.72
   4   2 -15   -0.53    1.75
   4   2 -15   -0.01    1.74
   4   2 -15    0.21    1.08
  -4  -2  14   21.40    2.29
  -4  -2  14   22.94    2.49
  -4   2  14   19.91    1.63
  -4   2  14   22.43    2.58
   4  -2 -14   22.09    2.44
   4   2 -14   22.45    2.41
   4   2 -14   22.86    2.77
   4   2 -14   23.52    1.83
  -4  -2  13   77.82    3.33
  -4  -2  13   83.95    3.60
  -4   2  13   77.87    2.09
  -4   2  13   77.89    3.63
   4  -2 -13   73.82    3.56
   4   2 -13   76.24    3.50
   4   2 -13   80.77    3.49
   4   2 -13   76.90    2.24
  -4  -2  12  736.07    7.86
  -4  -2  12  782.64    8.14
  -4   2  12  777.74    5.09
  -4   2  12  743.96    8.46
   4  -2 -12  742.15    8.05
   4   2 -12  730.04    7.88
   4   2 -12  718.97    7.78
   4   2 -12  770.46    5.37
  -4  -2  11  104.40    3.45
  -4   2  11   95.24    2.15
  -4   2  11   91.73    3.50
   4  -2 -11   94.31    3.48
   4   2 -11   84.90    3.42
   4   2 -11   88.63    3.41
   4   2 -11   96.47    2.27
  -4  -2  10   10.53    1.71
  -4   2  10   11.68    1.16
  -4   2  10    8.57    1.77
   4  -2 -10   10.89    1.82
   4   2 -10    8.54    1.76
   4   2 -10    9.48    1.78
   4   2 -10   10.67    1.17
  -4  -2   9  202.26    3.94
  -4   2   9  196.85    2.76
  -4   2   9  191.06    4.20
   4  -2  -9  187.88    4.15
   4   2  -9  186.86    4.09
   4   2  -9  185.19    4.04
   4   2  -9  195.16    2.78
  -4  -2   8  126.26    3.18
  -4   2   8  133.97    2.42
  -4   2   8  128.81    3.50
   4  -2  -8  131.15    3.55
   4   2  -8  121.99    3.44
   4   2  -8  112.41    3.40
   4   2  -8  127.56    2.38
  -4  -2   7   85.88    2.60
  -4   2   7   83.03    2.09
  -4   2   7   81.39    3.02
   4  -2  -7   79.16    3.05
   4   2  -7   80.71    2.97
   4   2  -7   75.41    2.97
   4   2  -7   85.33    2.08
  -4  -2   6   26.11    1.93
  -4   2   6   25.27    1.67
  -4   2   6   25.08    2.32
   4  -2  -6   22.54    0.97
   4   2  -6   21.75    2.27
   4   2  -6   24.69    2.25
   4   2  -6   24.32    1.66
  -4  -2   5  277.51    3.56
  -4   2   5  265.88    2.24
  -4   2   5  267.72    3.29
  -4   2   5  257.65    4.13
   4  -2  -5  266.04    2.61
   4  -2  -5  245.52    4.04
   4   2  -5  241.83    4.05
   4   2  -5  238.95    4.06
   4   2  -5  258.17    3.15
  -4  -2   4  207.56    3.65
  -4  -2   4  214.78    3.03
  -4   2   4  222.07    2.35
  -4   2   4  226.96    3.16
  -4   2   4  218.80    3.75
   4  -2  -4  228.45    3.81
   4   2  -4  205.22    3.68
   4   2  -4  209.80    3.70
   4   2  -4  223.62    3.05
  -4  -2   3  832.74    6.38
  -4   2   3  840.21    4.55
  -4   2   3  847.99    5.66
  -4   2   3  823.09    6.46
   4  -2  -3  849.21    6.37
   4   2  -3  814.55    6.33
   4   2  -3  861.17    5.55
  -4  -2   2  307.63    4.07
  -4  -2   2  304.91    4.02
  -4   2   2  289.50    3.10
  -4   2   2  286.19    3.64
  -4   2   2  276.07    3.95
   4  -2  -2  285.04    3.86
   4   2  -2  284.35    3.94
   4   2  -2  293.18    3.98
   4   2  -2  309.14    3.65
  -4  -2   1  404.92    4.43
  -4  -2   1  418.19    4.39
  -4   2   1  396.08    3.76
  -4   2   1  397.59    4.29
  -4   2   1  392.08    4.53
   4  -2  -1  426.14    4.31
   4   2  -1  408.44    4.44
   4   2  -1  419.91    4.42
   4   2  -1  438.82    4.37
  -4  -2   0  502.71    4.72
  -4  -2   0  543.67    4.69
  -4   2   0  503.96    4.45
  -4   2   0  524.26    4.97
  -4   2   0  527.40    5.15
   4  -2   0  524.12    4.43
   4   2   0  511.56    4.81
   4   2   0  521.82    4.64
   4   2   0  525.35    4.84
   4   2   0  539.07    4.00
  -4  -2  -1  379.00    4.10
  -4  -2  -1  390.07    3.87
  -4   2  -1  358.81    4.05
  -4   2  -1  365.81    4.39
   4  -2   1  370.51    3.62
   4   2   1  363.54    4.06
   4   2   1  382.96    4.44
   4   2   1  375.02    3.50
  -4  -2  -2  306.08    3.67
  -4  -2  -2  318.73    3.36
  -4   2  -2  311.45    4.09
  -4   2  -2  322.33    4.31
   4  -2   2  338.07    3.29
   4   2   2  326.37    4.29
   4   2   2  322.80    3.46
  -4  -2  -3   79.88    2.29
  -4  -2  -3   81.95    1.95
  -4   2  -3   77.52    2.65
  -4   2  -3   80.11    2.81
   4  -2   3   81.57    1.84
   4   2   3   82.91    2.75
   4   2   3   82.26    2.30
  -4  -2  -4 1597.53    9.07
  -4  -2  -4 1608.45    7.22
  -4   2  -4 1557.50    9.01
  -4   2  -4 1520.77    8.96
   4  -2   4 1614.43    6.61
   4   2   4 1556.43    9.08
   4   2   4 1577.55    7.98
  -4  -2  -5  206.90    3.04
  -4  -2  -5  210.34    2.36
  -4   2  -5  199.13    3.86
  -4   2  -5  200.26    3.78
   4  -2   5  226.63    2.27
   4   2   5  209.71    3.91
   4   2   5  209.00    3.45
  -4  -2  -6  144.38    2.64
  -4  -2  -6  146.03    1.87
  -4   2  -6  132.84    3.43
  -4   2  -6  131.95    3.43
   4  -2   6  152.17    1.80
   4  -2   6  147.68    3.72
   4   2   6  142.12    3.61
   4   2   6  140.32    3.16
  -4  -2  -7  116.50    2.45
  -4  -2  -7  124.85    1.60
  -4   2  -7  106.93    3.40
  -4   2  -7  108.13    3.30
   4  -2   7  113.83    1.48
   4  -2   7  108.98    3.39
   4   2   7  110.76    3.30
   4   2   7  109.97    3.02
  -4  -2  -8  837.08    5.65
  -4   2  -8  802.34    7.59
  -4   2  -8  810.34    7.43
   4  -2   8  831.78    7.92
   4   2   8  794.28    7.47
   4   2   8  787.26    7.17
  -4  -2  -9   39.86    1.91
  -4   2  -9   37.25    2.68
  -4   2  -9   38.46    2.67
   4  -2   9   43.31    3.01
   4   2   9   45.05    2.85
   4   2   9   41.22    2.63
  -4  -2 -10  133.86    2.73
  -4   2 -10  127.20    3.79
  -4   2 -10  140.93    3.82
   4  -2  10  128.39    4.01
   4   2  10  130.34    3.80
   4   2  10  130.74    3.75
  -4  -2 -11  115.52    2.64
  -4   2 -11  111.80    3.74
  -4   2 -11  117.39    3.67
   4  -2  11  114.43    3.93
   4   2  11  111.82    3.62
   4   2  11  112.80    3.74
  -4  -2 -12  568.38    5.15
  -4   2 -12  551.16    7.27
  -4   2 -12  542.90    6.84
   4  -2  12  547.93    7.55
   4   2  12  528.58    6.89
   4   2  12  552.09    7.33
  -4  -2 -13   28.29    1.95
  -4  -2 -13   22.49    2.76
  -4   2 -13   28.95    2.90
  -4   2 -13   29.62    2.80
   4  -2  13   29.01    3.14
   4   2  13   26.55    2.86
   4   2  13   27.34    2.89
  -4  -2 -14  148.19    3.13
  -4  -2 -14  143.44    4.39
  -4   2 -14  143.78    4.44
  -4   2 -14  142.06    4.22
   4  -2  14  139.36    4.72
   4   2  14  138.13    4.33
   4   2  14  141.82    4.66
  -4  -2 -15   13.64    1.62
  -4  -2 -15   12.21    2.19
  -4   2 -15   11.57    2.27
  -4   2 -15   12.03    2.13
   4  -2  15   14.55    2.54
   4   2  15   12.85    2.19
   4   2  15   14.70    2.48
  -4  -2 -16  281.64    4.28
  -4  -2 -16  283.29    5.99
  -4   2 -16  263.79    6.00
  -4   2 -16  278.54    5.67
   4  -2  16  297.41    6.72
   4   2  16  294.73    6.05
   4   2  16  289.85    6.50
  -4  -2 -17   42.15    2.62
  -4  -2 -17   40.20    3.60
  -4   2 -17   39.89    3.70
  -4   2 -17   41.12    3.42
   4  -2  17   45.50    4.24
   4   2  17   43.65    3.59
   4   2  17   45.39    3.97
  -4  -2 -18  208.66    5.70
  -4   2 -18  212.18    5.75
  -4   2 -18  205.02    5.33
   4  -2  18  217.02    6.62
   4   2  18  212.91    5.72
   4   2  18  210.08    6.36
  -4  -2 -19   17.85    2.76
  -4   2 -19   15.53    2.72
  -4   2 -19   13.24    2.54
   4  -2  19   14.16    3.06
   4   2  19   15.67    3.02
  -4  -2 -20  239.72    6.30
  -4   2 -20  239.51    6.50
  -4   2 -20  256.45    6.18
   4  -2  20  258.95    7.40
   4   2  20  253.04    7.32
  -4  -2 -21   33.49    4.08
  -4   2 -21   34.03    4.21
  -4   2 -21   33.88    3.75
   4  -2  21   29.73    3.84
   4   2  21   31.18    3.84
  -4  -2 -22   54.82    4.39
  -4   2 -22   53.22    4.62
  -4   2 -22   49.38    4.11
   4  -2  22   51.23    5.35
   4   2  22   61.63    5.17
  -4  -2 -23   31.41    3.55
  -4   2 -23   27.14    3.58
  -4   2 -23   27.45    3.88
   4  -2  23   26.83    4.11
   4   2  23   21.30    3.76
  -4  -2 -24   57.86    4.71
  -4   2 -24   60.20    5.01
   4  -2  24   54.29    5.58
   4   2  24   49.23    5.37
  -4  -2 -25    8.59    3.05
  -4   2 -25    7.85    3.15
   4  -2  25    9.03    3.76
   4   2  25    7.87    3.57
  -4   2 -26   46.50    5.14
   4  -2  26   51.67    6.27
   4   2  26   48.59    6.05
   4  -2  27   11.79    4.08
   4   2  27   12.08    4.05
   4  -2  28   25.55    4.79
   4   2  28   24.73    4.64
  -4  -4  27    8.63    3.67
  -4  -4  27   12.08    4.19
  -4   4  27    9.19    4.25
   4  -4 -27    7.77    3.78
   4   4 -27    6.96    3.72
  -4  -4  26   36.11    4.54
  -4  -4  26   43.43    5.18
  -4   4  26   35.48    5.15
   4  -4 -26   40.53    4.93
   4   4 -26   45.45    4.97
  -4  -4  25    5.08    3.28
  -4  -4  25    9.66    3.83
  -4   4  25    8.55    3.84
   4  -4 -25    3.41    3.41
   4   4 -25   11.30    3.73
  -4  -4  24   22.31    3.86
  -4  -4  24   29.70    4.38
  -4   4  24   29.87    4.59
   4  -4 -24   29.17    4.28
   4   4 -24   28.16    4.22
   4   4 -24   24.75    4.06
  -4  -4  23    7.86    3.19
  -4  -4  23    5.93    3.43
  -4   4  23    9.54    3.53
   4  -4 -23    7.26    3.36
   4   4 -23    5.67    3.24
   4   4 -23    5.63    3.21
  -4  -4  22   11.96    3.19
  -4  -4  22    8.54    3.34
  -4   4  22   11.48    3.47
   4  -4 -22    4.36    3.12
   4   4 -22    5.81    3.22
   4   4 -22    4.84    3.06
  -4  -4  21   24.46    3.62
  -4  -4  21   26.21    3.84
  -4   4  21   22.95    3.81
   4  -4 -21   31.27    4.05
   4   4 -21   33.54    4.01
   4   4 -21   33.14    3.94
  -4  -4  20   88.92    5.32
  -4  -4  20   97.49    5.75
  -4   4  20   89.55    5.86
   4  -4 -20   92.24    5.48
   4   4 -20   95.68    5.71
   4   4 -20   97.20    5.68
  -4  -4  19   38.97    4.37
  -4  -4  19   44.65    4.74
  -4   4  19   36.65    3.95
   4  -4 -19   41.21    4.68
   4   4 -19   37.80    3.98
   4   4 -19   38.95    4.64
  -4  -4  18   26.92    3.38
  -4  -4  18   34.29    4.27
  -4   4  18   29.52    3.75
   4  -4 -18   31.56    3.59
   4   4 -18   33.07    3.63
   4   4 -18   36.58    4.50
  -4  -4  17   73.22    4.65
   4  -4 -17   68.91    4.67
   4   4 -17   61.91    4.58
   4   4 -17   72.58    4.91
  -4  -4  16  142.06    5.33
  -4   4  16  134.05    5.63
   4  -4 -16  137.86    5.63
   4   4 -16  129.87    5.33
   4   4 -16  133.63    5.55
  -4  -4  15    7.38    2.40
  -4   4  15    5.88    2.45
   4  -4 -15    8.39    2.58
   4   4 -15    7.08    2.56
   4   4 -15    8.05    2.54
  -4  -4  14   44.61    3.64
  -4   4  14   38.86    3.89
   4  -4 -14   39.91    3.82
   4   4 -14   43.47    4.08
   4   4 -14   43.52    3.90
  -4  -4  13   64.88    3.80
   4  -4 -13   72.34    4.32
   4   4 -13   80.29    4.51
   4   4 -13   80.45    4.50
  -4  -4  12  465.14    7.25
  -4   4  12  434.54    7.66
   4  -4 -12  433.63    7.63
   4   4 -12  438.56    7.61
   4   4 -12  437.30    7.71
  -4  -4  11   76.80    3.61
  -4   4  11   73.89    2.28
  -4   4  11   72.84    4.10
   4  -4 -11   71.07    3.83
   4   4 -11   69.54    4.07
   4   4 -11   71.97    3.96
   4   4 -11   75.01    2.45
  -4  -4  10   47.68    3.06
  -4   4  10   46.03    2.11
  -4   4  10   44.73    3.37
   4  -4 -10   46.58    3.41
   4   4 -10   49.37    3.65
   4   4 -10   48.66    3.54
   4   4 -10   50.49    1.91
  -4  -4   9   93.30    3.53
  -4   4   9   90.72    2.58
  -4   4   9   85.83    3.98
   4  -4  -9   84.50    3.95
   4   4  -9   86.89    3.90
   4   4  -9   83.89    3.86
   4   4  -9   92.75    2.38
  -4  -4   8  841.82    8.40
  -4   4   8  807.82    4.17
  -4   4   8  811.79    6.45
  -4   4   8  766.45    8.99
   4  -4  -8  795.47    8.97
   4   4  -8  789.70    9.01
   4   4  -8  809.32    9.17
   4   4  -8  817.17    5.96
  -4  -4   7  464.55    6.25
  -4   4   7  442.98    3.69
  -4   4   7  448.73    5.07
  -4   4   7  427.91    6.78
   4  -4  -7  458.55    6.80
   4   4  -7  440.14    6.78
   4   4  -7  444.06    6.80
   4   4  -7  463.75    4.77
  -4   4   6   31.41    1.70
  -4   4   6   31.52    2.16
  -4   4   6   31.75    2.89
   4  -4  -6   31.61    2.74
   4   4  -6   30.78    2.83
   4   4  -6   29.91    2.91
   4   4  -6   32.89    2.04
  -4   4   5   24.48    1.74
  -4   4   5   26.97    2.19
  -4   4   5   21.89    2.66
   4  -4  -5   33.45    2.77
   4   4  -5   31.70    2.81
   4   4  -5   35.70    2.92
   4   4  -5   36.58    2.13
  -4   4   4  109.44    2.68
  -4   4   4  110.67    3.11
  -4   4   4  109.06    3.89
   4  -4  -4  109.67    3.56
   4   4  -4   97.82    3.56
   4   4  -4   99.82    3.54
   4   4  -4  103.00    2.91
  -4   4   3   11.53    1.44
  -4   4   3   12.05    1.68
  -4   4   3   10.83    1.95
   4  -4  -3    9.49    1.65
   4   4  -3   10.14    1.83
   4   4  -3    8.34    1.70
   4   4  -3    9.39    1.47
  -4   4   2   23.39    2.09
  -4   4   2   24.61    2.40
  -4   4   2   20.76    2.55
   4  -4  -2   21.25    2.26
   4   4  -2   20.61    2.54
   4   4  -2   20.85    2.45
   4   4  -2   23.39    2.20
  -4   4   1  156.51    3.47
  -4   4   1  156.68    3.83
  -4   4   1  162.61    4.37
   4  -4  -1  168.12    3.74
   4   4  -1  154.50    3.93
   4   4  -1  156.25    3.87
   4   4  -1  160.79    3.72
  -4  -4   0 1397.53    9.82
  -4   4   0 1364.08    9.32
  -4   4   0 1366.49   10.00
  -4   4   0 1354.45   10.84
   4  -4   0 1436.94    9.38
   4   4   0 1357.53    9.73
   4   4   0 1367.88    9.62
   4   4   0 1398.31    9.86
   4   4   0 1400.41    9.61
  -4  -4  -1  149.34    3.56
  -4   4  -1  160.82    3.73
  -4   4  -1  163.38    4.10
   4  -4   1  148.95    3.32
   4   4   1  137.60    3.55
   4   4   1  141.17    3.45
   4   4   1  141.79    3.79
   4   4   1  145.42    3.62
  -4  -4  -2  136.48    3.38
  -4   4  -2  136.02    3.76
  -4   4  -2  141.38    4.03
   4  -4   2  140.13    3.11
   4   4   2  135.09    3.43
   4   4   2  132.60    3.29
   4   4   2  137.71    3.80
   4   4   2  136.84    3.58
  -4  -4  -3  343.14    4.80
  -4  -4  -3  354.80    4.62
  -4   4  -3  324.81    5.38
  -4   4  -3  336.83    5.64
   4  -4   3  349.11    4.30
   4   4   3  329.80    4.79
   4   4   3  335.54    4.58
   4   4   3  347.10    5.71
   4   4   3  337.59    5.21
  -4  -4  -4 1471.65    9.23
  -4  -4  -4 1484.08    8.76
  -4   4  -4 1423.28   10.76
  -4   4  -4 1410.76   11.10
   4  -4   4 1468.88    8.00
   4   4   4 1394.04    9.04
   4   4   4 1397.16    8.53
   4   4   4 1407.02   10.92
   4   4   4 1409.69   10.15
  -4  -4  -5  451.49    5.19
  -4  -4  -5  472.41    4.91
  -4   4  -5  454.08    6.54
  -4   4  -5  440.30    6.60
   4  -4   5  467.89    4.40
   4   4   5  450.19    4.83
   4   4   5  451.46    6.62
   4   4   5  452.72    6.13
  -4  -4  -6  188.99    3.51
  -4  -4  -6  192.34    3.17
  -4   4  -6  187.05    4.71
  -4   4  -6  184.85    4.76
   4  -4   6  180.59    2.75
   4   4   6  180.05    4.64
   4   4   6  175.46    4.25
  -4  -4  -7    2.53    1.11
  -4  -4  -7    2.76    1.01
  -4   4  -7    4.55    1.85
  -4   4  -7    2.48    1.79
   4  -4   7    5.26    0.94
   4   4   7    5.52    1.91
   4   4   7    5.29    1.67
  -4  -4  -8  241.55    3.73
  -4  -4  -8  249.09    3.09
  -4   4  -8  227.79    5.30
  -4   4  -8  237.64    5.59
   4  -4   8  246.22    5.70
   4   4   8  247.07    5.52
   4   4   8  243.22    5.15
  -4  -4  -9  121.47    2.80
  -4  -4  -9  119.84    2.09
  -4   4  -9  115.86    4.31
  -4   4  -9  115.31    4.45
   4  -4   9  106.78    4.41
   4   4   9  101.18    4.14
   4   4   9  100.30    3.88
  -4  -4 -10    5.94    1.22
  -4  -4 -10    4.16    1.91
  -4   4 -10    3.41    2.02
  -4   4 -10    5.52    2.09
   4  -4  10    7.14    2.21
   4   4  10    7.71    2.20
   4   4  10    6.17    1.92
  -4  -4 -11    9.18    1.30
  -4  -4 -11    5.05    1.97
  -4   4 -11    5.48    2.12
  -4   4 -11    9.50    2.31
   4  -4  11   11.99    2.50
   4   4  11   10.24    2.22
   4   4  11    9.37    2.13
  -4  -4 -12   41.64    3.72
  -4   4 -12   38.95    3.61
  -4   4 -12   38.76    3.55
   4  -4  12   50.11    3.83
   4   4  12   49.76    3.92
   4   4  12   50.48    3.49
  -4  -4 -13    0.02    2.03
  -4   4 -13    2.27    2.16
  -4   4 -13    0.69    2.04
   4  -4  13   -0.19    2.07
   4   4  13   -0.18    2.03
   4   4  13    1.74    1.96
  -4  -4 -14    5.13    2.24
  -4   4 -14    4.11    2.41
  -4   4 -14    2.85    2.26
   4  -4  14    6.95    2.56
   4   4  14    4.94    2.28
   4   4  14    6.44    2.35
  -4  -4 -15   10.60    2.61
  -4   4 -15   13.50    2.86
  -4   4 -15   10.44    2.65
   4  -4  15   15.27    2.94
   4   4  15   12.97    2.69
   4   4  15   14.18    2.75
  -4  -4 -16  167.22    5.77
  -4   4 -16  163.42    6.04
  -4   4 -16  164.69    5.89
   4  -4  16  155.62    6.09
   4   4  16  153.29    5.65
   4   4  16  154.19    5.84
  -4  -4 -17   37.87    4.15
  -4   4 -17   39.55    4.53
  -4   4 -17   36.76    4.34
   4  -4  17   32.74    3.77
   4   4  17   29.65    3.41
   4   4  17   38.28    3.92
  -4  -4 -18   25.38    3.41
  -4   4 -18   22.33    3.37
  -4   4 -18   21.22    3.28
   4  -4  18   15.05    3.38
   4   4  18   15.80    3.05
   4   4  18   16.19    3.20
  -4  -4 -19   12.88    3.13
  -4   4 -19   13.03    3.22
  -4   4 -19   12.63    3.09
   4  -4  19   15.20    3.44
   4   4  19   13.41    3.20
  -4  -4 -20   98.66    5.56
  -4   4 -20   98.85    5.65
  -4   4 -20   94.04    5.56
   4  -4  20   75.95    5.60
   4   4  20   83.12    5.71
  -4  -4 -21  109.61    5.80
  -4   4 -21  117.49    6.07
  -4   4 -21  114.71    5.92
   4  -4  21  139.95    6.79
   4   4  21  120.42    6.51
  -4  -4 -22   29.15    3.97
  -4   4 -22   32.91    4.16
  -4   4 -22   31.02    4.02
   4  -4  22   28.28    4.45
   4   4  22   29.58    4.25
  -4  -4 -23   -0.79    2.95
  -4   4 -23    3.54    3.15
  -4   4 -23    2.04    2.95
   4  -4  23    1.14    3.38
   4   4  23    4.54    3.39
  -4  -4 -24   94.97    6.25
  -4   4 -24   98.69    6.54
  -4   4 -24   95.64    6.26
   4  -4  24  113.89    7.37
   4   4  24  100.52    6.88
  -4  -4 -25   29.42    4.30
  -4   4 -25   34.73    4.62
  -4   4 -25   32.46    4.35
   4  -4  25   22.94    4.65
   4   4  25   29.33    4.70
  -4  -4 -26   94.12    6.55
  -4   4 -26   97.34    6.83
  -4   4 -26   98.48    6.65
   4  -4  26   88.38    7.14
   4   4  26   85.36    7.15
  -4  -6  23    5.60    3.77
  -4  -6  23    3.81    3.70
  -4   6  23    2.24    3.87
   4  -6 -23    1.62    3.74
   4   6 -23    5.27    3.84
   4   6 -23    1.41    3.67
  -4  -6  22   11.32    3.87
  -4  -6  22   10.88    3.89
  -4   6  22   12.81    4.19
   4  -6 -22   12.26    4.10
   4   6 -22    9.26    3.87
   4   6 -22   12.59    4.00
  -4  -6  21   52.17    5.83
  -4  -6  21   50.36    6.06
  -4   6  21   45.56    5.21
   4  -6 -21   37.95    4.85
   4   6 -21   40.00    4.93
   4   6 -21   52.05    5.44
  -4  -6  20  154.25    7.58
  -4  -6  20  142.29    6.99
  -4   6  20  138.92    7.54
   4  -6 -20  133.52    7.30
   4   6 -20  145.71    7.21
   4   6 -20  144.87    7.49
  -4  -6  19   16.78    3.84
  -4  -6  19   18.59    3.75
  -4   6  19   13.39    3.86
   4  -6 -19   18.64    3.92
   4   6 -19   15.69    3.92
   4   6 -19   19.19    4.01
  -4  -6  18   14.13    3.41
  -4   6  18   12.83    3.62
   4  -6 -18    8.42    3.37
   4   6 -18   11.32    3.68
   4   6 -18    8.80    3.53
  -4  -6  17   83.34    5.50
  -4   6  17   68.60    5.72
   4  -6 -17   68.40    5.85
   4   6 -17   68.35    5.83
   4   6 -17   75.79    6.07
  -4  -6  16  119.55    5.85
  -4   6  16  109.68    6.40
   4  -6 -16  111.43    6.09
   4   6 -16  106.95    6.28
   4   6 -16  110.76    6.42
  -4  -6  15   58.95    4.74
  -4   6  15   55.67    5.34
   4  -6 -15   59.49    5.22
   4   6 -15   52.09    5.31
   4   6 -15   51.53    5.41
  -4  -6  14   18.77    3.10
  -4   6  14   17.55    3.41
   4  -6 -14   19.65    3.56
   4   6 -14   14.69    3.29
   4   6 -14   20.28    3.62
  -4  -6  13  220.80    6.58
  -4   6  13  211.77    7.17
   4  -6 -13  198.23    6.83
   4   6 -13  185.42    6.66
   4   6 -13  195.51    7.01
  -4  -6  12  286.78    6.98
  -4   6  12  280.13    7.75
   4  -6 -12  296.11    7.66
   4   6 -12  282.46    7.59
   4   6 -12  277.19    7.72
  -4  -6  11   37.90    3.77
  -4   6  11   35.43    4.32
   4  -6 -11   24.62    3.35
   4   6 -11   28.40    3.63
   4   6 -11   27.01    3.50
  -4  -6  10   32.01    3.54
  -4   6  10   32.43    3.66
   4  -6 -10   33.02    4.08
   4   6 -10   29.95    3.57
   4   6 -10   30.54    3.56
  -4  -6   9   63.75    4.03
  -4   6   9   62.29    4.56
   4  -6  -9   48.91    4.38
   4   6  -9   46.14    4.30
   4   6  -9   50.21    4.64
  -4  -6   8   12.95    2.41
  -4   6   8   15.78    2.17
  -4   6   8   11.18    2.81
   4  -6  -8    4.79    2.35
   4   6  -8    0.00    2.41
   4   6  -8    4.44    2.47
  -4   6   7    4.40    1.79
  -4   6   7    2.98    2.39
   4  -6  -7    3.56    2.21
   4   6  -7    3.52    2.37
   4   6  -7    8.46    2.57
  -4  -6   6    6.48    1.66
  -4   6   6    5.71    1.87
  -4   6   6    6.85    2.52
   4  -6  -6    4.99    2.14
   4   6  -6    5.93    2.37
   4   6  -6    2.59    2.26
   4   6  -6    5.17    1.68
  -4  -6   5   26.97    2.56
  -4   6   5   25.58    2.54
  -4   6   5   29.41    3.15
  -4   6   5   25.71    3.17
   4  -6  -5   40.57    3.40
   4   6  -5   35.45    3.81
   4   6  -5   33.14    3.76
   4   6  -5   36.79    2.98
  -4  -6   4  208.11    4.67
  -4   6   4  201.89    4.45
  -4   6   4  208.79    5.18
  -4   6   4  198.60    5.93
   4  -6  -4  210.55    5.55
   4   6  -4  193.61    5.54
   4   6  -4  203.22    5.82
   4   6  -4  210.61    4.84
  -4  -6   3   26.40    2.68
  -4   6   3   28.10    2.86
  -4   6   3   28.41    3.25
  -4   6   3   27.96    3.19
   4  -6  -3   18.79    2.48
   4   6  -3   16.75    2.59
   4   6  -3   15.15    2.57
   4   6  -3   18.36    2.30
  -4  -6   2   16.18    2.11
  -4   6   2   13.32    2.15
  -4   6   2   14.93    2.41
  -4   6   2   13.67    2.67
   4  -6  -2   17.79    2.34
   4   6  -2   15.31    2.51
   4   6  -2   15.43    2.50
   4   6  -2   17.32    2.35
  -4  -6   1   46.55    3.29
  -4  -6   1   50.88    3.14
  -4   6   1   45.30    3.26
  -4   6   1   47.96    3.59
  -4   6   1   48.27    4.06
   4  -6  -1   46.57    3.28
   4   6  -1   46.98    3.57
   4   6  -1   48.08    3.55
   4   6  -1   51.16    3.53
  -4  -6   0  120.28    4.17
  -4  -6   0  113.17    4.05
  -4   6   0  112.04    4.20
  -4   6   0  116.51    4.56
   4  -6   0  127.89    4.16
   4   6   0  121.64    4.43
   4   6   0  121.28    4.46
   4   6   0  126.94    4.49
  -4  -6  -1   47.74    3.18
  -4  -6  -1   53.62    3.40
  -4   6  -1   49.48    3.47
  -4   6  -1   57.37    3.90
   4  -6   1   55.23    3.19
   4   6   1   51.98    3.46
   4   6   1   52.92    3.50
   4   6   1   57.63    3.74
   4   6   1   54.58    3.75
  -4  -6  -2   25.99    2.70
  -4  -6  -2   30.49    3.17
  -4   6  -2   28.49    3.27
  -4   6  -2   28.68    3.03
   4  -6   2   25.03    2.70
   4   6   2   27.25    3.02
   4   6   2   25.98    3.01
   4   6   2   27.50    2.90
   4   6   2   28.85    3.34
  -4  -6  -3  123.25    3.94
  -4  -6  -3  130.68    4.69
  -4   6  -3  120.06    4.68
  -4   6  -3  117.14    4.73
   4  -6   3  116.12    3.69
   4   6   3  114.88    4.11
   4   6   3  113.64    3.99
   4   6   3  114.19    4.75
   4   6   3  113.66    4.55
  -4  -6  -4   63.33    3.18
  -4  -6  -4   60.05    3.16
  -4  -6  -4   52.85    3.75
  -4   6  -4   60.11    3.85
  -4   6  -4   54.42    4.14
   4  -6   4   62.04    2.99
   4   6   4   60.91    3.40
   4   6   4   57.20    3.22
   4   6   4   64.05    4.23
   4   6   4   59.56    3.94
  -4  -6  -5  182.22    4.45
  -4  -6  -5  185.66    4.42
  -4  -6  -5  187.89    5.53
  -4   6  -5  191.41    5.60
  -4   6  -5  193.80    6.01
   4   6   5  196.38    4.72
   4   6   5  197.94    4.63
   4   6   5  200.37    5.83
   4   6   5  204.41    5.71
  -4  -6  -6   62.53    3.09
  -4  -6  -6   68.12    3.13
  -4  -6  -6   63.43    4.26
  -4   6  -6   58.76    4.13
  -4   6  -6   58.45    4.30
   4   6   6   62.76    3.18
   4   6   6   57.53    4.38
   4   6   6   64.00    4.19
  -4  -6  -7   34.83    2.68
  -4  -6  -7   32.67    3.37
  -4   6  -7   30.07    3.32
  -4   6  -7   33.41    3.49
   4   6   7   38.77    3.98
   4   6   7   39.67    3.90
  -4  -6  -8  412.50    8.28
  -4   6  -8  402.49    8.04
  -4   6  -8  392.06    8.29
   4   6   8  384.57    8.09
   4   6   8  393.76    7.73
  -4  -6  -9   77.07    4.92
  -4   6  -9   75.82    4.73
  -4   6  -9   68.07    4.95
   4  -6   9   72.68    4.82
   4   6   9   77.27    4.98
   4   6   9   75.19    4.62
  -4  -6 -10   44.31    4.37
  -4   6 -10   43.33    4.36
  -4   6 -10   45.60    4.52
   4  -6  10   39.54    4.60
   4   6  10   40.40    4.30
   4   6  10   39.40    4.18
  -4  -6 -11   14.95    3.15
  -4   6 -11   13.65    3.09
  -4   6 -11   13.47    3.17
   4  -6  11   21.48    3.43
   4   6  11   21.86    3.37
   4   6  11   20.30    3.16
  -4  -6 -12  165.37    6.32
  -4   6 -12  154.23    6.15
  -4   6 -12  156.70    6.30
   4  -6  12  157.10    6.48
   4   6  12  150.72    6.13
   4   6  12  155.43    6.04
  -4  -6 -13   65.83    5.08
  -4   6 -13   68.78    5.31
  -4   6 -13   65.96    5.39
   4  -6  13   65.53    5.13
   4   6  13   63.23    4.99
   4   6  13   60.47    4.86
  -4  -6 -14    2.30    2.84
  -4   6 -14    3.69    2.89
  -4   6 -14    3.86    2.89
   4  -6  14    5.83    3.00
   4   6  14    4.01    2.90
   4   6  14    6.72    2.89
  -4  -6 -15   28.91    3.84
  -4   6 -15   28.35    3.88
  -4   6 -15   24.19    3.79
   4  -6  15   26.80    4.01
   4   6  15   23.51    3.72
   4   6  15   23.86    3.62
  -4  -6 -16   83.89    5.97
  -4   6 -16   81.11    5.63
  -4   6 -16   87.67    5.87
   4  -6  16   96.53    6.04
   4   6  16   92.96    5.90
  -4  -6 -17   20.33    3.82
  -4   6 -17   24.20    3.87
  -4   6 -17   23.74    4.02
   4  -6  17   25.75    4.13
   4   6  17   24.75    3.96
  -4  -6 -18   54.60    5.48
  -4   6 -18   54.75    5.49
  -4   6 -18   55.03    5.93
   4  -6  18   62.80    6.18
   4   6  18   62.16    5.91
  -4  -6 -19   18.20    3.86
  -4   6 -19   16.10    3.72
  -4   6 -19   18.09    3.97
   4  -6  19   16.85    4.06
   4   6  19   17.87    3.99
  -4  -6 -20   32.77    4.48
  -4   6 -20   28.91    4.50
  -4   6 -20   32.52    4.58
   4  -6  20   30.48    4.73
   4   6  20   37.48    4.72
  -4  -6 -21   50.06    5.42
  -4   6 -21   48.45    5.89
  -4   6 -21   50.26    6.19
   4  -6  21   48.67    5.42
   4   6  21   51.84    5.48
  -4  -6 -22   41.55    5.07
  -4   6 -22   47.44    5.33
  -4   6 -22   45.42    5.23
   4  -6  22   45.04    5.53
   4   6  22   47.30    5.46
  -4  -8  16   64.97    7.08
  -4  -8  16   68.64    5.95
  -4   8  16   59.71    6.77
   4  -8 -16   52.95    6.30
   4   8 -16   53.90    6.19
   4   8 -16   55.90    6.75
  -4  -8  15   93.45    6.20
  -4   8  15   82.08    7.05
   4  -8 -15   91.66    6.83
   4   8 -15   79.04    6.52
   4   8 -15   91.46    7.23
  -4  -8  14    4.11    3.06
  -4   8  14    0.05    3.47
   4  -8 -14   -1.34    3.38
   4   8 -14    1.70    3.51
   4   8 -14    1.54    3.50
  -4  -8  13  154.08    6.94
  -4   8  13  151.99    7.83
   4  -8 -13  142.14    7.54
   4   8 -13  129.17    7.02
   4   8 -13  136.50    7.56
  -4  -8  12   53.19    5.21
  -4   8  12   52.40    6.31
   4  -8 -12   54.23    5.75
   4   8 -12   56.05    6.07
   4   8 -12   52.22    6.23
  -4  -8  11   92.01    5.77
  -4   8  11   74.82    6.54
   4  -8 -11   92.95    6.45
   4   8 -11   87.45    6.42
   4   8 -11   85.53    6.51
  -4  -8  10   11.54    3.12
  -4   8  10    9.51    3.77
   4  -8 -10    6.45    3.30
   4   8 -10   13.11    3.56
   4   8 -10   10.42    3.59
  -4  -8   9   42.44    4.54
  -4   8   9   44.85    4.97
   4  -8  -9   64.18    5.60
   4   8  -9   63.07    5.76
   4   8  -9   56.38    5.77
  -4  -8   8   38.24    4.52
  -4   8   8   37.74    4.60
   4  -8  -8   38.29    4.24
   4   8  -8   34.49    4.26
   4   8  -8   37.11    4.40
  -4   8   7   17.34    3.87
   4  -8  -7   19.86    3.50
   4   8  -7   17.57    3.64
   4   8  -7   19.76    3.73
  -4   8   6    5.94    3.38
   4  -8  -6    5.43    2.70
   4   8  -6    4.00    3.05
   4   8  -6    5.23    3.12
  -4  -8   5   41.29    4.39
  -4   8   5   46.03    5.51
   4  -8  -5   44.40    4.63
   4   8  -5   45.80    5.09
   4   8  -5   48.78    5.21
  -4  -8   4   96.15    5.24
  -4   8   4   84.98    5.02
  -4   8   4   83.04    5.79
   4  -8  -4   82.09    5.05
   4   8  -4   74.34    5.43
   4   8  -4   86.45    5.79
  -4  -8   3   65.74    4.61
  -4   8   3   60.37    4.80
   4  -8  -3   64.05    4.66
   4   8  -3   60.97    5.10
   4   8  -3   64.20    5.10
  -4  -8   2   -1.50    2.13
  -4   8   2    3.37    2.64
   4  -8  -2    1.55    2.33
   4   8  -2    1.24    2.58
   4   8  -2    0.71    2.55
   4   8  -2    2.21    3.57
  -4  -8   1  103.06    4.94
  -4  -8   1  125.06    5.10
  -4   8   1  118.17    5.82
   4  -8  -1  114.28    5.11
   4   8  -1  105.85    5.43
   4   8  -1  113.15    5.58
   4   8  -1  117.58    5.46
  -4  -8   0  157.21    5.66
  -4  -8   0  142.77    5.53
  -4   8   0  141.96    5.64
  -4   8   0  128.78    5.98
   4  -8   0  143.04    6.01
   4   8   0  145.66    5.80
   4   8   0  142.96    5.94
   4   8   0  151.17    5.98
  -4  -8  -1  132.51    5.24
  -4  -8  -1  137.21    5.35
  -4  -8  -1  143.04    5.67
  -4   8  -1  137.18    5.75
  -4   8  -1  137.29    6.20
   4   8   1  136.33    5.53
   4   8   1  135.57    5.56
   4   8   1  141.13    5.86
  -4  -8  -2    3.46    2.19
  -4  -8  -2    3.22    2.38
  -4   8  -2    1.48    2.54
  -4   8  -2    2.01    2.87
   4   8   2    0.09    3.07
   4   8   2    4.26    2.47
   4   8   2    4.50    2.75
  -4  -8  -3  105.17    5.39
  -4   8  -3   99.94    5.39
  -4   8  -3  100.56    6.00
   4   8   3   93.13    5.72
  -4  -8  -4   54.35    4.75
  -4   8  -4   54.32    4.81
  -4   8  -4   57.74    5.40
   4   8   4   56.20    5.14
   4   8   4   59.50    5.15
  -4  -8  -5  106.43    5.66
  -4   8  -5  105.36    5.74
  -4   8  -5  110.49    6.34
   4   8   5  105.62    5.96
   4   8   5  105.23    5.87
  -4  -8  -6    7.42    2.77
  -4   8  -6    5.41    2.85
  -4   8  -6    8.10    3.31
   4   8   6    3.14    2.98
   4   8   6   -0.21    2.75
  -4  -8  -7   33.96    3.95
  -4   8  -7   32.25    3.98
  -4   8  -7   34.25    4.37
   4   8   7   33.26    4.08
  -4  -8  -8   34.23    4.09
  -4   8  -8   36.52    4.25
  -4   8  -8   39.84    4.61
   4   8   8   34.47    4.20
  -4  -8  -9   75.25    5.83
  -4   8  -9   68.38    5.80
  -4   8  -9   72.91    6.26
   4  -8   9   81.60    5.94
   4   8   9   78.95    5.92
  -4  -8 -10    4.20    3.17
  -4   8 -10    0.98    2.94
  -4   8 -10    2.70    3.35
   4  -8  10    3.05    3.27
   4   8  10    9.51    3.39
  -4  -8 -11   13.28    3.63
  -4   8 -11    8.59    3.37
  -4   8 -11   11.24    3.86
   4  -8  11   11.98    3.75
   4   8  11   11.21    3.61
  -4  -8 -12   44.52    5.53
  -4   8 -12   47.14    5.86
  -4   8 -12   55.04    6.31
   4  -8  12   57.99    6.23
   4   8  12   61.78    5.93
  -4  -8 -13   58.20    6.25
  -4   8 -13   57.22    5.84
  -4   8 -13   50.16    6.06
   4  -8  13   47.95    5.80
   4   8  13   39.69    4.73
  -4  -8 -14   18.41    4.25
  -4   8 -14   13.88    3.97
  -4   8 -14   12.32    4.13
   4  -8  14   18.52    4.23
   4   8  14   15.96    3.97
  -4  -8 -15   10.59    3.96
  -4   8 -15   13.77    3.92
  -4   8 -15   12.69    4.16
   4  -8  15   16.11    4.21
   4   8  15   17.17    4.16
  -5  -1  29   14.18    4.20
  -5   1  29    8.94    4.09
  -5  -1  28   91.81    6.86
  -5   1  28  104.06    7.02
  -5  -1  27   14.40    3.93
  -5   1  27   15.89    3.99
  -5  -1  26   56.53    5.80
  -5   1  26   45.38    4.94
  -5  -1  25   30.63    4.16
  -5   1  25   32.33    4.32
   5  -1 -25   37.22    3.87
  -5  -1  24  240.67    7.76
  -5   1  24  259.60    8.15
   5  -1 -24  284.20    7.18
  -5  -1  23   24.96    3.14
  -5  -1  23   20.75    3.47
  -5   1  23   25.43    3.78
   5  -1 -23   23.92    3.17
   5   1 -23   21.09    2.97
  -5  -1  22   50.67    3.79
  -5  -1  22   49.19    4.77
  -5   1  22   43.11    4.68
   5  -1 -22   43.14    4.26
   5   1 -22   44.50    3.66
  -5  -1  21   45.82    3.71
  -5  -1  21   41.95    4.44
  -5   1  21   40.75    4.61
   5  -1 -21   42.02    4.09
   5   1 -21   43.90    3.72
  -5  -1  20  101.80    4.21
  -5  -1  20   95.42    5.01
  -5   1  20   95.08    5.17
   5  -1 -20   85.38    4.35
   5   1 -20   83.70    4.07
   5   1 -20   85.30    5.73
  -5  -1  19   12.64    2.25
  -5  -1  19    9.03    2.51
  -5   1  19    9.29    2.60
   5  -1 -19    7.68    2.24
   5   1 -19   11.63    2.28
   5   1 -19   13.25    2.10
  -5  -1  18  117.05    4.06
  -5  -1  18  115.83    4.72
  -5   1  18  110.81    3.29
  -5   1  18  119.75    3.37
  -5   1  18  112.25    4.79
   5  -1 -18  132.23    4.58
   5   1 -18  128.57    4.32
   5   1 -18  134.13    3.94
  -5  -1  17   20.36    2.29
  -5  -1  17   26.12    3.23
  -5   1  17   18.89    1.92
  -5   1  17   25.89    2.30
  -5   1  17   29.16    3.08
   5  -1 -17   18.10    2.04
   5  -1 -17   24.06    2.58
   5   1 -17   19.58    2.32
   5   1 -17   21.52    2.65
  -5  -1  16  221.22    4.84
  -5  -1  16  219.34    5.38
  -5   1  16  216.78    3.48
  -5   1  16  233.90    4.04
  -5   1  16  211.96    5.56
   5  -1 -16  204.69    3.44
   5  -1 -16  202.38    4.90
   5   1 -16  196.53    4.65
   5   1 -16  198.82    4.12
  -5  -1  15   13.72    1.93
  -5  -1  15    9.18    2.05
  -5   1  15   10.41    1.32
  -5   1  15   10.68    1.50
  -5   1  15    8.68    2.08
   5  -1 -15   10.75    1.35
   5  -1 -15   12.40    1.99
   5   1 -15   13.15    1.98
   5   1 -15   12.24    1.70
  -5  -1  14   88.39    3.33
  -5  -1  14   91.91    3.79
  -5   1  14   89.29    2.32
  -5   1  14   93.39    2.73
  -5   1  14   92.39    3.82
   5  -1 -14  101.47    2.44
   5  -1 -14   97.01    3.62
   5   1 -14   93.04    3.35
   5   1 -14   96.72    3.01
  -5  -1  13   57.34    2.88
  -5  -1  13   61.44    3.25
  -5   1  13   58.65    1.98
  -5   1  13   63.18    2.42
  -5   1  13   60.11    3.16
   5  -1 -13   60.36    2.01
   5  -1 -13   62.79    3.11
   5   1 -13   52.18    2.89
   5   1 -13   56.89    2.54
  -5  -1  12  260.31    4.59
  -5  -1  12  270.85    4.96
  -5   1  12  252.69    3.12
  -5   1  12  265.17    3.80
  -5   1  12  264.08    5.10
   5  -1 -12  246.35    3.09
   5  -1 -12  252.07    4.73
   5   1 -12  241.84    4.38
   5   1 -12  252.94    3.96
  -5  -1  11   18.16    1.83
  -5  -1  11   19.09    2.34
  -5   1  11   22.45    1.49
  -5   1  11   23.35    1.89
  -5   1  11   19.81    2.43
   5  -1 -11   19.12    1.47
   5  -1 -11   20.11    2.33
   5   1 -11   15.72    1.83
   5   1 -11   17.40    1.64
  -5  -1  10  167.74    3.68
  -5  -1  10  177.96    3.82
  -5   1  10  174.50    2.48
  -5   1  10  176.74    3.12
  -5   1  10  168.92    3.93
   5  -1 -10  169.38    3.89
   5   1 -10  156.71    3.56
   5   1 -10  159.06    3.19
  -5  -1   9   57.24    2.49
  -5  -1   9   59.82    2.67
  -5   1   9   65.74    1.75
  -5   1   9   70.59    2.29
  -5   1   9   67.42    2.84
   5  -1  -9   64.24    2.91
   5   1  -9   51.98    2.57
   5   1  -9   56.07    2.32
  -5  -1   8  393.07    4.86
  -5  -1   8  417.66    4.72
  -5   1   8  387.18    3.19
  -5   1   8  400.69    4.14
  -5   1   8  388.90    4.99
   5  -1  -8  407.28    5.07
   5   1  -8  396.93    4.77
   5   1  -8  418.08    4.30
  -5  -1   7   87.18    2.77
  -5  -1   7   93.01    2.50
  -5   1   7   75.67    1.75
  -5   1   7   78.00    2.34
  -5   1   7   77.15    2.68
   5  -1  -7   79.00    2.78
   5   1  -7   90.30    2.83
   5   1  -7   90.62    2.44
  -5  -1   6  501.08    4.97
  -5  -1   6  489.29    5.06
  -5  -1   6  521.57    4.44
  -5   1   6  493.14    3.45
  -5   1   6  492.78    4.40
  -5   1   6  475.75    4.89
   5  -1  -6  473.47    5.06
   5   1  -6  465.83    4.84
   5   1  -6  472.61    4.34
  -5  -1   5  736.34    5.80
  -5  -1   5  778.97    6.05
  -5  -1   5  826.20    4.93
  -5   1   5  720.54    4.11
  -5   1   5  725.03    5.17
  -5   1   5  709.73    5.59
   5  -1  -5  705.97    5.84
   5   1  -5  733.51    5.78
   5   1  -5  771.10    5.30
  -5  -1   4  722.70    5.62
  -5  -1   4  729.19    5.69
  -5  -1   4  763.02    4.18
  -5   1   4  742.17    4.23
  -5   1   4  733.29    5.16
  -5   1   4  704.20    5.22
   5  -1  -4  686.68    5.55
   5   1  -4  666.49    5.36
   5   1  -4  700.13    5.06
  -5  -1   3  102.06    2.60
  -5  -1   3  112.58    2.67
  -5  -1   3  120.33    1.70
  -5   1   3  101.63    2.05
  -5   1   3  105.88    2.48
  -5   1   3  102.07    2.39
   5  -1  -3  113.63    2.84
   5   1  -3  122.31    2.61
  -5  -1   2 1268.09    6.93
  -5  -1   2 1285.84    6.92
  -5   1   2 1283.96    6.89
  -5   1   2 1314.53    6.71
  -5   1   2 1256.94    7.64
   5  -1  -2 1282.79    6.86
   5   1  -2 1232.46    6.80
   5   1  -2 1305.52    6.68
  -5  -1   1  130.37    2.59
  -5   1   1  148.75    2.54
  -5   1   1  148.54    2.79
  -5   1   1  146.02    2.51
   5  -1  -1  150.03    2.85
   5   1  -1  133.41    2.68
  -5  -1   0   57.90    2.19
  -5  -1   0   54.71    2.05
  -5   1   0   52.21    1.97
  -5   1   0   51.18    2.21
  -5   1   0   48.69    1.91
   5  -1   0   49.61    2.02
   5   1   0   47.95    2.21
  -5  -1  -1 1329.11    6.90
  -5  -1  -1 1331.56    9.67
  -5   1  -1 1300.11    8.21
  -5   1  -1 1334.48    7.00
   5  -1   1 1322.26    7.47
   5   1   1 1299.87    6.98
   5   1   1 1273.82    4.79
  -5  -1  -2 2364.23   14.99
  -5  -1  -2 2394.18   15.66
  -5   1  -2 2310.83   16.67
  -5   1  -2 2381.70   12.26
   5  -1   2 2316.44   13.14
   5   1   2 2358.69   16.19
   5   1   2 2304.74   11.90
  -5  -1  -3   12.50    1.43
  -5  -1  -3   14.84    1.49
  -5   1  -3   10.66    1.46
  -5   1  -3   13.14    1.50
   5  -1   3   14.24    1.57
   5   1   3   12.17    1.55
   5   1   3   12.16    1.14
  -5  -1  -4  592.84    4.91
  -5  -1  -4  592.88    4.06
  -5   1  -4  559.20    5.21
  -5   1  -4  558.85    5.07
   5  -1   4  645.36    4.24
   5  -1   4  632.13    5.38
   5   1   4  628.35    5.41
   5   1   4  626.45    4.56
  -5  -1  -5  189.77    3.13
  -5  -1  -5  193.15    2.50
  -5   1  -5  185.22    3.50
  -5   1  -5  185.45    3.36
   5  -1   5  184.44    2.55
   5  -1   5  186.93    3.54
   5   1   5  174.25    3.41
   5   1   5  178.92    3.02
  -5  -1  -6  913.87    6.16
  -5  -1  -6  921.63    4.79
  -5   1  -6  882.48    6.90
  -5   1  -6  873.94    6.50
   5  -1   6 1065.91    5.36
   5  -1   6 1063.03    7.56
   5   1   6 1026.72    7.17
   5   1   6 1066.00    6.94
  -5  -1  -7   48.73    2.17
  -5  -1  -7   49.04    1.63
  -5   1  -7   57.05    2.61
  -5   1  -7   53.17    2.41
   5  -1   7   58.16    1.81
   5  -1   7   56.73    2.74
   5   1   7   48.21    2.35
   5   1   7   52.62    2.47
  -5  -1  -8  138.66    2.99
  -5  -1  -8  140.63    2.18
  -5   1  -8  129.44    3.37
  -5   1  -8  137.30    3.17
   5  -1   8  128.24    2.32
   5  -1   8  128.56    3.47
   5   1   8  126.58    3.23
   5   1   8  125.08    3.29
  -5  -1  -9  453.80    4.84
  -5  -1  -9  463.52    3.58
  -5   1  -9  457.71    5.68
  -5   1  -9  456.48    5.22
   5  -1   9  465.72    3.93
   5  -1   9  474.06    6.04
   5   1   9  433.12    5.32
   5   1   9  450.06    5.68
  -5  -1 -10  622.48    5.75
  -5  -1 -10  620.48    4.19
  -5   1 -10  618.33    6.77
  -5   1 -10  612.20    6.15
   5  -1  10  646.68    4.74
   5  -1  10  655.56    7.30
   5   1  10  640.16    6.52
   5   1  10  640.26    6.98
  -5  -1 -11   50.51    2.39
  -5  -1 -11   53.30    1.74
  -5   1 -11   44.90    2.86
  -5   1 -11   48.40    2.56
   5  -1  11   48.15    1.91
   5  -1  11   50.21    3.04
   5   1  11   54.43    2.72
   5   1  11   54.54    3.05
  -5  -1 -12   43.97    2.38
  -5  -1 -12   44.83    1.70
  -5   1 -12   44.29    2.72
  -5   1 -12   43.64    2.48
   5  -1  12   32.64    1.79
   5  -1  12   31.93    2.93
   5   1  12   33.26    2.51
   5   1  12   30.67    2.76
  -5  -1 -13   40.64    2.41
  -5  -1 -13   42.47    1.77
  -5   1 -13   42.25    2.79
  -5   1 -13   40.05    2.61
   5  -1  13   43.09    1.97
   5  -1  13   40.45    3.32
   5   1  13   37.24    2.64
   5   1  13   38.83    3.03
  -5  -1 -14  755.21    7.08
  -5  -1 -14  775.05    5.20
  -5   1 -14  727.52    8.09
  -5   1 -14  753.23    7.50
  -5   1 -14  750.10    5.91
   5  -1  14  753.82    5.91
   5  -1  14  752.71    9.19
   5   1  14  720.71    7.69
   5   1  14  723.50    8.75
  -5  -1 -15   20.69    2.36
  -5  -1 -15   20.66    1.72
  -5  -1 -15   18.16    2.16
  -5   1 -15   22.11    2.66
  -5   1 -15   21.80    2.64
  -5   1 -15   18.59    1.96
   5  -1  15   24.20    2.02
   5  -1  15   23.90    2.77
   5   1  15   21.60    2.22
   5   1  15   23.32    2.64
  -5  -1 -16    4.18    1.60
  -5  -1 -16    3.17    1.72
  -5   1 -16    4.15    1.90
  -5   1 -16    4.93    1.74
  -5   1 -16    4.23    1.32
   5  -1  16    6.82    2.26
   5   1  16    6.30    1.82
   5   1  16    5.11    2.11
  -5  -1 -17   45.09    2.84
  -5  -1 -17   42.44    3.18
  -5   1 -17   41.26    3.37
  -5   1 -17   38.47    2.94
  -5   1 -17   39.91    2.40
   5  -1  17   45.73    4.21
   5   1  17   49.23    3.31
   5   1  17   43.82    3.96
  -5  -1 -18  247.52    4.92
  -5  -1 -18  255.45    5.59
  -5   1 -18  238.07    5.70
  -5   1 -18  250.31    5.25
   5  -1  18  247.64    6.65
   5   1  18  251.67    5.60
   5   1  18  249.97    6.51
  -5  -1 -19   23.41    2.44
  -5  -1 -19   25.11    2.71
  -5   1 -19   25.99    2.87
  -5   1 -19   24.12    2.53
   5  -1  19   29.39    3.53
   5   1  19   24.98    2.67
   5   1  19   19.40    3.04
  -5  -1 -20   31.64    3.04
  -5  -1 -20   31.69    3.55
  -5   1 -20   28.29    3.08
  -5   1 -20   27.09    3.14
   5  -1  20   33.65    3.80
   5   1  20   33.86    3.73
  -5  -1 -21    9.52    2.40
  -5   1 -21    5.94    2.41
   5  -1  21    6.13    2.87
   5   1  21    4.41    2.70
  -5  -1 -22  263.19    6.35
  -5   1 -22  262.16    6.71
   5  -1  22  247.84    7.65
   5   1  22  244.13    7.47
  -5  -1 -23   44.29    4.60
  -5   1 -23   42.20    4.17
   5  -1  23   47.08    5.14
   5   1  23   41.81    5.18
  -5   1 -24   28.50    3.51
   5  -1  24   20.88    3.88
   5   1  24   21.32    3.87
  -5   1 -25   17.02    4.38
   5  -1  25   17.36    3.95
   5   1  25   16.14    3.76
   5  -1  26  103.43    6.66
   5   1  26  104.81    6.62
   5  -1  27    4.67    3.57
   5   1  27    4.36    3.57
   5  -1  28    1.52    3.74
   5   1  28    4.39    3.82
  -5  -3  28   65.26    6.58
  -5   3  28   59.31    6.94
   5  -3 -28   61.46    6.11
  -5  -3  27   15.39    4.08
  -5   3  27   15.22    4.27
   5  -3 -27   15.53    3.84
   5   3 -27   19.73    3.98
  -5  -3  26   16.57    3.60
  -5  -3  26   18.15    4.11
  -5   3  26   14.11    4.08
   5  -3 -26   11.96    3.64
   5   3 -26   13.68    3.64
  -5  -3  25    9.97    3.22
  -5  -3  25    8.78    3.53
  -5   3  25   10.36    3.81
   5  -3 -25    6.88    3.28
   5   3 -25   11.20    3.43
  -5  -3  24  220.91    7.21
  -5  -3  24  213.49    7.77
  -5   3  24  208.49    8.07
   5  -3 -24  206.97    7.35
   5   3 -24  208.84    7.20
  -5  -3  23   71.78    5.07
  -5  -3  23   77.84    5.78
  -5   3  23   75.14    6.03
   5  -3 -23   76.54    5.35
   5   3 -23   84.24    5.50
  -5  -3  22    8.65    2.81
  -5  -3  22    5.34    3.07
  -5   3  22    8.14    3.28
   5  -3 -22    4.85    2.90
   5   3 -22    3.15    2.77
  -5  -3  21   21.83    3.22
  -5  -3  21   23.75    3.54
  -5   3  21   19.20    3.53
   5  -3 -21   20.70    3.36
   5   3 -21   21.36    3.40
  -5  -3  20  158.63    5.81
  -5  -3  20  153.52    6.09
  -5   3  20  154.35    6.31
   5  -3 -20  165.20    6.19
   5   3 -20  165.50    6.09
   5   3 -20  164.31    6.04
  -5  -3  19  110.91    5.08
  -5  -3  19  115.25    5.40
  -5   3  19  113.22    5.56
   5  -3 -19   91.61    5.18
   5   3 -19   96.77    5.10
   5   3 -19   91.72    5.03
  -5  -3  18   28.09    3.12
  -5  -3  18   34.85    4.05
  -5   3  18   32.04    3.54
   5  -3 -18   32.87    3.48
   5   3 -18   30.74    3.76
   5   3 -18   34.34    4.03
  -5  -3  17   15.87    2.60
  -5  -3  17   15.96    2.75
  -5   3  17   18.00    2.99
   5  -3 -17   17.42    2.88
   5   3 -17   19.26    2.88
   5   3 -17   19.57    2.83
  -5  -3  16  108.46    4.55
  -5  -3  16  111.98    4.65
  -5   3  16   93.17    4.72
   5  -3 -16   99.56    4.57
   5   3 -16   95.83    4.48
   5   3 -16   97.72    4.60
  -5  -3  15  152.75    4.96
  -5  -3  15  156.33    4.96
  -5   3  15  154.75    5.25
   5  -3 -15  137.04    4.90
   5   3 -15  128.51    4.73
   5   3 -15  135.88    4.92
  -5  -3  14  121.56    4.45
  -5  -3  14  123.74    4.33
  -5   3  14  115.80    4.51
   5  -3 -14  130.52    4.67
   5   3 -14  124.93    4.58
   5   3 -14  119.28    4.59
   5   3 -14  133.41    4.13
  -5  -3  13   16.71    2.28
  -5  -3  13   20.36    2.36
  -5   3  13   25.66    1.72
  -5   3  13   21.40    2.64
   5  -3 -13   22.62    2.59
   5   3 -13   16.19    2.47
   5   3 -13   18.68    2.51
   5   3 -13   19.06    1.69
  -5  -3  12  432.54    6.88
  -5  -3  12  474.74    6.74
  -5   3  12  464.81    4.37
  -5   3  12  428.57    7.06
   5  -3 -12  483.16    7.35
   5   3 -12  462.18    7.13
   5   3 -12  470.32    7.24
   5   3 -12  503.86    4.52
  -5  -3  11   61.98    3.16
  -5   3  11   64.87    2.15
  -5   3  11   59.20    3.38
   5  -3 -11   57.35    3.56
   5   3 -11   49.74    3.26
   5   3 -11   51.37    3.30
   5   3 -11   57.75    2.03
  -5  -3  10  126.37    3.63
  -5   3  10  123.41    2.65
  -5   3  10  110.93    3.99
   5  -3 -10  130.50    4.18
   5   3 -10  122.53    4.05
   5   3 -10  126.74    4.11
   5   3 -10  130.83    2.63
  -5  -3   9   52.31    2.65
  -5   3   9   46.73    2.04
  -5   3   9   44.08    3.11
   5  -3  -9   43.01    3.03
   5   3  -9   40.45    3.13
   5   3  -9   44.04    3.18
   5   3  -9   46.24    1.97
  -5  -3   8  467.57    5.66
  -5   3   8  454.62    4.63
  -5   3   8  430.23    6.32
   5  -3  -8  433.34    6.31
   5   3  -8  432.29    6.35
   5   3  -8  429.69    6.29
   5   3  -8  453.44    4.46
  -5  -3   7  144.78    3.31
  -5   3   7  142.10    1.88
  -5   3   7  144.29    2.99
  -5   3   7  139.44    3.91
   5  -3  -7  128.09    3.90
   5   3  -7  119.75    3.77
   5   3  -7  121.50    3.76
   5   3  -7  126.15    2.74
  -5  -3   6  172.47    3.44
  -5   3   6  171.25    2.32
  -5   3   6  169.43    3.24
  -5   3   6  165.11    4.07
   5  -3  -6  183.52    4.17
   5   3  -6  172.05    4.13
   5   3  -6  173.55    4.24
   5   3  -6  175.71    3.14
  -5  -3   5   55.13    2.23
  -5   3   5   46.68    1.74
  -5   3   5   48.16    2.30
  -5   3   5   43.18    2.71
   5  -3  -5   42.84    2.81
   5   3  -5   49.02    2.76
   5   3  -5   50.33    2.21
  -5  -3   4  290.21    4.75
  -5   3   4  294.83    3.42
  -5   3   4  294.39    4.20
  -5   3   4  289.41    4.91
   5  -3  -4  304.65    4.81
   5   3  -4  288.56    4.91
   5   3  -4  299.32    4.85
   5   3  -4  311.44    4.14
  -5  -3   3  109.97    3.27
  -5  -3   3  118.04    3.35
  -5   3   3  105.55    2.47
  -5   3   3  111.21    3.05
  -5   3   3  105.27    3.43
   5  -3  -3  121.62    3.40
   5   3  -3  118.02    3.40
   5   3  -3  122.31    3.45
   5   3  -3  129.33    3.03
  -5  -3   2  806.15    7.27
  -5  -3   2  827.75    7.20
  -5   3   2  821.44    6.02
  -5   3   2  830.70    6.90
  -5   3   2  809.48    7.58
   5  -3  -2  805.71    6.94
   5   3  -2  754.11    7.03
   5   3  -2  772.62    7.01
   5   3  -2  794.28    6.59
  -5  -3   1   18.83    2.12
  -5  -3   1   25.51    2.17
  -5   3   1   14.44    1.56
  -5   3   1   15.37    1.74
  -5   3   1   10.50    1.73
   5  -3  -1   12.98    1.52
   5   3  -1   19.53    2.31
   5   3  -1   21.26    2.19
   5   3  -1   21.96    2.23
  -5  -3   0  713.49    6.57
  -5  -3   0  711.64    6.32
  -5   3   0  693.33    6.10
  -5   3   0  688.66    6.64
  -5   3   0  681.76    7.02
   5  -3   0  733.19    6.13
   5   3   0  695.44    6.53
   5   3   0  715.38    6.35
   5   3   0  715.43    6.61
   5   3   0  726.36    5.74
  -5  -3  -1  321.00    4.52
  -5  -3  -1  337.87    4.33
  -5   3  -1  306.73    4.41
  -5   3  -1  311.50    4.76
   5  -3   1  339.82    4.15
   5   3   1  331.56    4.57
   5   3   1  351.47    4.92
   5   3   1  354.73    4.25
  -5  -3  -2  863.26    6.88
  -5  -3  -2  908.97    6.59
  -5   3  -2  884.39    7.40
  -5   3  -2  872.22    7.67
   5  -3   2  909.07    6.23
   5   3   2  849.40    6.88
   5   3   2  883.12    7.69
   5   3   2  897.67    6.58
  -5  -3  -3   36.21    2.12
  -5  -3  -3   35.66    1.89
  -5   3  -3   26.04    2.34
  -5   3  -3   24.25    2.40
   5  -3   3   25.60    1.75
   5   3   3   34.20    2.59
   5   3   3   35.02    2.16
  -5  -3  -4  284.18    4.05
  -5  -3  -4  289.11    3.59
  -5   3  -4  267.80    4.66
  -5   3  -4  258.01    4.69
   5  -3   4  272.48    3.30
   5   3   4  278.17    4.85
   5   3   4  278.40    4.19
  -5  -3  -5  527.16    5.26
  -5  -3  -5  536.59    4.52
  -5   3  -5  492.36    6.28
  -5   3  -5  497.31    6.34
   5  -3   5  552.68    4.22
   5   3   5  550.93    6.72
   5   3   5  552.30    5.85
  -5  -3  -6  300.50    4.07
  -5  -3  -6  300.02    3.29
  -5   3  -6  295.02    5.16
  -5   3  -6  288.13    5.11
   5  -3   6  300.22    2.97
   5   3   6  283.35    5.13
   5   3   6  286.88    4.58
  -5  -3  -7   15.42    1.76
  -5  -3  -7   11.90    1.26
  -5   3  -7   14.76    2.04
  -5   3  -7   14.40    1.97
   5  -3   7   20.58    1.21
   5  -3   7   19.97    2.26
   5   3   7   13.85    1.96
   5   3   7   15.88    1.80
  -5  -3  -8   47.77    2.14
  -5  -3  -8   45.58    1.44
  -5   3  -8   40.50    2.97
  -5   3  -8   37.98    3.02
   5  -3   8   40.04    2.99
   5   3   8   38.61    2.91
   5   3   8   40.64    2.65
  -5  -3  -9  154.87    3.10
  -5   3  -9  144.59    4.27
  -5   3  -9  150.54    4.38
   5  -3   9  137.03    4.30
   5   3   9  129.80    4.23
   5   3   9  130.87    3.83
  -5  -3 -10  220.10    3.52
  -5   3 -10  204.51    5.01
  -5   3 -10  199.26    4.95
   5  -3  10  260.37    5.59
   5   3  10  251.29    5.47
   5   3  10  260.40    5.18
  -5  -3 -11   23.79    1.92
  -5   3 -11   24.45    3.02
  -5   3 -11   20.90    2.44
   5  -3  11   22.26    2.58
   5   3  11   21.70    2.44
   5   3  11   24.36    2.81
  -5  -3 -12   38.04    2.14
  -5   3 -12   31.69    3.26
  -5   3 -12   31.36    3.29
   5  -3  12   37.38    3.51
   5   3  12   34.13    3.17
   5   3  12   33.87    3.12
  -5  -3 -13   49.74    2.24
  -5  -3 -13   46.51    3.46
  -5   3 -13   45.37    3.55
  -5   3 -13   56.44    3.70
   5  -3  13   51.99    3.87
   5   3  13   47.54    3.64
   5   3  13   46.27    3.45
  -5  -3 -14  276.61    4.03
  -5  -3 -14  263.18    5.96
  -5   3 -14  265.83    6.19
  -5   3 -14  260.55    5.85
   5  -3  14  258.46    6.33
   5   3  14  244.37    5.96
   5   3  14  244.32    5.96
  -5  -3 -15   19.19    2.65
  -5   3 -15   19.36    2.78
  -5   3 -15   16.58    2.56
   5  -3  15   18.37    2.98
   5   3  15   15.62    2.60
   5   3  15   19.70    2.76
  -5  -3 -16   26.10    2.96
  -5   3 -16   23.95    3.09
  -5   3 -16   26.18    2.95
   5  -3  16   29.34    3.41
   5   3  16   32.98    3.80
   5   3  16   31.23    3.29
  -5  -3 -17   62.76    4.17
  -5   3 -17   63.84    4.30
  -5   3 -17   68.00    4.30
   5  -3  17   76.06    5.01
   5   3  17   76.97    4.36
   5   3  17   73.35    4.68
  -5  -3 -18  272.30    6.89
  -5   3 -18  268.54    6.88
  -5   3 -18  263.18    6.55
   5  -3  18  276.02    7.40
   5   3  18  266.34    6.86
   5   3  18  262.07    7.12
  -5  -3 -19   14.23    2.88
  -5   3 -19   14.90    3.03
  -5   3 -19   16.80    2.94
   5  -3  19   11.05    3.06
   5   3  19    9.14    2.74
   5   3  19   12.23    3.07
  -5  -3 -20   10.46    2.93
  -5   3 -20   11.32    2.99
  -5   3 -20   13.19    2.93
   5  -3  20    8.52    3.14
   5   3  20   14.11    2.98
   5   3  20    8.76    3.03
  -5  -3 -21   12.37    3.03
  -5   3 -21   11.60    3.13
  -5   3 -21   12.95    2.97
   5  -3  21   11.30    3.43
   5   3  21    4.09    3.02
  -5  -3 -22   52.08    4.90
  -5   3 -22   57.92    5.20
  -5   3 -22   61.71    4.92
   5  -3  22   64.18    5.67
   5   3  22   52.68    5.45
  -5  -3 -23   75.25    5.39
  -5   3 -23   73.03    5.52
  -5   3 -23   69.95    5.11
   5  -3  23   72.77    6.29
   5   3  23   73.17    5.97
  -5  -3 -24   21.37    3.70
  -5   3 -24   21.66    3.81
  -5   3 -24   20.79    3.51
   5  -3  24   25.32    4.35
   5   3  24   26.24    4.24
  -5  -3 -25   38.10    4.31
  -5   3 -25   40.45    4.55
   5  -3  25   35.77    4.90
   5   3  25   36.30    4.74
  -5  -3 -26  121.87    6.60
  -5   3 -26  115.81    6.60
   5  -3  26  124.62    7.44
   5   3  26  127.05    7.26
  -5  -3 -27    1.54    3.15
  -5   3 -27    1.04    3.26
   5  -3  27    2.55    3.96
   5   3  27    0.55    3.61
  -5  -5  25   39.65    4.97
  -5  -5  25   40.60    5.14
  -5   5  25   41.64    5.43
   5  -5 -25   37.34    5.09
   5   5 -25   40.24    5.16
  -5  -5  24   43.65    4.95
  -5  -5  24   45.22    5.14
  -5   5  24   43.64    5.26
   5  -5 -24   45.40    5.23
   5   5 -24   44.48    5.12
  -5  -5  23   63.44    5.98
  -5  -5  23   66.92    6.11
  -5   5  23   73.57    6.69
   5  -5 -23   71.89    6.47
   5   5 -23   74.62    6.47
   5   5 -23   73.28    6.33
  -5  -5  22   42.81    4.68
  -5  -5  22   38.83    4.67
  -5   5  22   38.83    4.87
   5  -5 -22   36.64    4.60
   5   5 -22   39.55    4.70
   5   5 -22   41.80    4.76
  -5  -5  21   33.75    4.29
  -5  -5  21   31.12    4.22
  -5   5  21   34.27    4.56
   5  -5 -21   33.60    4.47
   5   5 -21   29.65    4.24
   5   5 -21   33.95    4.36
  -5  -5  20   73.89    5.74
  -5  -5  20   80.22    5.70
  -5   5  20   69.68    6.03
   5  -5 -20   74.13    6.08
   5   5 -20   80.60    5.77
   5   5 -20   73.89    5.97
  -5  -5  19   61.78    5.35
  -5  -5  19   69.55    5.30
  -5   5  19   68.42    5.57
   5  -5 -19   66.07    5.44
   5   5 -19   61.46    5.33
   5   5 -19   61.29    5.34
  -5  -5  18   36.92    4.03
  -5  -5  18   38.76    4.05
  -5   5  18   30.85    4.01
   5  -5 -18   31.76    3.99
   5   5 -18   29.92    3.96
   5   5 -18   32.58    4.06
  -5  -5  17    2.85    2.62
  -5  -5  17    5.16    2.69
  -5   5  17    1.37    2.80
   5  -5 -17   -0.34    2.62
   5   5 -17   -0.82    2.84
   5   5 -17    3.73    2.84
  -5  -5  16   17.72    3.20
  -5  -5  16   23.79    3.25
  -5   5  16   17.14    3.39
   5  -5 -16   20.75    3.41
   5   5 -16   18.14    3.31
   5   5 -16   18.27    3.36
  -5  -5  15   35.89    3.99
  -5   5  15   40.02    4.08
   5  -5 -15   33.09    3.67
   5   5 -15   30.30    3.63
   5   5 -15   31.65    3.62
  -5  -5  14   76.84    4.39
  -5   5  14   68.96    4.94
   5  -5 -14   81.30    4.91
   5   5 -14   76.72    5.12
   5   5 -14   76.69    5.17
  -5  -5  13  104.01    4.69
  -5   5  13   93.50    4.98
   5  -5 -13   97.61    5.05
   5   5 -13   85.16    4.89
   5   5 -13   97.86    5.29
  -5  -5  12  118.92    4.70
  -5   5  12  101.18    4.97
   5  -5 -12   90.09    4.78
   5   5 -12   87.17    4.77
   5   5 -12   89.47    4.88
  -5  -5  11  244.42    5.84
  -5   5  11  219.85    6.24
   5  -5 -11  250.04    6.64
   5   5 -11  247.99    6.51
   5   5 -11  248.27    6.68
  -5  -5  10   21.56    2.53
  -5   5  10   22.16    2.37
  -5   5  10   18.37    2.85
   5  -5 -10   20.68    2.82
   5   5 -10   21.07    2.91
   5   5 -10   15.65    2.73
  -5  -5   9    7.25    1.94
  -5   5   9    6.50    1.62
  -5   5   9    6.71    2.32
   5  -5  -9    5.18    2.27
   5   5  -9    5.70    2.39
   5   5  -9    5.69    2.40
   5   5  -9    6.95    1.42
  -5  -5   8  118.47    4.11
  -5   5   8  112.78    3.46
  -5   5   8  106.70    4.57
   5  -5  -8  106.04    4.49
   5   5  -8  108.19    4.61
   5   5  -8  102.03    4.71
   5   5  -8  111.02    3.16
  -5  -5   7  102.67    3.82
  -5   5   7   97.84    2.60
  -5   5   7   98.51    3.35
  -5   5   7  100.28    4.57
   5  -5  -7  117.06    4.45
   5   5  -7  117.27    4.56
   5   5  -7  115.48    4.73
   5   5  -7  122.01    3.37
  -5   5   6   38.31    2.18
  -5   5   6   39.74    2.76
  -5   5   6   35.78    3.44
   5  -5  -6   39.84    3.41
   5   5  -6   38.41    3.37
   5   5  -6   35.59    3.55
   5   5  -6   38.45    2.57
  -5   5   5    2.25    1.31
  -5   5   5    3.89    1.65
  -5   5   5    4.19    2.00
   5  -5  -5    6.32    1.88
   5   5  -5    2.11    1.84
   5   5  -5    2.90    1.94
   5   5  -5    3.15    1.47
  -5   5   4   76.52    2.88
  -5   5   4   76.40    3.38
  -5   5   4   78.03    3.98
   5  -5  -4   85.32    3.74
   5   5  -4   79.34    3.90
   5   5  -4   82.33    3.79
   5   5  -4   85.86    3.26
  -5   5   3  126.23    3.48
  -5   5   3  130.33    4.04
  -5   5   3  128.16    4.64
   5  -5  -3  112.83    3.91
   5   5  -3  105.27    4.02
   5   5  -3  108.44    4.10
   5   5  -3  111.05    3.57
  -5  -5   2  143.62    4.31
  -5   5   2  153.90    3.88
  -5   5   2  144.20    4.26
  -5   5   2  146.56    4.75
   5  -5  -2  159.38    4.28
   5   5  -2  136.78    4.27
   5   5  -2  139.98    4.32
   5   5  -2  144.80    4.04
  -5  -5   1    8.25    1.79
  -5   5   1   10.07    1.76
  -5   5   1   11.42    2.02
  -5   5   1    9.13    2.13
   5  -5  -1   11.40    1.84
   5   5  -1    6.62    1.89
   5   5  -1    6.99    1.82
   5   5  -1    8.61    1.88
  -5  -5   0  123.33    3.81
  -5   5   0  124.16    3.83
  -5   5   0  123.77    4.17
   5  -5   0  147.14    3.89
   5   5   0  138.12    4.21
   5   5   0  139.09    4.09
   5   5   0  136.89    4.16
   5   5   0  140.13    4.09
  -5  -5  -1  167.87    4.26
  -5  -5  -1  183.21    4.31
  -5   5  -1  185.32    4.56
  -5   5  -1  188.57    4.96
   5  -5   1  169.60    3.98
   5   5   1  151.98    4.22
   5   5   1  158.30    4.20
   5   5   1  161.33    4.54
   5   5   1  160.09    4.26
  -5  -5  -2  187.34    4.38
  -5  -5  -2  188.73    4.24
  -5   5  -2  194.27    4.79
  -5   5  -2  183.94    5.00
   5  -5   2  212.57    4.23
   5   5   2  191.80    4.51
   5   5   2  195.29    4.42
   5   5   2  189.22    4.95
   5   5   2  197.59    4.64
  -5  -5  -3   36.38    2.59
  -5  -5  -3   35.13    2.51
  -5   5  -3   36.91    3.16
  -5   5  -3   33.38    3.17
   5  -5   3   40.10    2.43
   5   5   3   40.09    2.78
   5   5   3   40.72    2.67
   5   5   3   41.77    3.40
   5   5   3   39.62    3.03
  -5  -5  -4   32.20    2.50
  -5  -5  -4   28.84    2.28
  -5   5  -4   25.39    3.15
  -5   5  -4   25.35    3.12
   5  -5   4   28.92    2.17
   5   5   4   31.43    2.53
   5   5   4   27.35    3.27
   5   5   4   25.42    2.92
  -5  -5  -5  115.58    3.45
  -5  -5  -5  130.41    3.40
  -5   5  -5  119.02    4.36
  -5   5  -5  126.05    4.62
   5  -5   5  141.75    3.24
   5   5   5  130.80    4.57
   5   5   5  133.34    4.27
  -5  -5  -6  410.37    5.65
  -5  -5  -6  423.33    5.31
  -5   5  -6  401.59    7.06
  -5   5  -6  387.24    7.16
   5  -5   6  426.70    4.80
   5   5   6  405.49    7.22
   5   5   6  413.30    6.76
  -5  -5  -7   29.78    2.28
  -5  -5  -7   34.41    2.19
  -5   5  -7   26.50    2.88
  -5   5  -7   26.46    2.95
   5   5   7   33.35    3.46
   5   5   7   31.12    3.28
  -5  -5  -8   73.18    2.84
  -5   5  -8   64.67    4.04
  -5   5  -8   61.78    4.09
   5   5   8   75.00    4.37
   5   5   8   79.37    3.94
  -5  -5  -9   74.14    2.78
  -5  -5  -9   69.04    4.06
  -5   5  -9   75.03    4.47
  -5   5  -9   79.22    4.43
   5  -5   9   74.75    4.61
   5   5   9   70.66    4.26
   5   5   9   69.44    3.93
  -5  -5 -10  151.62    5.44
  -5   5 -10  153.86    5.41
  -5   5 -10  157.00    5.61
   5  -5  10  184.45    6.05
   5   5  10  170.78    5.76
   5   5  10  183.65    5.40
  -5  -5 -11   11.69    2.70
  -5   5 -11   12.51    2.72
  -5   5 -11   11.61    2.73
   5  -5  11   14.22    2.95
   5   5  11   13.63    2.82
   5   5  11   17.18    2.69
  -5  -5 -12   -0.91    2.20
  -5   5 -12    4.10    2.42
  -5   5 -12    0.25    2.36
   5  -5  12    3.72    2.60
   5   5  12    2.41    2.37
   5   5  12    0.77    2.16
  -5  -5 -13   67.82    4.59
  -5   5 -13   70.50    4.69
  -5   5 -13   72.26    4.94
   5  -5  13   66.24    4.74
   5   5  13   64.04    4.60
   5   5  13   60.86    4.38
  -5  -5 -14  105.80    5.52
  -5   5 -14  115.91    5.48
  -5   5 -14  112.32    5.46
   5  -5  14  132.70    5.99
   5   5  14  137.91    5.97
   5   5  14  128.17    5.49
  -5  -5 -15   67.77    4.95
  -5   5 -15   68.55    4.91
  -5   5 -15   62.25    5.10
   5  -5  15   65.92    5.24
   5   5  15   67.52    4.92
   5   5  15   67.82    4.85
  -5  -5 -16   28.86    3.67
  -5   5 -16   27.73    3.77
  -5   5 -16   29.15    3.70
   5  -5  16   23.82    3.64
   5   5  16   27.85    3.63
   5   5  16   26.25    3.55
  -5  -5 -17   51.97    5.18
  -5   5 -17   52.69    4.97
  -5   5 -17   57.18    5.27
   5  -5  17   58.88    5.46
   5   5  17   60.55    5.37
   5   5  17   65.06    5.18
  -5  -5 -18  164.63    6.70
  -5   5 -18  163.27    6.97
  -5   5 -18  156.46    6.72
   5  -5  18  146.29    6.74
   5   5  18  149.54    6.52
   5   5  18  139.33    6.38
  -5  -5 -19   13.53    3.42
  -5   5 -19    8.92    3.29
  -5   5 -19    8.14    3.29
   5  -5  19   15.01    3.72
   5   5  19   11.16    3.37
  -5  -5 -20    2.94    3.14
  -5   5 -20   -0.55    3.01
  -5   5 -20    2.09    3.10
   5  -5  20    3.85    3.29
   5   5  20    2.18    3.15
  -5  -5 -21   24.72    4.11
  -5   5 -21   26.32    4.19
  -5   5 -21   25.23    4.13
   5  -5  21   29.44    4.64
   5   5  21   36.56    4.57
  -5  -5 -22  109.80    6.76
  -5   5 -22  116.62    6.97
  -5   5 -22  105.63    6.57
   5  -5  22   98.75    6.81
   5   5  22   92.65    6.67
  -5  -5 -23   -2.47    3.05
  -5   5 -23   -0.69    3.38
  -5   5 -23    5.65    3.46
   5  -5  23    2.20    3.67
   5   5  23    2.01    3.58
  -5  -5 -24   15.34    4.04
  -5   5 -24   13.64    4.09
  -5   5 -24   13.54    3.93
   5  -5  24   11.72    4.25
   5   5  24   19.86    4.44
  -5  -7  20   33.29    5.00
  -5  -7  20   34.79    4.70
  -5   7  20   34.09    5.13
   5  -7 -20   28.46    4.80
   5   7 -20   30.49    4.91
   5   7 -20   30.25    5.01
  -5  -7  19   34.66    4.98
  -5  -7  19   43.20    4.84
  -5   7  19   40.41    5.16
   5  -7 -19   47.02    5.38
   5   7 -19   44.42    5.33
   5   7 -19   34.43    4.94
  -5  -7  18   14.00    4.06
  -5  -7  18   16.47    3.77
  -5   7  18   15.71    4.19
   5  -7 -18    6.61    3.69
   5   7 -18   10.85    3.83
   5   7 -18   10.66    3.94
  -5  -7  17   18.03    4.04
  -5  -7  17   23.36    3.89
  -5   7  17   10.60    3.91
   5  -7 -17   21.68    4.18
   5   7 -17   14.82    4.01
   5   7 -17   19.85    4.26
  -5  -7  16   19.32    4.03
  -5  -7  16   22.43    3.74
  -5   7  16   17.58    4.05
   5  -7 -16   19.57    4.04
   5   7 -16   23.47    4.19
   5   7 -16   22.18    4.20
  -5  -7  15   85.32    6.51
  -5  -7  15   82.76    5.41
  -5   7  15   78.34    6.35
   5  -7 -15   72.80    5.96
   5   7 -15   69.71    5.89
   5   7 -15   83.20    6.51
  -5  -7  14   10.14    3.01
  -5   7  14    8.22    3.50
   5  -7 -14   14.46    3.72
   5   7 -14   15.01    3.70
   5   7 -14   12.99    3.69
  -5  -7  13   37.15    4.42
  -5   7  13   31.02    4.27
   5  -7 -13   24.30    4.03
   5   7 -13   22.53    3.92
   5   7 -13   22.82    3.95
  -5  -7  12   18.40    3.19
  -5   7  12   15.35    3.61
   5  -7 -12   13.51    3.41
   5   7 -12   16.75    3.59
   5   7 -12   19.28    3.80
  -5  -7  11   73.10    4.64
  -5   7  11   63.78    5.68
   5  -7 -11   52.29    5.38
   5   7 -11   49.00    5.03
   5   7 -11   58.17    5.32
  -5  -7  10   52.99    4.35
  -5   7  10   50.51    5.13
   5  -7 -10   45.32    4.80
   5   7 -10   45.49    4.82
   5   7 -10   34.68    4.10
  -5  -7   9    5.34    2.39
  -5   7   9    4.29    2.95
   5  -7  -9    6.69    2.83
   5   7  -9    8.56    3.02
   5   7  -9    7.90    3.10
  -5  -7   8  148.78    5.55
  -5   7   8  147.25    6.59
   5  -7  -8  151.50    5.97
   5   7  -8  144.38    6.32
   5   7  -8  151.77    6.48
  -5   7   7  200.56    6.93
   5  -7  -7  208.95    6.65
   5   7  -7  190.83    6.78
   5   7  -7  198.13    6.85
  -5   7   6   72.04    4.12
  -5   7   6   59.64    5.04
   5  -7  -6   60.89    4.39
   5   7  -6   61.79    5.01
   5   7  -6   56.08    4.86
  -5  -7   5    6.65    2.45
  -5   7   5    8.30    2.42
  -5   7   5    2.37    2.65
   5  -7  -5    8.88    2.58
   5   7  -5    4.32    2.73
   5   7  -5    6.72    2.75
  -5  -7   4   79.99    4.63
  -5  -7   4   76.38    3.92
  -5   7   4   72.22    4.36
  -5   7   4   65.17    5.17
   5  -7  -4   75.07    4.54
   5   7  -4   68.60    4.66
   5   7  -4   71.00    4.75
   5   7  -4   75.25    4.09
  -5  -7   3  198.79    6.03
  -5  -7   3  231.14    5.70
  -5   7   3  216.99    6.10
  -5   7   3  224.60    6.16
  -5   7   3  215.99    7.08
   5  -7  -3  220.16    6.11
   5   7  -3  192.23    6.08
   5   7  -3  194.84    6.20
   5   7  -3  207.41    5.72
  -5  -7   2  170.69    5.56
  -5  -7   2  169.33    5.14
  -5   7   2  159.75    4.99
  -5   7   2  166.71    5.70
   5  -7  -2  177.25    5.52
   5   7  -2  161.17    5.70
   5   7  -2  159.84    5.67
   5   7  -2  168.45    5.46
  -5  -7   1    5.98    2.18
  -5  -7   1    6.99    2.17
  -5   7   1    5.61    2.19
  -5   7   1    3.39    2.41
   5  -7  -1    6.41    2.21
   5   7  -1    4.85    2.37
   5   7  -1    5.74    2.43
   5   7  -1    5.79    2.36
  -5  -7   0   12.31    2.41
  -5  -7   0   11.36    2.38
  -5  -7   0   12.07    2.44
  -5   7   0    9.39    2.41
  -5   7   0    9.38    2.68
   5  -7   0   14.16    2.40
   5   7   0   13.67    2.65
   5   7   0   11.83    2.61
   5   7   0   11.99    2.64
  -5  -7  -1  126.90    4.77
  -5  -7  -1  132.36    4.80
  -5  -7  -1  134.38    5.15
  -5   7  -1  130.38    5.02
  -5   7  -1  130.52    5.64
   5  -7   1  130.65    4.60
   5   7   1  124.04    4.94
   5   7   1  124.82    5.00
   5   7   1  126.05    5.23
  -5  -7  -2   78.69    4.04
  -5  -7  -2   78.88    4.00
  -5  -7  -2   78.12    4.43
  -5   7  -2   82.10    4.51
  -5   7  -2   78.68    4.98
   5  -7   2   75.95    3.86
   5   7   2   78.52    4.34
   5   7   2   73.06    4.19
   5   7   2   76.41    4.73
  -5  -7  -3   25.06    2.72
  -5  -7  -3   27.58    3.12
  -5  -7  -3   29.25    3.21
  -5   7  -3   21.33    3.03
  -5   7  -3   24.19    3.38
   5   7   3   21.56    2.75
   5   7   3   24.47    2.82
   5   7   3   28.36    3.37
   5   7   3   25.65    3.24
  -5  -7  -4    9.33    2.16
  -5  -7  -4    9.31    2.14
  -5  -7  -4   10.42    2.61
  -5   7  -4    8.52    2.70
  -5   7  -4    9.43    2.95
   5   7   4    5.50    2.16
   5   7   4    8.11    2.28
   5   7   4    5.80    2.63
   5   7   4    4.27    2.50
  -5  -7  -5   96.97    5.12
  -5   7  -5   87.26    5.03
  -5   7  -5   87.08    5.45
   5   7   5   98.37    5.39
   5   7   5  104.01    5.12
  -5  -7  -6   78.70    4.99
  -5   7  -6   74.36    5.00
  -5   7  -6   74.82    5.25
   5   7   6   62.78    5.00
   5   7   6   65.82    4.77
  -5  -7  -7   12.41    2.90
  -5   7  -7    9.15    2.90
  -5   7  -7   12.39    3.29
   5   7   7   11.83    3.10
   5   7   7   11.49    2.92
  -5  -7  -8   13.95    3.15
  -5   7  -8   12.53    3.08
  -5   7  -8   11.25    3.26
   5   7   8   11.20    3.14
   5   7   8    6.09    2.76
  -5  -7  -9  110.37    5.92
  -5   7  -9   96.19    5.52
  -5   7  -9  100.23    6.13
   5  -7   9  133.72    6.33
   5   7   9  124.21    6.23
   5   7   9  129.18    5.84
  -5  -7 -10   35.48    4.09
  -5   7 -10   29.93    3.80
  -5   7 -10   33.70    4.16
   5  -7  10   30.89    4.11
   5   7  10   30.16    3.90
   5   7  10   28.55    3.65
  -5  -7 -11   40.80    4.90
  -5   7 -11   37.61    4.22
  -5   7 -11   35.36    4.26
   5  -7  11   34.93    4.34
   5   7  11   33.85    4.08
   5   7  11   39.49    4.15
  -5  -7 -12   20.71    3.77
  -5   7 -12   21.54    3.78
  -5   7 -12   20.31    3.86
   5  -7  12   13.44    3.71
   5   7  12   18.93    3.76
   5   7  12   18.82    3.54
  -5  -7 -13   59.70    5.79
  -5   7 -13   61.84    5.77
  -5   7 -13   63.53    5.97
   5  -7  13   58.51    5.89
   5   7  13   47.45    5.55
   5   7  13   47.83    5.27
  -5  -7 -14   38.05    4.55
  -5   7 -14   45.15    5.31
  -5   7 -14   41.72    4.65
   5  -7  14   55.83    5.65
   5   7  14   45.74    5.37
   5   7  14   45.68    5.37
  -5  -7 -15    5.59    3.40
  -5   7 -15    8.15    3.49
  -5   7 -15   10.05    3.64
   5  -7  15    4.99    3.44
   5   7  15    8.20    3.43
  -5  -7 -16   12.21    3.85
  -5   7 -16   14.47    3.77
  -5   7 -16   10.34    3.82
   5  -7  16   14.62    4.02
   5   7  16   17.47    3.88
  -5  -7 -17  101.95    6.69
  -5   7 -17   97.05    6.85
  -5   7 -17  100.79    7.11
   5  -7  17   97.20    6.81
   5   7  17   93.10    6.62
  -5  -7 -18   67.47    6.25
  -5   7 -18   72.18    6.29
  -5   7 -18   75.76    6.80
   5  -7  18   78.27    6.97
   5   7  18   68.37    6.38
  -5  -7 -19   19.87    4.39
  -5   7 -19   16.09    4.15
  -5   7 -19   25.21    4.74
   5  -7  19   18.73    4.52
   5   7  19   19.79    4.27
  -5   9  10    8.27    4.11
  -5  -9   9    0.54    3.18
  -5  -9   9    2.83    3.52
  -5  -9   9    5.09    3.52
  -5   9   9    2.09    3.66
   5  -9  -9    3.87    3.40
   5   9  -9   -0.06    3.45
   5   9  -9   -3.67    3.47
  -5  -9   8    2.73    3.19
  -5  -9   8    7.66    3.57
  -5  -9   8    3.31    2.95
  -5   9   8    7.70    3.86
   5  -9  -8    4.04    3.30
   5   9  -8    2.32    3.46
   5   9  -8    2.47    3.58
  -5  -9   7   89.32    6.13
  -5  -9   7   82.67    6.33
  -5  -9   7   92.19    5.76
  -5   9   7   98.70    7.26
   5  -9  -7  116.11    6.65
   5   9  -7   96.86    6.61
   5   9  -7  101.87    6.97
  -5  -9   6    7.56    3.16
  -5  -9   6    9.25    3.35
  -5   9   6   11.82    4.00
   5  -9  -6   12.72    3.43
   5   9  -6    8.88    3.56
   5   9  -6    7.21    3.64
  -5  -9   5    1.56    2.76
  -5  -9   5    1.33    2.95
   5  -9  -5    4.98    3.04
   5   9  -5    4.17    3.22
   5   9  -5    2.53    3.30
  -5  -9   4   14.45    3.21
  -5  -9   4    9.99    3.24
   5  -9  -4   17.50    3.48
   5   9  -4   12.73    3.63
   5   9  -4   14.13    3.83
  -5  -9   3   97.45    5.59
  -5  -9   3   98.14    5.99
   5   9  -3   86.75    5.96
   5   9  -3   96.83    6.32
  -5  -9   2   34.41    3.88
  -5  -9   2   31.78    3.97
  -5   9   2   32.03    4.26
   5   9  -2   36.38    4.27
   5   9  -2   32.18    4.17
  -5  -9   1    1.63    3.49
  -5  -9   1    2.78    2.69
  -5   9   1   -1.26    2.97
   5   9  -1    0.94    4.12
   5   9  -1    1.60    2.95
  -5  -9   0    5.03    3.46
  -5   9   0    4.09    3.14
   5   9   0    3.99    3.50
  -5  -9  -1   40.63    4.36
  -5   9  -1   43.81    4.72
  -5  -9  -2    9.51    3.00
  -5   9  -2    7.42    3.50
  -5  -9  -3   18.36    3.50
  -5   9  -3   17.71    5.12
  -5   9  -3   15.58    3.92
  -5  -9  -4   14.51    3.34
  -5   9  -4    6.67    3.24
  -5   9  -4    8.27    3.66
  -5  -9  -5   42.64    5.02
  -5   9  -5   36.11    4.37
  -5   9  -5   38.05    4.80
  -5  -9  -6   11.86    3.43
  -5   9  -6   12.94    3.58
  -5   9  -6   13.56    4.00
   5   9   6   12.19    3.70
  -5  -9  -7    0.91    2.98
  -5   9  -7    1.93    3.17
  -5   9  -7    1.33    3.50
   5   9   7    6.38    3.47
  -5  -9  -8   12.79    3.63
  -5   9  -8   11.76    3.66
  -5   9  -8    6.95    3.96
   5   9   8   11.77    3.77
  -5  -9  -9   97.87    6.60
  -5   9  -9  101.98    6.84
  -5   9  -9  111.48    7.59
   5  -9   9  106.13    7.02
   5   9   9  107.83    6.83
  -6   0  29   -0.02    3.73
  -6   0  28   77.37    6.66
  -6   0  27   -0.86    3.28
  -6   0  26   32.84    4.42
  -6   0  25   -1.36    2.96
  -6   0  24   30.10    4.06
  -6   0  23   -0.44    2.76
   6   0 -23   -2.01    3.68
  -6   0  22  107.54    5.69
   6   0 -22   92.92    4.63
  -6   0  21    0.32    1.84
  -6   0  21   -1.30    2.24
   6   0 -21   -2.21    2.11
  -6   0  20   28.32    3.11
  -6   0  20   31.07    3.39
   6   0 -20   27.41    2.95
   6   0 -20   29.67    2.90
  -6   0  19   -2.16    1.60
  -6   0  19    0.10    2.11
   6   0 -19   -0.66    1.58
   6   0 -19   -0.89    1.90
  -6   0  18   28.71    2.83
  -6   0  18   28.66    3.13
   6   0 -18   18.79    2.11
   6   0 -18   20.29    2.46
  -6   0  17   -0.39    1.46
  -6   0  17   -0.12    1.80
   6   0 -17   -1.80    1.42
   6   0 -17   -2.36    1.64
  -6   0  16   52.47    2.90
  -6   0  16   59.94    3.72
   6   0 -16   50.00    2.70
   6   0 -16   52.40    3.25
  -6   0  15    0.93    1.43
  -6   0  15    0.20    1.63
   6   0 -15   -2.30    1.30
   6   0 -15    1.32    1.59
  -6   0  14  593.23    6.04
  -6   0  14  611.57    6.61
  -6   0  14  595.27    7.59
   6   0 -14  595.88    6.09
   6   0 -14  606.62    6.83
  -6   0  13   -0.36    1.15
  -6   0  13   -0.13    1.27
  -6   0  13    0.37    1.51
   6   0 -13   -0.63    1.21
   6   0 -13    0.46    1.44
  -6   0  12   56.01    2.40
  -6   0  12   55.87    2.61
  -6   0  12   49.18    2.85
   6   0 -12   57.48    2.40
   6   0 -12   58.32    2.82
  -6   0  11    0.06    1.12
  -6   0  11    0.41    1.25
  -6   0  11   -0.38    1.34
   6   0 -11   -1.86    1.13
   6   0 -11    0.38    1.40
  -6   0  10 2033.27    9.59
  -6   0  10 2065.68   10.61
  -6   0  10 2041.98   11.19
   6   0 -10 2025.04    9.58
   6   0 -10 2046.45   10.74
  -6   0   9    0.43    1.09
  -6   0   9   -1.25    1.17
  -6   0   9    0.62    1.29
   6   0  -9    0.38    1.11
   6   0  -9    0.91    1.39
  -6   0   8   21.00    1.78
  -6   0   8   22.72    2.09
  -6   0   8   22.66    2.04
   6   0  -8   23.09    1.83
   6   0  -8   20.80    2.29
  -6   0   7   -0.29    1.10
  -6   0   7    0.20    1.23
  -6   0   7   -0.03    1.14
   6   0  -7   -0.18    1.10
   6   0  -7    1.00    1.30
  -6   0   6 1811.18    9.71
  -6   0   6 1835.86   10.98
  -6   0   6 1860.21    9.68
   6   0  -6 1777.86    8.91
  -6   0   5    0.76    1.14
  -6   0   5    1.19    1.22
  -6   0   5    0.56    0.99
   6   0  -5    2.05    1.36
  -6   0   4 2076.00   13.53
  -6   0   4 2141.64   16.59
  -6   0   4 2144.60   11.80
   6   0  -4 2101.32   10.93
  -6   0   3    0.58    1.15
  -6   0   3    0.90    1.22
  -6   0   3   -0.10    0.82
   6   0  -3   -0.27    1.22
  -6   0   2 1239.53    6.63
  -6   0   2 1252.54    5.60
   6   0  -2 1195.26    6.74
  -6   0   1    0.11    1.18
  -6   0   1    0.49    1.11
  -6   0   1    0.18    0.70
   6   0  -1   -0.95    1.19
  -6   0   0   29.01    1.95
  -6   0   0   30.83    1.95
   6   0   0   26.00    1.99
  -6   0  -1    0.51    1.27
  -6   0  -1    0.42    1.15
   6   0   1    0.01    1.17
   6   0   1    0.75    0.86
  -6   0  -2   13.45    1.56
  -6   0  -2   12.29    1.39
   6   0   2   25.33    2.07
   6   0   2   26.16    1.59
  -6   0  -3    0.25    1.25
  -6   0  -3    0.55    1.10
   6   0   3    1.43    1.14
   6   0   3    0.74    1.02
  -6   0  -4  509.55    4.95
  -6   0  -4  519.86    4.53
   6   0   4  504.46    4.57
   6   0   4  516.41    4.42
  -6   0  -5    0.33    1.31
  -6   0  -5    0.27    1.12
   6   0   5    0.62    1.17
   6   0   5    0.23    1.21
  -6   0  -6 1831.38    9.47
  -6   0  -6 1856.51    8.41
   6   0   6 1857.48    8.71
   6   0   6 1897.83   11.36
  -6   0  -7    0.13    1.26
  -6   0  -7    1.58    1.13
   6   0   7   -0.23    1.08
   6   0   7    0.30    1.31
  -6   0  -8  229.13    4.03
  -6   0  -8  242.17    3.52
   6   0   8  259.11    3.76
   6   0   8  263.60    4.33
  -6   0  -9    0.75    1.34
  -6   0  -9   -0.17    1.06
   6   0   9    0.77    1.15
   6   0   9   -0.16    1.39
  -6   0 -10  947.08    7.81
  -6   0 -10  965.85    6.70
   6   0  10  968.26    7.13
   6   0  10  987.42    8.63
  -6   0 -11    1.33    1.35
  -6   0 -11   -0.35    1.09
   6   0  11   -0.72    1.16
   6   0  11   -0.30    1.52
  -6   0 -12   51.81    2.75
  -6   0 -12   53.06    2.31
   6   0  12   67.14    2.66
   6   0  12   69.19    3.48
  -6   0 -13   -0.04    1.42
  -6   0 -13    0.67    1.22
   6   0  13    0.13    1.26
   6   0  13    0.98    1.73
  -6   0 -14   80.04    3.30
  -6   0 -14   80.50    2.76
   6   0  14   93.33    3.08
   6   0  14   94.04    4.02
  -6   0 -15   -0.86    1.50
  -6   0 -15    0.92    1.32
   6   0  15   -0.66    1.35
   6   0  15   -0.92    1.84
  -6   0 -16  127.31    4.10
  -6   0 -16  131.08    3.46
  -6   0 -16  127.55    3.63
   6   0  16  118.33    3.61
   6   0  16  115.84    4.89
  -6   0 -17    1.19    1.76
  -6   0 -17    0.43    1.41
  -6   0 -17    0.28    1.50
   6   0  17   -0.09    1.48
   6   0  17   -1.92    2.09
  -6   0 -18   57.36    3.46
  -6   0 -18   58.67    3.17
  -6   0 -18   59.05    3.30
   6   0  18   84.29    3.47
   6   0  18   85.74    4.81
  -6   0 -19    0.66    1.89
  -6   0 -19    0.02    1.73
   6   0  19    0.20    1.69
   6   0  19    1.46    2.39
  -6   0 -20  140.33    4.81
  -6   0 -20  148.18    4.58
   6   0  20  139.94    5.98
  -6   0 -21    2.05    2.12
   6   0  21    2.43    2.68
  -6   0 -22  193.26    5.67
   6   0  22  184.92    6.82
   6   0  23   -0.71    2.80
   6   0  24   82.36    6.04
   6   0  25    5.18    3.23
   6   0  26   69.62    6.29
   6   0  27    1.27    3.45
   6   0  28   63.78    6.64
  -6  -2  29    5.69    3.77
  -6   2  29    3.44    3.91
  -6  -2  28   45.26    5.18
  -6   2  28   48.94    5.51
  -6  -2  27   16.55    3.94
  -6   2  27   14.44    4.04
   6  -2 -27   22.40    4.00
  -6  -2  26  108.99    6.46
  -6   2  26  107.34    6.96
   6  -2 -26   92.13    5.90
  -6  -2  25    6.29    2.82
  -6  -2  25    8.58    3.39
  -6   2  25   11.27    3.66
   6  -2 -25    8.47    3.18
   6   2 -25    7.12    2.90
  -6  -2  24  123.39    5.53
  -6  -2  24  132.85    6.49
  -6   2  24  139.14    6.91
   6  -2 -24  124.42    6.10
   6   2 -24  116.85    5.48
  -6  -2  23   -1.24    2.36
  -6  -2  23    1.38    2.83
  -6   2  23    2.87    2.94
   6  -2 -23   -1.70    2.53
   6   2 -23    2.74    2.51
  -6  -2  22   73.96    4.68
  -6  -2  22   80.07    5.34
  -6   2  22   80.00    5.41
   6  -2 -22   73.63    4.96
   6   2 -22   78.00    4.86
  -6  -2  21   32.38    3.91
  -6  -2  21   28.64    3.60
  -6   2  21   36.00    4.47
   6  -2 -21   25.53    3.29
   6   2 -21   32.14    3.93
  -6  -2  20   27.42    3.13
  -6  -2  20   31.99    3.52
  -6   2  20   28.39    3.54
   6  -2 -20   35.26    4.07
   6   2 -20   33.35    3.82
  -6  -2  19   53.42    3.86
  -6  -2  19   51.16    4.33
  -6   2  19   56.37    4.40
   6  -2 -19   62.10    4.38
   6   2 -19   66.16    4.13
  -6  -2  18  376.82    7.02
  -6  -2  18  391.88    7.56
  -6   2  18  368.69    7.74
   6  -2 -18  370.16    7.18
   6   2 -18  385.40    7.13
  -6  -2  17    1.88    1.89
  -6  -2  17    2.18    2.12
  -6   2  17    4.24    2.26
   6  -2 -17    2.08    2.05
   6   2 -17    2.34    2.00
   6   2 -17    2.52    1.44
  -6  -2  16   17.75    2.37
  -6  -2  16   20.03    2.61
  -6   2  16   17.09    1.70
  -6   2  16   14.87    2.54
   6  -2 -16   18.89    2.59
   6   2 -16   22.39    2.64
   6   2 -16   22.13    2.31
  -6  -2  15  124.45    4.28
  -6  -2  15  127.62    4.40
  -6   2  15  126.42    3.06
  -6   2  15  124.06    4.61
   6  -2 -15  122.72    4.42
   6   2 -15  115.36    4.10
   6   2 -15  117.42    3.17
  -6  -2  14  676.71    8.22
  -6  -2  14  706.50    8.30
  -6   2  14  709.47    5.99
  -6   2  14  677.82    8.72
   6  -2 -14  676.70    8.39
   6   2 -14  669.56    8.14
   6   2 -14  701.66    6.23
  -6  -2  13    1.35    1.62
  -6  -2  13    1.31    1.63
  -6   2  13    1.88    1.18
  -6   2  13    0.73    1.73
   6  -2 -13    0.17    1.73
   6   2 -13   -0.37    1.57
   6   2 -13    2.14    1.22
  -6  -2  12   41.61    2.94
  -6  -2  12   49.62    2.84
  -6   2  12   44.91    2.16
  -6   2  12   41.71    3.14
   6  -2 -12   42.06    3.22
   6   2 -12   41.72    2.88
   6   2 -12   45.39    2.25
  -6  -2  11  119.17    3.80
  -6  -2  11  135.25    3.65
  -6   2  11  128.74    2.86
  -6   2  11  119.78    3.84
   6  -2 -11  120.72    4.02
   6   2 -11  114.88    3.77
   6   2 -11  124.56    2.91
  -6  -2  10  444.67    6.13
  -6  -2  10  496.06    5.87
  -6   2  10  461.49    4.71
  -6   2  10  457.84    6.38
   6  -2 -10  448.83    6.28
   6   2 -10  417.86    5.99
   6   2 -10  453.92    4.76
  -6  -2   9   78.00    3.18
  -6  -2   9   83.65    2.81
  -6   2   9   78.63    1.48
  -6   2   9   75.59    2.40
  -6   2   9   79.12    3.22
   6   2  -9   66.78    2.99
   6   2  -9   82.30    2.48
  -6  -2   8   28.77    2.42
  -6  -2   8   29.92    2.06
  -6   2   8   28.21    1.27
  -6   2   8   27.63    1.96
  -6   2   8   28.31    2.50
   6  -2  -8   29.06    2.60
   6   2  -8   23.93    2.56
   6   2  -8   27.18    1.96
  -6  -2   7   31.39    1.94
  -6   2   7   27.10    1.33
  -6   2   7   28.66    1.98
  -6   2   7   26.22    2.39
   6  -2  -7   27.26    2.53
   6   2  -7   27.73    2.48
   6   2  -7   29.19    1.97
  -6  -2   6  812.65    7.26
  -6  -2   6  846.83    7.45
  -6  -2   6  903.12    6.03
  -6   2   6  839.93    4.52
  -6   2   6  852.25    6.22
  -6   2   6  818.47    7.21
   6  -2  -6  838.32    7.43
   6   2  -6  819.72    7.33
   6   2  -6  878.08    6.29
  -6  -2   5   54.55    2.65
  -6  -2   5   59.86    2.63
  -6  -2   5   63.35    1.97
  -6   2   5   61.74    1.80
  -6   2   5   60.69    2.37
  -6   2   5   59.11    2.67
   6  -2  -5   58.61    2.73
   6   2  -5   50.58    2.58
   6   2  -5   54.59    2.24
  -6  -2   4   32.02    2.33
  -6  -2   4   33.76    1.59
  -6   2   4   27.78    1.66
  -6   2   4   28.41    2.05
  -6   2   4   26.64    2.24
   6  -2  -4   27.16    2.32
   6   2  -4   32.11    2.35
   6   2  -4   32.80    2.09
  -6  -2   3  445.04    5.23
  -6  -2   3  493.25    3.67
  -6   2   3  459.98    4.08
  -6   2   3  465.24    4.88
  -6   2   3  473.21    5.28
   6  -2  -3  478.66    5.26
   6   2  -3  445.62    5.22
   6   2  -3  492.57    4.96
  -6  -2   2  465.41    5.22
  -6  -2   2  498.69    5.28
  -6   2   2  492.65    4.41
  -6   2   2  510.70    5.17
  -6   2   2  505.02    5.36
   6  -2  -2  485.66    5.11
   6   2  -2  465.66    5.23
   6   2  -2  503.27    5.06
  -6  -2   1  238.66    3.92
  -6  -2   1  240.26    3.80
  -6   2   1  239.73    3.45
  -6   2   1  235.95    3.86
  -6   2   1  236.48    3.92
   6  -2  -1  249.91    3.80
   6   2  -1  237.22    3.90
   6   2  -1  253.27    3.87
  -6  -2   0   25.38    2.12
  -6  -2   0   22.04    1.99
  -6   2   0   22.07    1.92
  -6   2   0   21.39    2.28
  -6   2   0   18.56    2.07
   6  -2   0   22.48    1.98
   6   2   0   22.52    2.27
   6   2   0   21.33    1.37
  -6  -2  -1  120.94    2.96
  -6  -2  -1  119.19    2.74
  -6   2  -1  118.68    2.91
  -6   2  -1  122.65    3.14
   6  -2   1  129.93    2.78
   6   2   1  121.78    3.14
   6   2   1  127.28    2.15
  -6  -2  -2   36.88    2.13
  -6  -2  -2   31.96    1.88
  -6   2  -2   35.20    2.40
  -6   2  -2   26.43    2.31
   6  -2   2   23.35    1.82
   6   2   2   19.17    2.22
   6   2   2   20.55    1.52
  -6  -2  -3   95.66    2.71
  -6  -2  -3   97.83    2.36
  -6   2  -3   95.40    2.97
  -6   2  -3   96.61    3.12
   6  -2   3   90.32    2.27
   6   2   3   82.04    2.94
   6   2   3   84.63    2.19
  -6  -2  -4  108.09    2.80
  -6  -2  -4  113.89    2.36
  -6   2  -4  107.66    3.16
   6  -2   4  106.43    2.29
   6   2   4   98.92    3.27
   6   2   4   98.74    2.46
  -6  -2  -5  164.42    3.21
  -6  -2  -5  170.69    2.63
  -6   2  -5  155.37    3.69
  -6   2  -5  159.22    3.76
   6  -2   5  163.52    2.57
   6   2   5  162.98    3.78
   6   2   5  161.49    3.09
  -6  -2  -6 2981.66   15.82
  -6  -2  -6 2985.57   15.20
  -6   2  -6 2860.15   13.75
  -6   2  -6 2741.61   16.10
   6  -2   6 2965.19   12.51
   6  -2   6 2826.57   16.73
   6   2   6 2784.68   16.39
   6   2   6 2801.17   15.68
  -6  -2  -7  478.72    5.06
  -6  -2  -7  483.55    3.77
  -6   2  -7  447.75    5.97
  -6   2  -7  447.66    5.73
   6  -2   7  487.44    3.77
   6  -2   7  484.30    6.29
   6   2   7  458.63    6.00
   6   2   7  456.09    5.29
  -6  -2  -8   41.16    2.24
  -6  -2  -8   40.85    1.50
  -6   2  -8   37.21    2.79
  -6   2  -8   35.33    2.63
   6  -2   8   46.49    1.63
   6  -2   8   42.50    2.86
   6   2   8   40.36    2.69
   6   2   8   42.80    2.47
  -6  -2  -9   62.01    2.44
  -6  -2  -9   62.83    1.59
  -6   2  -9   59.44    3.28
  -6   2  -9   53.51    2.93
   6  -2   9   62.85    1.68
   6  -2   9   63.24    3.19
   6   2   9   61.06    3.17
   6   2   9   62.35    2.85
  -6  -2 -10 1592.45    9.17
  -6  -2 -10 1636.22    5.77
  -6   2 -10 1511.80   11.30
  -6   2 -10 1529.85   10.89
   6  -2  10 1594.56    6.23
   6  -2  10 1560.70   11.80
   6   2  10 1521.52   11.11
   6   2  10 1509.25   10.73
  -6  -2 -11   98.28    2.93
  -6   2 -11   88.26    3.61
  -6   2 -11   89.15    3.46
   6  -2  11   96.36    1.90
   6  -2  11  101.42    4.04
   6   2  11   93.19    3.54
   6   2  11   97.14    3.60
  -6  -2 -12   96.09    2.88
  -6   2 -12   91.28    3.76
  -6   2 -12   92.99    3.61
   6  -2  12   97.88    1.91
   6  -2  12   95.51    3.98
   6   2  12   92.92    3.74
   6   2  12   93.36    3.73
  -6  -2 -13   10.85    1.61
  -6   2 -13    8.63    2.05
  -6   2 -13   11.65    2.04
   6  -2  13   12.83    1.28
   6  -2  13   13.13    2.40
   6   2  13   10.72    2.06
   6   2  13   13.17    2.19
  -6  -2 -14  356.43    4.99
  -6   2 -14  335.53    6.34
  -6   2 -14  344.27    6.06
   6  -2  14  354.26    6.90
   6   2  14  350.46    6.24
   6   2  14  351.87    6.53
  -6  -2 -15   17.82    1.89
  -6   2 -15   17.58    2.54
  -6   2 -15   16.15    2.34
   6  -2  15   10.38    2.49
   6   2  15   14.92    2.31
   6   2  15   16.75    2.57
  -6  -2 -16  104.26    3.34
  -6  -2 -16   95.67    4.19
  -6   2 -16   99.06    4.53
  -6   2 -16  100.50    4.20
   6  -2  16   90.25    4.69
   6   2  16   90.64    4.04
   6   2  16   94.54    4.43
  -6  -2 -17   12.42    1.92
  -6  -2 -17   11.18    2.35
  -6   2 -17   16.82    2.75
  -6   2 -17   15.46    2.48
   6  -2  17   15.11    2.96
   6   2  17   12.07    2.43
   6   2  17   12.24    2.60
  -6  -2 -18  219.22    5.87
  -6   2 -18  217.66    6.13
  -6   2 -18  215.91    5.64
   6  -2  18  206.37    6.48
   6   2  18  206.38    5.70
   6   2  18  197.38    6.25
  -6  -2 -19   18.82    2.84
  -6   2 -19   21.96    3.05
  -6   2 -19   21.07    2.77
   6  -2  19   19.27    3.39
   6   2  19   17.86    2.77
   6   2  19   16.89    3.09
  -6  -2 -20   32.94    3.33
  -6   2 -20   31.26    3.89
  -6   2 -20   33.40    3.74
   6  -2  20   24.95    3.66
   6   2  20   25.69    3.13
   6   2  20   32.56    3.79
  -6  -2 -21    8.89    2.64
  -6   2 -21    7.12    2.76
  -6   2 -21    7.45    2.53
   6  -2  21    5.43    3.08
   6   2  21    7.26    2.60
   6   2  21    6.29    3.02
  -6  -2 -22   40.41    4.30
  -6   2 -22   43.51    4.60
  -6   2 -22   39.59    4.10
   6  -2  22   32.84    4.20
   6   2  22   33.67    4.12
  -6  -2 -23   51.19    4.60
  -6   2 -23   58.88    5.03
   6  -2  23   66.62    5.69
   6   2  23   54.00    5.31
  -6  -2 -24   78.15    5.10
  -6   2 -24   73.72    5.33
   6  -2  24   88.38    6.52
   6   2  24   89.95    6.10
  -6  -2 -25    1.25    2.82
  -6   2 -25    4.79    2.99
   6  -2  25    2.06    3.56
   6   2  25    4.67    3.32
  -6   2 -26   46.23    5.16
   6  -2  26   41.70    5.11
   6   2  26   36.62    4.82
  -6   2 -27   19.88    4.17
   6  -2  27   15.82    4.35
   6   2  27   12.72    4.02
   6  -2  28   34.52    5.21
   6   2  28   36.28    5.14
  -6  -4  26   88.97    6.34
  -6  -4  26   94.88    6.86
  -6   4  26   98.42    7.41
   6  -4 -26   90.96    6.81
   6   4 -26   84.07    6.42
  -6  -4  25    3.97    3.26
  -6  -4  25    3.36    3.50
  -6   4  25    4.19    3.74
   6  -4 -25    0.86    3.39
   6   4 -25   -0.40    3.10
  -6  -4  24   24.74    3.96
  -6  -4  24   27.19    4.28
  -6   4  24   18.39    4.13
   6  -4 -24   27.33    4.26
   6   4 -24   25.03    4.15
  -6  -4  23   23.49    3.80
  -6  -4  23   19.43    3.89
  -6   4  23   23.24    4.13
   6  -4 -23   23.65    4.02
   6   4 -23   26.13    4.08
  -6  -4  22   28.59    3.95
  -6  -4  22   22.26    3.78
  -6   4  22   29.18    4.29
   6  -4 -22   23.89    3.84
   6   4 -22   24.49    3.92
  -6  -4  21    7.22    3.04
  -6  -4  21    7.08    3.08
  -6   4  21    7.54    3.19
   6  -4 -21    6.32    3.09
   6   4 -21    8.51    3.19
  -6  -4  20   38.90    4.06
  -6  -4  20   44.54    4.98
  -6   4  20   40.53    4.27
   6  -4 -20   48.63    5.29
   6   4 -20   46.63    5.12
   6   4 -20   46.64    5.09
  -6  -4  19   11.76    3.01
  -6  -4  19   13.65    3.10
  -6   4  19   10.69    3.16
   6  -4 -19   11.10    3.13
   6   4 -19    7.16    2.91
   6   4 -19   12.31    3.13
  -6  -4  18   57.15    4.73
  -6  -4  18   68.10    4.74
  -6   4  18   63.90    5.10
   6  -4 -18   50.33    4.68
   6   4 -18   52.98    4.91
   6   4 -18   47.36    4.82
  -6  -4  17    1.56    2.34
  -6  -4  17   -0.11    2.21
  -6   4  17    2.46    2.57
   6  -4 -17    1.34    2.60
   6   4 -17    0.17    2.45
   6   4 -17    2.35    2.50
  -6  -4  16    5.96    2.43
  -6  -4  16    4.42    2.31
  -6   4  16    3.70    2.49
   6  -4 -16    3.54    2.53
   6   4 -16    3.64    2.47
   6   4 -16    3.91    2.53
  -6  -4  15   90.81    4.56
  -6  -4  15   99.84    4.45
  -6   4  15   86.99    4.72
   6  -4 -15   92.00    4.82
   6   4 -15   92.74    4.81
   6   4 -15   89.23    4.77
  -6  -4  14  373.95    7.49
  -6  -4  14  391.99    7.04
  -6   4  14  373.12    7.73
   6  -4 -14  389.72    7.84
   6   4 -14  382.40    7.75
   6   4 -14  377.16    7.68
  -6  -4  13   82.61    4.33
  -6  -4  13   86.40    3.95
  -6   4  13   88.09    4.65
   6  -4 -13   96.84    4.62
   6   4 -13   82.27    4.45
   6   4 -13   89.04    4.66
  -6  -4  12  117.37    4.56
  -6  -4  12  134.38    4.33
  -6   4  12  131.25    3.09
  -6   4  12  118.47    4.78
   6  -4 -12  117.73    4.73
   6   4 -12  116.48    4.73
   6   4 -12  112.42    4.66
  -6  -4  11  152.97    4.86
  -6  -4  11  167.81    4.48
  -6   4  11  161.21    3.41
  -6   4  11  150.80    5.02
   6  -4 -11  146.29    4.94
   6   4 -11  139.52    4.88
   6   4 -11  143.76    4.91
   6   4 -11  160.00    3.17
  -6  -4  10 1057.94   10.96
  -6  -4  10 1104.10    9.85
  -6   4  10 1102.02    7.88
  -6   4  10 1028.14   10.96
   6  -4 -10 1081.28   11.14
   6   4 -10 1056.05   10.98
   6   4 -10 1060.77   11.05
   6   4 -10 1102.99    7.45
  -6  -4   9   49.77    3.28
  -6  -4   9   64.35    3.09
  -6   4   9   58.47    2.63
  -6   4   9   62.16    3.65
   6  -4  -9   60.96    3.80
   6   4  -9   49.44    3.51
   6   4  -9   54.46    2.42
  -6  -4   8  168.54    4.71
  -6  -4   8  179.88    4.14
  -6   4   8  175.82    2.41
  -6   4   8  177.33    3.74
  -6   4   8  164.60    4.88
   6  -4  -8  165.42    4.77
   6   4  -8  158.26    4.80
   6   4  -8  161.49    4.75
   6   4  -8  168.82    3.46
  -6  -4   7  458.46    6.96
  -6  -4   7  495.63    6.17
  -6   4   7  464.33    4.07
  -6   4   7  475.13    5.69
  -6   4   7  460.46    7.14
   6  -4  -7  454.78    7.03
   6   4  -7  428.48    6.85
   6   4  -7  445.29    6.97
   6   4  -7  462.16    5.31
  -6  -4   6  359.78    6.18
  -6  -4   6  352.51    5.15
  -6   4   6  372.34    4.01
  -6   4   6  354.80    5.09
  -6   4   6  357.94    6.37
   6  -4  -6  344.03    5.99
   6   4  -6  325.83    6.06
   6   4  -6  326.54    6.01
   6   4  -6  338.17    4.75
  -6  -4   5  151.07    4.19
  -6   4   5  156.87    3.04
  -6   4   5  155.97    3.76
  -6   4   5  158.71    4.50
   6  -4  -5  172.08    4.54
   6   4  -5  159.30    4.55
   6   4  -5  158.69    4.35
   6   4  -5  166.63    3.67
  -6  -4   4   47.55    3.06
  -6  -4   4   47.39    2.88
  -6   4   4   45.05    2.23
  -6   4   4   51.71    2.81
  -6   4   4   47.29    3.20
   6  -4  -4   48.12    2.90
   6   4  -4   45.71    3.04
   6   4  -4   43.19    2.90
   6   4  -4   50.21    2.55
  -6  -4   3   27.25    2.68
  -6  -4   3   30.50    2.67
  -6   4   3   28.71    2.13
  -6   4   3   28.47    2.50
  -6   4   3   28.53    2.82
   6  -4  -3   33.31    2.65
   6   4  -3   33.29    2.72
   6   4  -3   31.60    2.76
   6   4  -3   32.82    2.42
  -6  -4   2  107.08    3.61
  -6  -4   2  108.42    3.53
  -6   4   2  107.11    3.03
  -6   4   2  105.97    3.45
  -6   4   2  101.18    3.75
   6  -4  -2  102.56    3.34
   6   4  -2   99.78    3.51
   6   4  -2  101.20    3.51
   6   4  -2  105.50    3.33
  -6  -4   1   49.18    2.85
  -6  -4   1   50.78    2.74
  -6   4   1   47.61    2.54
  -6   4   1   50.16    2.90
  -6   4   1   46.70    3.05
   6  -4  -1   39.17    2.46
   6   4  -1   40.03    2.72
   6   4  -1   39.19    2.69
   6   4  -1   38.63    2.65
  -6  -4   0   78.79    3.15
  -6  -4   0   82.11    3.00
  -6   4   0   75.61    3.02
  -6   4   0   76.58    3.28
  -6   4   0   76.97    3.55
   6  -4   0   73.12    2.84
   6   4   0   70.09    3.03
   6   4   0   75.12    3.11
   6   4   0   72.25    3.05
   6   4   0   72.33    2.75
  -6  -4  -1   33.09    2.36
  -6  -4  -1   40.44    2.44
  -6   4  -1   35.78    2.67
  -6   4  -1   39.22    2.92
   6  -4   1   46.54    2.40
   6   4   1   43.76    2.78
   6   4   1   45.33    2.94
   6   4   1   43.68    2.47
  -6  -4  -2 1327.85    9.75
  -6  -4  -2 1364.31    9.34
  -6   4  -2 1324.57   10.14
  -6   4  -2 1293.79   10.59
   6  -4   2 1315.50    8.69
   6   4   2 1271.22    9.59
   6   4   2 1309.69   10.52
   6   4   2 1309.36    9.12
  -6  -4  -3   93.66    3.09
  -6  -4  -3  101.24    2.93
  -6   4  -3  102.22    3.73
  -6   4  -3  105.52    3.87
   6  -4   3  106.35    2.86
   6   4   3  107.06    3.90
   6   4   3  105.73    3.26
  -6  -4  -4  182.14    3.86
  -6  -4  -4  190.53    3.60
  -6   4  -4  180.43    4.50
  -6   4  -4  179.64    4.73
   6  -4   4  197.74    3.44
   6   4   4  195.78    4.78
   6   4   4  199.66    4.17
  -6  -4  -5  242.27    4.30
  -6  -4  -5  263.56    3.99
  -6   4  -5  243.48    5.29
  -6   4  -5  252.34    5.48
   6  -4   5  247.60    3.61
   6   4   5  251.21    5.37
   6   4   5  245.02    4.65
  -6  -4  -6  547.32    6.09
  -6  -4  -6  542.03    5.24
  -6   4  -6  529.26    7.39
  -6   4  -6  518.95    7.52
   6  -4   6  557.61    4.83
   6   4   6  533.86    7.53
   6   4   6  530.69    6.65
  -6  -4  -7  185.10    3.76
  -6  -4  -7  198.66    3.23
  -6   4  -7  189.40    4.99
  -6   4  -7  189.68    5.11
   6  -4   7  212.28    2.95
   6   4   7  207.84    5.33
   6   4   7  198.32    4.52
  -6  -4  -8  146.45    3.41
  -6  -4  -8  137.47    2.65
  -6   4  -8  131.28    4.54
  -6   4  -8  134.94    4.56
   6  -4   8  151.70    2.35
   6  -4   8  142.70    4.73
   6   4   8  144.80    4.68
   6   4   8  144.63    4.16
  -6  -4  -9  148.75    3.45
  -6  -4  -9  149.57    2.72
  -6   4  -9  139.69    4.73
  -6   4  -9  140.96    4.75
   6  -4   9  137.35    4.81
   6   4   9  141.60    4.75
   6   4   9  133.56    4.24
  -6  -4 -10  155.38    3.51
  -6   4 -10  145.46    4.91
  -6   4 -10  154.94    5.13
   6  -4  10  167.48    5.40
   6   4  10  153.58    4.99
   6   4  10  153.73    4.53
  -6  -4 -11    7.67    1.52
  -6   4 -11    8.25    2.38
  -6   4 -11    4.37    2.24
   6  -4  11    4.18    2.20
   6   4  11    3.71    2.12
   6   4  11    3.43    1.87
  -6  -4 -12   18.96    2.13
  -6   4 -12   15.76    2.61
  -6   4 -12   15.09    2.66
   6  -4  12   14.17    2.67
   6   4  12   16.49    2.68
   6   4  12   15.19    2.38
  -6  -4 -13    9.12    2.31
  -6   4 -13   12.20    2.64
  -6   4 -13   13.01    2.70
   6  -4  13   11.30    2.78
   6   4  13   14.18    2.62
   6   4  13   11.53    2.42
  -6  -4 -14   31.52    3.64
  -6   4 -14   33.10    3.93
  -6   4 -14   32.72    3.98
   6  -4  14   30.42    3.52
   6   4  14   32.10    3.41
   6   4  14   29.57    3.16
  -6  -4 -15   34.81    3.90
  -6   4 -15   32.11    3.48
  -6   4 -15   34.80    4.11
   6  -4  15   30.54    3.58
   6   4  15   32.74    3.98
   6   4  15   31.53    3.88
  -6  -4 -16   39.31    4.08
  -6   4 -16   43.95    4.33
  -6   4 -16   36.13    4.28
   6  -4  16   45.14    4.45
   6   4  16   49.46    4.55
   6   4  16   46.80    4.36
  -6  -4 -17    4.76    2.62
  -6   4 -17    2.31    2.63
  -6   4 -17    5.15    2.74
   6  -4  17    4.66    2.88
   6   4  17    5.14    2.72
   6   4  17    2.27    2.47
  -6  -4 -18   62.65    5.04
  -6   4 -18   65.84    4.98
  -6   4 -18   57.09    4.97
   6  -4  18   71.36    5.63
   6   4  18   70.74    5.18
   6   4  18   77.50    5.20
  -6  -4 -19   14.62    3.20
  -6   4 -19   16.82    3.41
  -6   4 -19   13.41    3.18
   6  -4  19   17.64    3.64
   6   4  19   14.81    3.25
   6   4  19   17.08    3.28
  -6  -4 -20   93.09    5.53
  -6   4 -20   84.34    5.57
  -6   4 -20   81.40    5.60
   6  -4  20   94.44    6.30
   6   4  20   83.60    5.66
   6   4  20   86.21    5.79
  -6  -4 -21    5.98    3.09
  -6   4 -21    8.37    3.26
  -6   4 -21    5.89    3.05
   6  -4  21    6.41    3.45
   6   4  21    4.45    3.10
  -6  -4 -22   53.19    5.47
  -6   4 -22   55.91    5.71
  -6   4 -22   64.55    5.65
   6  -4  22   51.46    6.08
   6   4  22   53.56    5.71
  -6  -4 -23   56.87    5.58
  -6   4 -23   55.02    5.47
  -6   4 -23   54.65    5.34
   6  -4  23   56.38    6.37
   6   4  23   56.39    5.93
  -6  -4 -24   26.00    4.12
  -6   4 -24   28.12    4.34
  -6   4 -24   23.37    3.95
   6  -4  24   25.87    4.78
   6   4  24   22.44    4.24
  -6  -4 -25   10.56    3.68
  -6   4 -25    9.48    3.75
  -6   4 -25   10.86    3.51
   6  -4  25    8.62    4.15
   6   4  25    9.61    3.98
  -6  -4 -26  111.08    6.81
  -6   4 -26  118.05    7.27
  -6   4 -26  120.05    7.69
   6  -4  26  111.19    8.01
   6   4  26  111.64    7.58
  -6  -6  23   54.44    5.67
  -6  -6  23   55.48    6.21
  -6   6  23   47.78    5.68
   6  -6 -23   46.28    5.46
   6   6 -23   54.30    6.59
  -6  -6  22   45.68    5.22
  -6  -6  22   51.60    5.97
  -6   6  22   44.45    5.29
   6  -6 -22   42.56    5.12
   6   6 -22   41.75    5.05
   6   6 -22   45.05    5.23
  -6  -6  21   23.17    4.30
  -6  -6  21   30.79    4.33
  -6   6  21   24.69    4.60
   6  -6 -21   24.81    4.41
   6   6 -21   28.47    4.50
   6   6 -21   32.23    4.78
  -6  -6  20   28.49    4.56
  -6  -6  20   33.21    4.34
  -6   6  20   28.76    4.64
   6  -6 -20   28.44    4.43
   6   6 -20   24.95    4.37
   6   6 -20   30.60    4.54
  -6  -6  19   47.94    5.92
  -6  -6  19   49.60    5.23
  -6   6  19   37.69    4.72
   6  -6 -19   54.36    6.20
   6   6 -19   49.51    5.68
   6   6 -19   53.09    6.08
  -6  -6  18   18.23    3.84
  -6  -6  18   26.44    3.81
  -6   6  18   18.11    3.89
   6  -6 -18   16.93    3.80
   6   6 -18   16.69    3.74
   6   6 -18   21.41    4.01
  -6  -6  17   47.03    5.27
  -6  -6  17   60.79    4.95
  -6   6  17   52.53    5.78
   6  -6 -17   44.11    5.30
   6   6 -17   38.38    4.44
   6   6 -17   44.34    5.37
  -6  -6  16   46.60    5.36
  -6  -6  16   43.61    4.55
  -6   6  16   49.69    5.52
   6  -6 -16   46.97    5.21
   6   6 -16   44.98    5.47
   6   6 -16   52.31    5.59
  -6  -6  15   27.86    3.86
  -6  -6  15   37.79    4.24
  -6   6  15   35.20    4.18
   6  -6 -15   31.65    4.05
   6   6 -15   28.04    3.87
   6   6 -15   25.98    3.87
  -6  -6  14   80.76    5.47
  -6  -6  14   84.27    4.79
  -6   6  14   78.19    5.48
   6  -6 -14   85.29    5.79
   6   6 -14   72.14    5.32
   6   6 -14   80.78    5.74
  -6  -6  13   59.96    5.01
  -6  -6  13   68.45    4.56
  -6   6  13   61.23    5.04
   6  -6 -13   65.58    5.18
   6   6 -13   57.23    5.22
   6   6 -13   63.68    5.34
  -6  -6  12   25.08    3.35
  -6  -6  12   34.35    3.74
  -6   6  12   29.33    3.83
   6  -6 -12   20.99    3.46
   6   6 -12   22.58    3.44
   6   6 -12   23.56    3.53
  -6  -6  11  126.46    5.54
  -6  -6  11  141.49    5.11
  -6   6  11  122.93    5.89
   6  -6 -11  130.25    5.76
   6   6 -11  121.44    5.65
   6   6 -11  128.39    5.85
  -6  -6  10  380.83    7.23
  -6   6  10  349.50    8.26
   6  -6 -10  379.77    8.20
   6   6 -10  361.25    8.24
   6   6 -10  369.03    8.39
  -6  -6   9  133.97    4.80
  -6   6   9  126.72    5.72
   6  -6  -9  126.20    5.40
   6   6  -9  122.12    5.45
   6   6  -9  122.73    5.70
  -6  -6   8   21.19    2.66
  -6   6   8   21.75    2.47
  -6   6   8   16.63    2.97
   6  -6  -8   21.18    3.05
   6   6  -8   19.28    3.12
   6   6  -8   27.18    3.46
  -6  -6   7   72.21    3.85
  -6   6   7   79.27    3.73
  -6   6   7   76.68    4.92
   6  -6  -7   71.69    4.53
   6   6  -7   70.97    4.56
   6   6  -7   71.01    4.55
   6   6  -7   75.00    3.42
  -6   6   6   21.34    2.49
  -6   6   6   21.02    3.11
   6  -6  -6   18.65    2.77
   6   6  -6   17.32    2.97
   6   6  -6   20.03    2.95
   6   6  -6   22.16    2.32
  -6  -6   5   68.95    4.23
  -6   6   5   66.63    3.13
  -6   6   5   67.85    3.73
  -6   6   5   62.45    4.32
   6  -6  -5   76.93    4.28
   6   6  -5   72.72    4.38
   6   6  -5   68.59    4.41
   6   6  -5   70.13    3.60
  -6  -6   4   20.68    2.73
  -6  -6   4   27.86    3.39
  -6   6   4   23.30    2.63
  -6   6   4   26.51    3.29
  -6   6   4   20.78    2.97
   6  -6  -4   29.57    3.47
   6   6  -4   18.69    2.84
   6   6  -4   21.16    2.88
   6   6  -4   26.63    3.05
  -6  -6   3   18.71    2.61
  -6  -6   3   19.60    2.59
  -6   6   3   22.18    2.32
  -6   6   3   24.11    2.74
  -6   6   3   21.10    3.07
   6  -6  -3   27.14    3.28
   6   6  -3   25.30    2.90
   6   6  -3   21.59    2.82
   6   6  -3   24.53    2.97
  -6  -6   2   10.06    2.20
  -6  -6   2    7.33    2.09
  -6   6   2    8.30    1.94
  -6   6   2    8.80    2.31
  -6   6   2    8.39    2.53
   6  -6  -2    7.02    2.02
   6   6  -2    5.71    2.25
   6   6  -2    4.93    2.12
   6   6  -2    5.33    1.98
  -6  -6   1   18.94    2.48
  -6  -6   1   23.53    2.61
  -6   6   1   20.65    2.40
  -6   6   1   20.09    2.71
   6  -6  -1   13.74    2.16
   6   6  -1   12.25    2.42
   6   6  -1   13.05    2.39
   6   6  -1   12.47    2.31
  -6  -6   0    0.74    1.74
  -6  -6   0    0.69    1.65
  -6   6   0    1.66    1.84
  -6   6   0    2.48    2.12
   6  -6   0   -0.21    1.61
   6   6   0    2.15    1.95
   6   6   0    1.03    1.82
   6   6   0    0.52    1.91
  -6  -6  -1   18.06    2.33
  -6  -6  -1   18.75    2.33
  -6   6  -1   16.97    2.46
  -6   6  -1   17.86    2.72
   6  -6   1   19.35    2.30
   6   6   1   17.86    2.50
   6   6   1   21.13    2.55
   6   6   1   20.43    2.68
   6   6   1   20.98    2.61
  -6  -6  -2  113.13    4.10
  -6  -6  -2  112.77    4.05
  -6   6  -2  106.00    4.46
  -6   6  -2  100.28    4.72
   6  -6   2   95.05    3.63
   6   6   2   92.46    4.08
   6   6   2   94.13    4.04
   6   6   2   96.97    4.35
   6   6   2   96.50    4.17
  -6  -6  -3  114.94    4.14
  -6  -6  -3  124.41    4.07
  -6   6  -3  119.01    4.61
  -6   6  -3  118.45    5.07
   6  -6   3  119.52    3.79
   6   6   3  116.07    4.31
   6   6   3  124.98    5.01
   6   6   3  117.32    4.53
  -6  -6  -4    8.95    1.93
  -6  -6  -4    7.86    1.82
  -6   6  -4   10.18    2.45
  -6   6  -4    6.56    2.46
   6  -6   4    8.56    1.84
   6   6   4    8.70    2.43
   6   6   4    9.06    2.32
  -6  -6  -5  102.55    3.83
  -6  -6  -5  113.14    3.77
  -6   6  -5  103.62    4.86
  -6   6  -5  106.50    5.17
   6   6   5  109.08    5.05
   6   6   5  108.88    4.54
  -6  -6  -6  369.53    6.17
  -6  -6  -6  376.48    7.60
  -6   6  -6  345.53    7.32
  -6   6  -6  342.68    7.74
   6   6   6  330.93    7.50
   6   6   6  333.47    6.86
  -6  -6  -7  387.12    6.16
  -6  -6  -7  383.28    7.98
  -6   6  -7  386.81    7.86
  -6   6  -7  374.74    8.18
   6   6   7  401.57    8.23
   6   6   7  395.99    7.47
  -6  -6  -8   78.55    4.79
  -6   6  -8   69.43    4.61
  -6   6  -8   74.74    5.10
   6   6   8   66.70    4.81
   6   6   8   66.07    4.26
  -6  -6  -9   47.31    4.53
  -6   6  -9   49.49    4.42
  -6   6  -9   46.45    4.68
   6  -6   9   52.87    4.88
   6   6   9   48.65    4.64
   6   6   9   52.88    4.23
  -6  -6 -10   90.64    5.37
  -6   6 -10   80.29    5.26
  -6   6 -10   89.64    5.50
   6  -6  10   86.01    5.24
   6   6  10   78.37    5.22
   6   6  10   79.76    4.72
  -6  -6 -11  153.92    6.31
  -6   6 -11  150.81    6.10
  -6   6 -11  150.50    6.39
   6  -6  11  177.97    6.77
   6   6  11  166.34    6.48
   6   6  11  165.89    5.95
  -6  -6 -12   27.06    3.62
  -6   6 -12   24.87    3.62
  -6   6 -12   29.37    3.88
   6  -6  12   34.94    4.14
   6   6  12   37.79    4.50
   6   6  12   36.65    4.27
  -6  -6 -13   30.81    3.93
  -6   6 -13   25.46    3.66
  -6   6 -13   24.33    3.80
   6  -6  13   29.77    3.99
   6   6  13   28.29    3.87
   6   6  13   27.07    3.49
  -6  -6 -14   70.49    5.59
  -6   6 -14   84.11    5.55
  -6   6 -14   74.32    5.80
   6  -6  14   93.92    6.11
   6   6  14   85.95    5.53
   6   6  14   80.92    5.35
  -6  -6 -15  101.21    6.16
  -6   6 -15   98.57    5.95
  -6   6 -15   99.29    5.99
   6  -6  15  101.03    6.39
   6   6  15   90.93    6.04
   6   6  15  101.64    5.84
  -6  -6 -16   59.72    5.43
  -6   6 -16   59.91    5.72
  -6   6 -16   63.88    5.91
   6  -6  16   64.17    5.68
   6   6  16   62.81    5.50
   6   6  16   53.19    5.31
  -6  -6 -17   45.49    5.62
  -6   6 -17   45.40    5.62
  -6   6 -17   45.79    4.86
   6  -6  17   53.10    5.95
   6   6  17   49.10    5.79
   6   6  17   43.99    5.30
  -6  -6 -18   45.02    4.85
  -6   6 -18   39.91    4.80
  -6   6 -18   41.96    4.79
   6  -6  18   50.26    5.32
   6   6  18   44.35    4.93
   6   6  18   44.29    4.73
  -6  -6 -19   44.99    4.91
  -6   6 -19   41.06    4.85
  -6   6 -19   43.08    4.94
   6  -6  19   39.92    5.01
   6   6  19   41.12    4.77
  -6  -6 -20   12.68    3.88
  -6   6 -20    9.43    3.59
  -6   6 -20   14.13    3.93
   6  -6  20   14.80    4.28
   6   6  20   13.12    3.87
  -6  -6 -21   -1.10    3.45
  -6   6 -21    2.55    3.48
  -6   6 -21   -1.88    3.41
   6  -6  21    0.44    3.68
   6   6  21    2.04    3.47
  -6  -6 -22   22.52    4.43
  -6   6 -22   24.16    4.53
  -6   6 -22   17.35    4.28
   6  -6  22   14.98    4.51
   6   6  22   13.91    4.18
  -6  -8  16    6.14    3.90
  -6  -8  16    7.63    4.08
  -6   8  16    1.59    3.81
   6  -8 -16    1.56    3.73
   6   8 -16    1.94    3.87
   6   8 -16    2.36    3.77
  -6  -8  15   24.48    4.76
  -6  -8  15   24.79    4.07
  -6   8  15   18.47    4.50
   6  -8 -15   21.96    4.49
   6   8 -15   24.53    4.55
   6   8 -15   32.19    4.99
  -6  -8  14   18.23    4.25
  -6  -8  14   18.53    3.64
  -6   8  14   10.51    4.04
   6  -8 -14   10.07    4.02
   6   8 -14   12.16    4.01
   6   8 -14   13.03    4.14
  -6  -8  13   34.41    4.78
  -6  -8  13   41.40    5.04
  -6   8  13   37.81    5.05
   6  -8 -13   32.91    4.76
   6   8 -13   27.13    4.44
   6   8 -13   29.10    4.64
  -6  -8  12   21.62    4.27
  -6  -8  12   22.33    3.64
  -6   8  12   21.60    4.41
   6  -8 -12   19.78    4.12
   6   8 -12   19.01    4.14
   6   8 -12   23.84    4.37
  -6  -8  11  184.90    7.64
  -6  -8  11  199.56    8.16
  -6  -8  11  206.27    7.00
  -6   8  11  186.60    8.19
   6  -8 -11  190.60    7.90
   6   8 -11  177.82    7.89
   6   8 -11  180.99    8.01
  -6  -8  10   96.86    6.19
  -6  -8  10   87.56    6.48
  -6  -8  10   81.06    5.23
  -6   8  10   84.20    6.61
   6  -8 -10   84.69    6.29
   6   8 -10   82.99    6.43
   6   8 -10   80.76    6.18
  -6  -8   9   95.02    6.22
  -6  -8   9   84.28    6.19
  -6  -8   9   95.62    5.20
  -6   8   9   98.48    6.74
   6  -8  -9  100.06    6.33
   6   8  -9   87.69    6.08
   6   8  -9   92.47    6.49
  -6  -8   8   20.74    3.70
  -6  -8   8   19.99    3.83
  -6  -8   8   24.87    3.44
  -6   8   8   17.94    3.93
   6  -8  -8   20.48    3.60
   6   8  -8   17.78    3.83
   6   8  -8   17.20    3.84
  -6  -8   7   26.89    3.82
  -6  -8   7   33.49    4.17
  -6  -8   7   35.25    3.78
  -6   8   7   37.32    4.61
   6  -8  -7   30.21    3.92
   6   8  -7   31.63    4.20
   6   8  -7   30.30    4.20
  -6  -8   6   28.59    3.75
  -6  -8   6   29.19    3.96
  -6   8   6   28.21    4.18
   6  -8  -6   29.19    3.71
   6   8  -6   24.14    3.84
   6   8  -6   29.17    4.14
  -6  -8   5   23.32    3.45
  -6  -8   5   24.82    3.58
  -6   8   5   25.48    4.10
   6  -8  -5   25.73    3.57
   6   8  -5   18.84    3.56
   6   8  -5   24.18    3.88
  -6  -8   4    1.99    2.56
  -6  -8   4    4.53    2.68
  -6   8   4    3.24    2.62
   6  -8  -4    6.72    2.72
   6   8  -4    2.67    2.83
   6   8  -4    5.54    3.08
  -6  -8   3   60.76    4.66
  -6  -8   3   69.51    4.93
  -6   8   3   69.62    5.16
   6  -8  -3   67.75    4.77
   6   8  -3   59.37    5.11
   6   8  -3   65.17    5.28
  -6  -8   2   67.43    4.73
  -6  -8   2   69.51    4.71
  -6  -8   2   73.35    4.57
  -6   8   2   74.25    5.18
   6  -8  -2   80.75    4.86
   6   8  -2   67.55    5.06
   6   8  -2   70.79    5.22
   6   8  -2   82.82    5.10
  -6  -8   1   59.21    4.45
  -6  -8   1   56.98    4.49
  -6  -8   1   59.85    4.47
  -6   8   1   59.93    5.13
   6  -8  -1   55.50    4.45
   6   8  -1   53.93    4.74
   6   8  -1   53.92    4.89
   6   8  -1   51.43    4.79
  -6  -8   0    1.36    2.25
  -6  -8   0    1.68    2.23
  -6  -8   0    0.39    2.23
  -6   8   0    1.63    2.94
  -6   8   0    3.01    2.84
   6   8   0    1.46    2.56
   6   8   0   -0.22    2.43
   6   8   0   -0.36    2.56
  -6  -8  -1   32.45    3.46
  -6  -8  -1   35.83    3.89
  -6  -8  -1   34.75    4.15
  -6   8  -1   25.92    3.38
  -6   8  -1   36.84    4.18
   6   8   1   34.64    3.72
   6   8   1   36.98    4.33
   6   8   1   37.88    3.97
  -6  -8  -2   46.65    3.90
  -6  -8  -2   38.87    4.28
  -6  -8  -2   50.04    4.56
  -6   8  -2   44.16    4.52
  -6   8  -2   51.01    5.31
   6   8   2   44.81    4.32
   6   8   2   48.53    4.90
  -6  -8  -3   22.51    3.29
  -6   8  -3   22.20    3.38
  -6   8  -3   26.81    3.90
   6   8   3   19.07    3.40
  -6  -8  -4   -0.04    2.48
  -6   8  -4    0.33    2.51
  -6   8  -4   -1.66    2.93
   6   8   4    0.69    2.76
   6   8   4   -0.30    2.63
  -6  -8  -5   47.90    4.85
  -6   8  -5   46.52    4.85
  -6   8  -5   44.96    4.61
   6   8   5   35.69    4.10
   6   8   5   38.99    4.80
  -6  -8  -6    2.99    2.76
  -6   8  -6   -0.03    2.64
  -6   8  -6    2.39    3.18
   6   8   6    4.35    3.09
   6   8   6    7.07    3.05
  -6  -8  -7   22.28    3.65
  -6   8  -7   24.33    3.75
  -6   8  -7   26.56    4.18
   6   8   7   34.52    4.32
   6   8   7   30.49    3.88
  -6  -8  -8    6.09    3.05
  -6   8  -8    5.32    3.07
  -6   8  -8    3.12    3.35
   6   8   8    6.25    3.36
   6   8   8    4.64    3.02
  -6  -8  -9   21.41    3.83
  -6   8  -9   21.58    3.77
  -6   8  -9   16.57    3.95
   6  -8   9   12.10    3.78
   6   8   9   13.40    3.58
   6   8   9   17.05    3.66
  -6  -8 -10   69.88    6.06
  -6   8 -10   70.62    5.69
  -6   8 -10   68.30    6.44
   6  -8  10   66.02    6.37
   6   8  10   63.70    5.82
   6   8  10   67.01    5.76
  -6  -8 -11  126.97    7.09
  -6   8 -11  115.34    6.57
  -6   8 -11  129.58    7.42
   6  -8  11  127.53    7.38
   6   8  11  121.96    7.17
   6   8  11  121.94    6.57
  -6  -8 -12    5.29    3.40
  -6   8 -12    5.51    3.29
  -6   8 -12    8.76    3.69
   6  -8  12    9.80    3.89
   6   8  12    1.69    3.35
   6   8  12    4.25    3.25
  -6  -8 -13   29.41    4.56
  -6   8 -13   25.75    4.31
  -6   8 -13   31.15    4.74
   6  -8  13   37.72    5.06
   6   8  13   34.34    4.52
  -6  -8 -14   31.68    4.79
  -6   8 -14   41.27    4.85
  -6   8 -14   38.84    5.11
   6  -8  14   34.35    5.13
   6   8  14   36.28    4.65
  -6  -8 -15   46.22    5.39
  -6   8 -15   47.81    5.89
  -6   8 -15   46.83    5.55
   6  -8  15   32.90    5.04
   6   8  15   37.21    4.93
  -7  -1  29    0.34    3.60
  -7   1  29    0.95    3.73
  -7  -1  28   14.71    4.09
  -7   1  28   11.39    3.99
  -7  -1  27    1.78    3.34
  -7   1  27    4.68    3.56
  -7  -1  26   75.26    6.14
  -7   1  26   74.98    6.32
  -7  -1  25   23.80    3.91
  -7   1  25   22.50    4.05
   7  -1 -25   22.02    3.56
  -7  -1  24   31.88    4.07
  -7   1  24   32.98    4.16
   7  -1 -24   29.99    3.64
  -7  -1  23   13.09    2.67
  -7  -1  23   17.90    3.34
  -7   1  23   13.54    3.31
   7  -1 -23   14.44    3.02
  -7  -1  22  541.86    8.51
  -7  -1  22  535.45    9.75
  -7   1  22  525.17    9.95
   7  -1 -22  543.68    8.94
   7   1 -22  547.02    8.34
  -7  -1  21   23.71    2.83
  -7  -1  21   20.49    3.19
  -7   1  21   21.71    3.30
   7  -1 -21   22.23    3.04
   7   1 -21   23.14    2.82
  -7  -1  20   10.01    2.30
  -7  -1  20    7.47    2.58
  -7   1  20    7.75    2.70
   7  -1 -20   10.17    2.56
   7   1 -20   10.20    2.35
   7   1 -20   11.88    2.30
  -7  -1  19    3.60    1.99
  -7  -1  19    3.59    2.28
  -7   1  19    1.71    1.63
  -7   1  19    2.77    2.32
   7  -1 -19    1.24    2.16
   7   1 -19    1.36    1.94
   7   1 -19   -0.25    1.81
  -7  -1  18  185.25    5.03
  -7  -1  18  184.10    5.58
  -7   1  18  201.29    4.45
  -7   1  18  186.75    5.66
   7  -1 -18  175.98    5.25
   7   1 -18  168.63    4.81
   7   1 -18  176.64    4.62
  -7  -1  17   12.40    2.15
  -7  -1  17   13.58    2.46
  -7   1  17   13.31    1.58
  -7   1  17   14.79    1.98
  -7   1  17   13.19    2.46
   7  -1 -17   11.52    1.60
   7  -1 -17   10.01    2.27
   7   1 -17    7.34    1.98
   7   1 -17   12.24    2.09
  -7  -1  16  102.96    3.92
  -7  -1  16   97.81    4.15
  -7   1  16  105.17    2.82
  -7   1  16  105.03    3.36
  -7   1  16  106.43    4.28
   7  -1 -16  106.52    2.86
   7  -1 -16  106.50    4.24
   7   1 -16  103.93    3.81
   7   1 -16  103.56    3.63
  -7  -1  15  106.62    3.76
  -7  -1  15  113.12    4.10
  -7   1  15  116.14    2.83
  -7   1  15  120.87    3.42
  -7   1  15  118.67    4.24
   7  -1 -15  114.73    4.17
   7   1 -15  102.00    3.66
   7   1 -15  111.77    3.60
  -7  -1  14  418.88    6.23
  -7  -1  14  416.65    6.39
  -7   1  14  430.89    4.56
  -7   1  14  432.51    5.47
  -7   1  14  403.35    6.59
   7  -1 -14  421.08    6.50
   7   1 -14  412.32    5.98
   7   1 -14  418.45    5.62
  -7  -1  13  152.51    4.05
  -7  -1  13  158.32    4.14
  -7   1  13  139.07    2.83
  -7   1  13  146.31    3.47
  -7   1  13  144.60    4.15
   7  -1 -13  148.26    4.28
   7   1 -13  148.37    3.93
   7   1 -13  154.07    3.74
  -7  -1  12  413.67    5.64
  -7  -1  12  436.46    6.04
  -7  -1  12  445.18    5.96
  -7   1  12  423.59    4.29
  -7   1  12  436.70    5.27
  -7   1  12  428.96    6.24
   7  -1 -12  407.51    6.00
   7   1 -12  402.22    5.63
   7   1 -12  409.04    5.29
  -7  -1  11   31.95    2.40
  -7  -1  11   38.23    2.63
  -7  -1  11   36.33    2.47
  -7   1  11   29.64    1.78
  -7   1  11   27.44    2.17
  -7   1  11   29.32    2.56
   7  -1 -11   29.19    2.64
   7   1 -11   30.16    2.47
   7   1 -11   32.59    2.44
  -7  -1  10  454.67    5.62
  -7  -1  10  454.48    5.87
  -7  -1  10  469.39    5.47
  -7   1  10  459.07    4.25
  -7   1  10  452.79    5.15
  -7   1  10  431.35    5.71
   7  -1 -10  455.61    6.05
   7   1 -10  460.69    5.68
   7   1 -10  472.85    5.38
  -7  -1   9  172.90    3.72
  -7  -1   9  181.50    3.97
  -7  -1   9  188.44    3.51
  -7   1   9  159.49    2.72
  -7   1   9  166.88    3.42
  -7   1   9  158.07    3.66
   7  -1  -9  173.33    3.97
   7   1  -9  174.32    3.69
   7   1  -9  192.04    3.69
  -7  -1   8  496.73    5.61
  -7  -1   8  513.41    5.93
  -7  -1   8  539.45    5.14
  -7   1   8  504.83    4.29
  -7   1   8  511.49    5.30
  -7   1   8  501.07    5.62
   7  -1  -8  473.79    5.84
   7   1  -8  466.32    5.46
   7   1  -8  473.32    5.14
  -7  -1   7  453.86    5.28
  -7  -1   7  474.15    5.60
  -7  -1   7  502.51    4.59
  -7   1   7  429.25    3.99
  -7   1   7  442.17    4.92
  -7   1   7  442.39    5.09
   7  -1  -7  424.81    5.45
   7   1  -7  455.27    5.26
   7   1  -7  469.06    5.04
  -7  -1   6  681.10    6.16
  -7  -1   6  716.44    6.58
  -7  -1   6  759.13    5.02
  -7   1   6  722.66    5.06
  -7   1   6  720.92    6.04
  -7   1   6  711.08    5.99
   7  -1  -6  687.99    6.45
   7   1  -6  671.29    6.13
   7   1  -6  695.00    5.94
  -7  -1   5    9.18    1.53
  -7  -1   5   10.23    1.60
  -7  -1   5   12.22    1.41
  -7   1   5   12.01    1.27
  -7   1   5    9.80    1.48
  -7   1   5   10.20    1.40
   7  -1  -5   10.10    1.59
   7   1  -5    8.16    1.51
   7   1  -5   10.80    1.51
  -7  -1   4  257.69    3.94
  -7  -1   4  270.74    4.19
  -7  -1   4  291.09    2.53
  -7   1   4  270.83    3.43
  -7   1   4  276.47    3.98
  -7   1   4  267.49    3.58
   7  -1  -4  318.25    4.44
   7   1  -4  317.55    4.16
  -7  -1   3   58.45    2.46
  -7  -1   3   55.49    2.44
  -7  -1   3   58.50    1.20
  -7   1   3   68.82    2.23
  -7   1   3   60.35    2.42
  -7   1   3   60.03    2.17
   7  -1  -3   62.92    2.63
   7   1  -3   58.95    2.43
  -7  -1   2  489.72    5.11
  -7  -1   2  518.29    5.16
  -7   1   2  509.17    4.62
  -7   1   2  530.47    5.15
  -7   1   2  529.12    4.54
   7  -1  -2  492.38    5.05
   7   1  -2  491.72    5.01
  -7  -1   1   57.37    2.45
  -7  -1   1   65.74    2.52
  -7   1   1   65.80    2.31
  -7   1   1   65.79    2.14
   7  -1  -1   65.21    2.52
   7   1  -1   60.91    2.55
  -7  -1   0   55.42    2.45
  -7  -1   0   64.88    2.47
  -7   1   0   55.08    2.44
  -7   1   0   59.61    2.46
   7  -1   0   95.93    2.75
   7   1   0  103.01    2.88
  -7  -1  -1   54.69    2.43
  -7  -1  -1   50.28    2.14
  -7   1  -1   59.26    2.53
  -7   1  -1   59.08    2.47
   7  -1   1   57.37    2.25
   7   1   1   51.42    2.45
   7   1   1   48.55    1.16
  -7  -1  -2  441.41    4.86
  -7  -1  -2  463.91    4.52
  -7   1  -2  439.90    4.87
  -7   1  -2  467.29    5.05
   7  -1   2  510.93    4.70
   7   1   2  512.88    5.34
   7   1   2  521.71    3.23
  -7  -1  -3 1645.90   11.19
  -7  -1  -3 1677.14    8.06
  -7   1  -3 1693.24    9.27
  -7   1  -3 1738.98    9.28
   7  -1   3 1735.66    8.19
   7   1   3 1701.13    9.31
   7   1   3 1706.24    7.55
  -7  -1  -4 2116.17   10.20
  -7  -1  -4 2080.87   12.95
  -7   1  -4 2030.80   10.46
  -7   1  -4 2056.36   12.43
   7  -1   4 2055.61    8.82
   7  -1   4 2015.07   11.78
   7   1   4 1953.72   10.13
   7   1   4 2038.87    8.05
  -7  -1  -5  367.18    4.64
  -7  -1  -5  383.31    4.01
  -7   1  -5  330.80    4.72
  -7   1  -5  341.96    4.61
   7  -1   5  355.35    3.95
   7  -1   5  351.79    4.64
   7   1   5  367.73    4.81
   7   1   5  377.18    4.10
  -7  -1  -6  785.95    6.57
  -7  -1  -6  794.60    5.47
  -7   1  -6  744.84    6.96
  -7   1  -6  766.16    6.64
   7  -1   6  803.85    5.66
   7  -1   6  800.55    6.95
   7   1   6  804.20    6.97
   7   1   6  819.43    6.21
  -7  -1  -7   56.61    2.47
  -7  -1  -7   64.77    2.07
  -7   1  -7   61.37    2.87
  -7   1  -7   62.93    2.68
   7  -1   7   64.28    2.22
   7  -1   7   65.80    2.81
   7   1   7   59.48    2.79
   7   1   7   62.45    2.58
  -7  -1  -8  373.13    4.89
  -7  -1  -8  373.72    3.89
  -7   1  -8  361.51    5.32
  -7   1  -8  359.67    4.92
   7  -1   8  420.97    4.31
   7  -1   8  406.49    5.61
   7   1   8  390.23    5.21
   7   1   8  412.59    5.21
  -7  -1  -9   38.20    2.48
  -7  -1  -9   42.06    1.86
  -7   1  -9   44.76    2.88
  -7   1  -9   47.36    2.61
   7  -1   9   46.52    2.06
   7  -1   9   50.02    2.84
   7   1   9   36.88    2.57
   7   1   9   41.59    2.62
  -7  -1 -10  232.48    4.17
  -7  -1 -10  242.69    3.28
  -7   1 -10  230.44    4.64
  -7   1 -10  227.89    4.26
   7  -1  10  221.97    3.41
   7  -1  10  220.95    4.71
   7   1  10  214.97    4.32
   7   1  10  218.24    4.48
  -7  -1 -11   30.88    2.44
  -7  -1 -11   32.32    1.80
  -7   1 -11   33.44    2.72
  -7   1 -11   34.61    2.52
   7  -1  11   32.19    1.96
   7  -1  11   32.62    2.99
   7   1  11   28.39    2.51
   7   1  11   33.86    2.79
  -7  -1 -12  704.62    7.09
  -7  -1 -12  711.73    5.40
  -7   1 -12  708.64    8.05
  -7   1 -12  695.60    7.19
   7  -1  12  704.73    5.84
   7  -1  12  713.87    8.48
   7   1  12  688.38    7.46
   7   1  12  699.95    8.06
  -7  -1 -13   51.82    2.75
  -7  -1 -13   48.94    2.07
  -7   1 -13   52.15    3.16
  -7   1 -13   45.12    2.78
   7  -1  13   46.53    2.27
   7  -1  13   45.70    3.35
   7   1  13   53.84    3.05
   7   1  13   51.92    3.36
  -7  -1 -14   33.70    2.68
  -7  -1 -14   36.03    1.98
  -7   1 -14   40.42    3.22
  -7   1 -14   33.57    2.73
   7  -1  14   35.24    2.17
   7  -1  14   33.84    3.35
   7   1  14   33.22    2.82
   7   1  14   31.05    3.09
  -7  -1 -15   59.37    3.10
  -7  -1 -15   56.07    2.22
  -7   1 -15   57.97    3.53
  -7   1 -15   51.91    3.13
   7  -1  15   57.39    2.49
   7  -1  15   58.20    3.92
   7   1  15   57.34    3.26
   7   1  15   56.62    3.80
  -7  -1 -16  354.77    5.79
  -7   1 -16  348.99    6.56
  -7   1 -16  345.99    5.79
  -7   1 -16  354.35    4.79
   7  -1  16  323.59    4.64
   7  -1  16  324.62    6.97
   7   1  16  327.89    6.01
   7   1  16  319.13    6.79
  -7  -1 -17   49.19    3.19
  -7  -1 -17   51.79    3.45
  -7   1 -17   46.69    3.68
  -7   1 -17   55.11    3.40
  -7   1 -17   55.51    3.47
   7  -1  17   50.20    4.39
   7   1  17   49.05    3.40
   7   1  17   48.88    3.89
  -7  -1 -18   82.28    3.70
  -7  -1 -18   78.12    3.85
  -7   1 -18   72.82    4.14
  -7   1 -18   79.98    3.82
   7  -1  18   83.77    4.84
   7   1  18   83.95    3.94
   7   1  18   84.86    4.85
  -7  -1 -19   15.29    2.29
  -7  -1 -19   13.14    2.38
  -7   1 -19   11.71    2.59
  -7   1 -19   15.10    2.36
   7  -1  19   12.61    3.04
   7   1  19   13.98    2.43
   7   1  19   15.51    2.99
  -7  -1 -20   90.63    4.01
  -7  -1 -20   86.72    4.25
  -7   1 -20   90.33    4.64
  -7   1 -20   86.98    4.08
   7  -1  20   99.60    5.65
   7   1  20   95.42    4.48
   7   1  20  103.15    5.35
  -7  -1 -21    2.64    2.19
  -7   1 -21    2.26    2.40
   7  -1  21   -0.18    2.82
   7   1  21    5.23    2.30
   7   1  21    1.13    2.67
  -7  -1 -22   14.21    2.73
  -7   1 -22   13.74    2.91
   7  -1  22   12.74    3.40
   7   1  22    8.76    3.12
  -7   1 -23   39.64    4.60
   7  -1  23   40.91    4.66
   7   1  23   41.32    4.98
  -7   1 -24   86.86    5.34
   7  -1  24   84.19    5.97
   7   1  24   80.65    6.07
  -7   1 -25    8.07    3.05
   7  -1  25    9.70    3.59
   7   1  25    4.81    3.40
   7  -1  26   42.44    5.05
   7   1  26   42.29    4.95
   7  -1  27   15.70    4.20
   7   1  27   11.80    4.00
   7  -1  28   95.47    7.09
   7   1  28   93.81    6.97
  -7  -3  28    2.10    3.56
  -7   3  28    6.42    4.08
   7  -3 -28    4.56    3.73
  -7  -3  27    6.40    3.42
  -7  -3  27    5.23    3.65
  -7   3  27    4.80    3.99
   7  -3 -27    1.76    3.42
   7   3 -27    1.33    3.72
  -7  -3  26  106.32    6.05
  -7  -3  26  102.05    6.65
  -7   3  26  105.08    6.99
   7  -3 -26   92.36    6.44
   7   3 -26   97.59    6.15
  -7  -3  25   18.54    3.64
  -7  -3  25   22.49    4.04
  -7   3  25   20.37    4.24
   7  -3 -25   13.15    3.64
   7   3 -25   14.85    3.52
  -7  -3  24   36.10    4.14
  -7  -3  24   32.89    4.31
  -7   3  24   38.14    4.63
   7  -3 -24   30.14    4.20
   7   3 -24   30.65    3.98
  -7  -3  23    1.37    2.80
  -7  -3  23    3.40    3.08
  -7   3  23    2.96    3.25
   7  -3 -23    4.98    3.05
   7   3 -23    3.52    2.93
  -7  -3  22   96.37    5.45
  -7  -3  22   93.87    5.70
  -7   3  22   83.85    6.04
   7  -3 -22   94.92    5.79
   7   3 -22   99.59    5.65
  -7  -3  21   84.52    5.12
  -7  -3  21   87.91    5.33
  -7   3  21   78.52    5.77
   7  -3 -21   90.09    5.33
   7   3 -21   87.24    5.25
  -7  -3  20   39.36    4.25
  -7  -3  20   41.18    4.38
  -7   3  20   38.29    4.66
   7  -3 -20   33.18    3.75
   7   3 -20   37.74    4.14
  -7  -3  19    6.82    2.50
  -7  -3  19    4.79    2.54
  -7   3  19    2.59    2.65
   7  -3 -19    3.52    2.58
   7   3 -19    5.90    2.74
  -7  -3  18  308.09    7.11
  -7  -3  18  320.73    7.12
  -7   3  18  308.37    7.66
   7  -3 -18  328.49    7.48
   7   3 -18  308.35    7.07
  -7  -3  17   33.73    3.78
  -7  -3  17   35.65    3.73
  -7   3  17   35.52    3.93
   7  -3 -17   36.66    4.01
   7   3 -17   30.24    3.69
  -7  -3  16   66.40    4.01
  -7  -3  16   75.42    4.10
  -7   3  16   67.98    4.29
   7  -3 -16   73.82    4.44
   7   3 -16   71.75    4.20
  -7  -3  15  106.58    4.58
  -7  -3  15  112.62    4.36
  -7   3  15  109.54    4.71
   7  -3 -15  109.02    4.79
   7   3 -15   96.64    4.39
  -7  -3  14   72.62    3.90
  -7  -3  14   79.47    3.74
  -7   3  14   76.92    2.61
  -7   3  14   74.14    4.14
   7  -3 -14   55.37    4.09
   7   3 -14   51.80    3.80
   7   3 -14   53.04    2.47
  -7  -3  13   44.19    3.38
  -7  -3  13   51.18    3.24
  -7   3  13   52.45    2.37
  -7   3  13   46.88    3.65
   7  -3 -13   41.57    3.60
   7   3 -13   34.76    3.45
   7   3 -13   40.48    2.26
  -7  -3  12  102.50    4.18
  -7  -3  12  112.29    3.76
  -7   3  12  110.72    2.92
  -7   3  12  102.36    4.14
   7  -3 -12  109.48    4.33
   7   3 -12  100.09    4.22
   7   3 -12  112.10    2.97
  -7  -3  11   59.27    3.40
  -7  -3  11   61.08    2.99
  -7   3  11   66.10    2.54
  -7   3  11   54.85    3.33
   7  -3 -11   63.28    3.66
   7   3 -11   55.38    3.40
   7   3 -11   54.87    3.50
   7   3 -11   60.34    2.50
  -7  -3  10  231.21    5.22
  -7  -3  10  244.54    4.54
  -7   3  10  229.30    3.87
  -7   3  10  222.53    5.21
   7  -3 -10  209.09    5.14
   7   3 -10  207.15    5.11
   7   3 -10  221.11    5.21
   7   3 -10  227.82    3.82
  -7  -3   9  226.79    5.05
  -7  -3   9  243.85    4.31
  -7   3   9  239.88    3.97
  -7   3   9  229.36    5.07
   7  -3  -9  220.38    5.19
   7   3  -9  202.99    4.97
   7   3  -9  214.97    5.03
   7   3  -9  220.95    3.78
  -7  -3   8  214.28    4.79
  -7  -3   8  233.08    4.01
  -7   3   8  227.63    2.57
  -7   3   8  234.34    3.94
  -7   3   8  224.86    4.95
   7   3  -8  229.87    5.01
   7   3  -8  233.63    5.04
   7   3  -8  243.58    3.96
  -7  -3   7    7.70    1.76
  -7  -3   7    5.81    1.74
  -7  -3   7    6.66    1.32
  -7   3   7    4.86    0.97
  -7   3   7    3.23    1.31
  -7   3   7    5.90    1.70
   7  -3  -7    4.84    1.76
   7   3  -7    3.30    1.66
   7   3  -7    6.46    1.36
  -7  -3   6  218.67    4.71
  -7  -3   6  217.53    4.61
  -7  -3   6  236.23    3.65
  -7   3   6  218.94    2.98
  -7   3   6  217.48    3.95
  -7   3   6  212.82    4.65
   7  -3  -6  222.78    4.71
   7   3  -6  215.64    4.67
   7   3  -6  225.77    3.92
  -7  -3   5  142.54    3.89
  -7  -3   5  145.08    3.92
  -7  -3   5  163.31    3.03
  -7   3   5  143.44    2.70
  -7   3   5  145.53    3.41
  -7   3   5  141.40    3.94
   7  -3  -5  159.29    4.03
   7   3  -5  159.26    4.09
   7   3  -5  171.51    3.58
  -7  -3   4  262.85    4.83
  -7  -3   4  269.71    4.82
  -7  -3   4  282.40    3.63
  -7   3   4  276.86    3.68
  -7   3   4  279.00    4.48
  -7   3   4  267.57    4.90
   7  -3  -4  255.65    4.67
   7   3  -4  235.94    4.64
   7   3  -4  259.36    4.28
  -7  -3   3    7.05    1.64
  -7  -3   3    6.24    1.52
  -7   3   3    3.82    1.20
  -7   3   3    4.82    1.45
  -7   3   3    3.72    1.60
   7  -3  -3    2.86    1.46
   7   3  -3    6.42    1.61
   7   3  -3    6.77    1.49
  -7  -3   2  307.34    5.06
  -7  -3   2  305.00    4.85
  -7   3   2  296.95    4.17
  -7   3   2  296.10    4.75
  -7   3   2  285.09    4.92
   7  -3  -2  283.74    4.57
   7   3  -2  294.79    4.94
   7   3  -2  298.37    4.67
  -7  -3   1  569.51    6.43
  -7  -3   1  607.64    6.38
  -7   3   1  574.60    5.74
  -7   3   1  570.56    6.38
  -7   3   1  565.81    6.63
   7  -3  -1  618.34    6.28
   7   3  -1  596.58    6.58
   7   3  -1  643.32    6.66
  -7  -3   0 1532.86   10.09
  -7  -3   0 1576.36    9.74
  -7   3   0 1593.18    9.61
  -7   3   0 1550.45   10.29
  -7   3   0 1548.87   10.67
   7  -3   0 1537.52    9.31
   7   3   0 1425.16    9.75
   7   3   0 1521.86   10.12
   7   3   0 1515.03    7.61
  -7  -3  -1  136.55    3.53
  -7  -3  -1  141.66    3.24
  -7   3  -1  162.50    3.67
  -7   3  -1  163.95    4.00
   7  -3   1  177.12    3.51
   7   3   1  148.45    3.88
   7   3   1  154.66    2.90
  -7  -3  -2  211.17    3.99
  -7  -3  -2  209.05    3.64
  -7   3  -2  197.86    4.17
  -7   3  -2  198.95    4.37
   7  -3   2  206.58    3.55
   7   3   2  204.83    4.33
   7   3   2  212.35    3.34
  -7  -3  -3   94.36    2.91
  -7  -3  -3   95.70    2.64
  -7   3  -3   93.16    3.41
  -7   3  -3   99.15    3.47
   7  -3   3   96.80    2.63
   7   3   3   94.51    3.43
   7   3   3   89.41    2.58
  -7  -3  -4  292.51    4.53
  -7  -3  -4  298.45    3.99
  -7   3  -4  292.60    5.15
  -7   3  -4  293.41    5.19
   7  -3   4  292.80    3.79
   7   3   4  279.17    4.06
  -7  -3  -5   78.36    2.81
  -7  -3  -5   82.73    2.36
  -7   3  -5   73.22    3.25
  -7   3  -5   76.32    3.35
   7  -3   5   77.21    2.25
   7   3   5   79.73    3.36
   7   3   5   78.09    2.68
  -7  -3  -6   83.83    2.84
  -7  -3  -6   81.51    2.25
  -7   3  -6   78.82    3.45
  -7   3  -6   76.26    3.27
   7  -3   6   80.24    2.20
   7   3   6   76.93    3.39
   7   3   6   75.27    2.77
  -7  -3  -7  474.64    5.56
  -7  -3  -7  475.96    4.38
  -7   3  -7  440.11    6.51
  -7   3  -7  433.51    6.44
   7  -3   7  511.66    4.28
   7  -3   7  484.52    6.95
   7   3   7  485.75    6.87
   7   3   7  490.75    5.88
  -7  -3  -8  484.71    5.60
  -7  -3  -8  494.93    4.25
  -7   3  -8  461.63    6.83
  -7   3  -8  464.90    6.83
   7  -3   8  490.86    3.96
   7  -3   8  475.63    7.05
   7   3   8  460.95    6.93
   7   3   8  464.11    6.02
  -7  -3  -9   67.97    2.69
  -7  -3  -9   69.84    1.86
  -7   3  -9   63.31    3.47
  -7   3  -9   68.32    3.59
   7  -3   9   78.00    1.83
   7  -3   9   74.82    3.73
   7   3   9   67.89    3.56
   7   3   9   69.17    3.11
  -7  -3 -10   51.62    2.53
  -7  -3 -10   55.43    1.59
  -7   3 -10   49.15    3.54
  -7   3 -10   48.24    3.38
   7  -3  10   39.23    1.40
   7  -3  10   41.54    3.38
   7   3  10   37.27    3.19
   7   3  10   37.30    2.83
  -7  -3 -11   47.70    2.55
  -7   3 -11   41.56    3.36
  -7   3 -11   46.74    3.30
   7  -3  11   52.24    3.79
   7   3  11   48.67    3.46
   7   3  11   48.49    3.13
  -7  -3 -12  145.22    3.52
  -7   3 -12  132.42    4.67
  -7   3 -12  134.02    4.51
   7  -3  12  145.98    5.06
   7   3  12  139.77    4.73
   7   3  12  138.77    4.42
  -7  -3 -13   17.36    1.88
  -7   3 -13   18.72    2.63
  -7   3 -13   21.30    2.65
   7  -3  13   22.47    3.00
   7   3  13   18.65    2.62
   7   3  13   16.03    2.41
  -7  -3 -14    3.05    1.47
  -7   3 -14    1.52    2.10
  -7   3 -14    0.18    2.05
   7  -3  14    2.38    2.21
   7   3  14    0.28    2.00
   7   3  14    3.19    2.03
  -7  -3 -15   76.66    3.05
  -7   3 -15   79.72    4.44
  -7   3 -15   74.71    4.29
   7  -3  15   63.70    4.59
   7   3  15   63.51    4.06
   7   3  15   60.85    4.13
  -7  -3 -16  219.90    6.09
  -7   3 -16  229.44    6.33
  -7   3 -16  226.14    6.07
   7  -3  16  231.03    6.79
   7   3  16  224.85    6.14
   7   3  16  223.18    6.20
  -7  -3 -17   28.79    3.25
  -7   3 -17   30.80    3.49
  -7   3 -17   32.40    3.34
   7  -3  17   35.69    3.86
   7   3  17   33.46    3.46
   7   3  17   35.17    3.59
  -7  -3 -18   16.88    2.99
  -7   3 -18   18.19    3.22
  -7   3 -18   24.68    3.18
   7  -3  18   16.64    3.18
   7   3  18   18.29    3.02
   7   3  18   21.22    3.19
  -7  -3 -19   10.76    2.77
  -7   3 -19   10.63    2.99
  -7   3 -19   13.97    2.86
   7  -3  19   11.13    3.24
   7   3  19    8.63    2.76
   7   3  19    7.55    2.90
  -7  -3 -20  165.25    6.24
  -7   3 -20  161.42    6.21
  -7   3 -20  165.02    6.07
   7  -3  20  163.31    6.91
   7   3  20  161.00    6.21
   7   3  20  163.55    6.57
  -7  -3 -21   -0.27    2.57
  -7   3 -21    2.18    2.87
  -7   3 -21    0.60    2.54
   7  -3  21    1.78    3.05
   7   3  21   -1.02    2.48
   7   3  21    0.56    2.78
  -7  -3 -22    3.39    2.97
  -7   3 -22    4.62    3.05
  -7   3 -22    7.37    2.88
   7  -3  22    6.45    3.50
   7   3  22    5.81    2.95
   7   3  22    9.22    3.30
  -7  -3 -23   -0.61    2.83
  -7   3 -23    4.34    3.00
  -7   3 -23    2.12    2.80
   7  -3  23   -0.50    3.22
   7   3  23    0.01    3.05
  -7  -3 -24  149.89    6.65
  -7   3 -24  153.94    6.82
  -7   3 -24  156.76    6.50
   7  -3  24  155.91    7.87
   7   3  24  146.59    7.23
  -7  -3 -25    2.50    3.00
  -7   3 -25   -0.39    3.06
   7  -3  25    1.49    3.64
   7   3  25    4.46    3.48
  -7  -3 -26    7.45    3.35
  -7   3 -26    6.95    3.50
   7  -3  26   11.39    4.23
   7   3  26    6.32    3.78
   7   3  27   24.85    4.66
  -7  -5  25   71.88    6.59
  -7  -5  25   74.26    6.59
  -7   5  25   66.16    7.09
   7  -5 -25   61.37    6.38
   7   5 -25   56.09    6.45
  -7  -5  24   35.61    4.78
  -7  -5  24   37.01    4.78
  -7   5  24   41.28    5.27
   7  -5 -24   33.64    4.82
   7   5 -24   34.88    4.76
  -7  -5  23    6.57    3.60
  -7  -5  23    7.29    3.56
  -7   5  23   12.16    4.05
   7  -5 -23    6.08    3.67
   7   5 -23    9.41    3.76
  -7  -5  22  151.66    7.33
  -7  -5  22  153.30    7.00
  -7   5  22  144.56    7.40
   7  -5 -22  146.38    7.25
   7   5 -22  132.92    7.19
  -7  -5  21   19.92    3.89
  -7  -5  21   29.26    4.13
  -7   5  21   24.48    4.39
   7  -5 -21   23.46    4.11
   7   5 -21   25.83    4.14
  -7  -5  20   91.85    6.27
  -7  -5  20  101.45    6.02
  -7   5  20   82.39    6.36
   7  -5 -20   84.10    6.27
   7   5 -20   76.09    5.74
  -7  -5  19    3.36    2.97
  -7  -5  19    3.90    2.81
  -7   5  19    4.91    3.18
   7  -5 -19    3.78    3.20
   7   5 -19    2.33    3.01
   7   5 -19    2.02    3.06
  -7  -5  18  215.27    7.44
  -7  -5  18  231.59    7.02
  -7   5  18  215.30    7.66
   7  -5 -18  199.92    7.25
   7   5 -18  211.20    7.50
   7   5 -18  213.00    7.60
  -7  -5  17   85.62    5.42
  -7  -5  17   91.01    4.97
  -7   5  17   83.85    5.78
   7  -5 -17   98.14    5.75
   7   5 -17   96.79    5.90
   7   5 -17  106.13    6.07
  -7  -5  16   42.49    4.56
  -7  -5  16   47.34    4.31
  -7   5  16   40.99    4.70
   7  -5 -16   35.48    3.98
   7   5 -16   26.10    3.66
   7   5 -16   36.56    4.10
  -7  -5  15    2.05    2.52
  -7  -5  15    5.41    2.39
  -7   5  15    3.08    2.65
   7  -5 -15    1.22    2.73
   7   5 -15    1.65    2.53
   7   5 -15    3.50    2.68
  -7  -5  14  150.45    5.82
  -7  -5  14  164.44    5.43
  -7   5  14  146.19    5.92
   7  -5 -14  141.45    6.11
   7   5 -14  144.79    5.86
   7   5 -14  133.65    5.81
  -7  -5  13   71.61    4.58
  -7  -5  13   90.03    4.24
  -7   5  13   78.59    4.85
   7  -5 -13   74.79    4.89
   7   5 -13   69.74    4.72
   7   5 -13   69.86    4.76
  -7  -5  12   97.84    4.95
  -7  -5  12  107.78    4.43
  -7   5  12   99.43    5.13
   7  -5 -12  114.78    5.50
   7   5 -12  104.33    5.29
   7   5 -12  102.09    5.28
  -7  -5  11   29.91    3.24
  -7  -5  11   34.84    3.13
  -7   5  11   25.87    3.17
   7  -5 -11   27.40    3.24
   7   5 -11   24.10    3.10
   7   5 -11   22.68    3.05
  -7  -5  10   69.27    4.30
  -7  -5  10   70.74    3.61
  -7   5  10   69.83    3.18
  -7   5  10   67.60    4.53
   7  -5 -10   66.46    4.35
   7   5 -10   61.81    4.28
   7   5 -10   64.38    4.52
   7   5 -10   62.36    4.18
  -7  -5   9   65.83    4.15
  -7  -5   9   69.89    3.48
  -7   5   9   66.94    3.24
  -7   5   9   62.19    4.16
   7  -5  -9   73.86    4.51
   7   5  -9   61.64    4.40
   7   5  -9   64.80    4.20
   7   5  -9   68.76    2.98
  -7  -5   8  114.67    4.69
  -7  -5   8  121.40    3.97
  -7   5   8  116.16    3.82
  -7   5   8  113.17    4.91
   7  -5  -8  100.42    4.56
   7   5  -8   87.85    4.46
   7   5  -8   95.01    4.54
   7   5  -8   94.85    3.33
  -7  -5   7   35.43    3.41
  -7  -5   7   35.02    3.50
  -7  -5   7   41.97    2.88
  -7   5   7   37.63    2.17
  -7   5   7   38.16    2.94
  -7   5   7   32.35    3.67
   7  -5  -7   33.62    3.65
   7   5  -7   31.52    3.73
   7   5  -7   34.22    3.68
   7   5  -7   33.89    2.73
  -7  -5   6   52.75    3.59
  -7  -5   6   54.53    3.59
  -7   5   6   54.75    2.51
  -7   5   6   55.97    3.22
  -7   5   6   52.49    3.78
   7  -5  -6   53.26    3.79
   7   5  -6   51.73    3.73
   7   5  -6   49.94    3.76
   7   5  -6   54.13    2.98
  -7  -5   5   47.61    3.43
  -7  -5   5   54.13    3.59
  -7   5   5   54.43    2.67
  -7   5   5   53.76    3.27
  -7   5   5   56.01    3.80
   7  -5  -5   52.05    3.58
   7   5  -5   45.61    3.49
   7   5  -5   49.91    3.70
   7   5  -5   43.75    2.81
  -7  -5   4   21.51    2.50
  -7  -5   4   23.30    2.57
  -7   5   4   23.04    2.37
  -7   5   4   24.75    2.97
  -7   5   4   25.41    2.83
   7  -5  -4   30.01    3.14
   7   5  -4   29.32    3.16
   7   5  -4   33.59    3.35
   7   5  -4   31.17    2.83
  -7  -5   3    5.85    1.92
  -7  -5   3    5.61    1.85
  -7   5   3    5.71    1.61
  -7   5   3    6.01    1.87
  -7   5   3    6.66    2.15
   7  -5  -3    4.21    1.80
   7   5  -3    4.32    2.00
   7   5  -3    3.50    1.86
   7   5  -3    3.49    1.71
  -7  -5   2  142.47    4.38
  -7  -5   2  153.60    4.48
  -7   5   2  147.28    3.98
  -7   5   2  149.34    4.49
  -7   5   2  148.42    5.02
   7  -5  -2  156.45    4.40
   7   5  -2  153.89    4.75
   7   5  -2  159.71    4.70
   7   5  -2  162.22    4.51
  -7  -5   1  282.12    5.73
  -7  -5   1  289.38    5.61
  -7   5   1  302.78    5.39
  -7   5   1  295.02    5.89
  -7   5   1  303.12    6.45
   7  -5  -1  268.54    5.24
   7   5  -1  251.73    5.47
   7   5  -1  247.20    5.39
   7   5  -1  257.24    5.39
  -7  -5   0  185.24    4.75
  -7  -5   0  188.58    4.60
  -7   5   0  185.00    4.55
  -7   5   0  182.98    5.02
   7  -5   0  177.10    4.32
   7   5   0  174.94    4.68
   7   5   0  175.83    4.78
  -7  -5  -1   16.10    2.10
  -7  -5  -1   16.49    2.02
  -7   5  -1   12.51    2.07
  -7   5  -1   11.23    2.22
   7  -5   1    9.38    1.74
   7   5   1   11.60    2.08
   7   5   1   12.00    2.24
   7   5   1   12.58    1.91
  -7  -5  -2  345.18    5.93
  -7  -5  -2  340.60    5.61
  -7   5  -2  328.84    6.08
  -7   5  -2  330.67    6.49
   7  -5   2  350.58    5.40
   7   5   2  343.98    6.02
   7   5   2  351.07    6.56
   7   5   2  341.57    5.65
  -7  -5  -3  211.28    4.79
  -7  -5  -3  222.38    4.57
  -7   5  -3  223.19    5.37
  -7   5  -3  217.89    5.50
   7  -5   3  219.83    4.35
   7   5   3  218.49    5.46
   7   5   3  221.95    4.83
  -7  -5  -4  253.43    5.09
  -7  -5  -4  255.87    4.71
  -7   5  -4  244.35    5.74
  -7   5  -4  250.82    6.02
   7  -5   4  242.36    4.36
   7   5   4  242.51    5.92
   7   5   4  242.95    5.12
  -7  -5  -5   47.60    2.91
  -7  -5  -5   52.06    2.69
  -7   5  -5   46.05    3.74
  -7   5  -5   47.63    3.91
   7  -5   5   42.12    2.45
   7   5   5   47.50    3.66
   7   5   5   47.98    3.14
  -7  -5  -6  202.01    4.52
  -7  -5  -6  209.99    4.11
  -7   5  -6  183.21    5.34
  -7   5  -6  187.58    5.55
   7  -5   6  183.93    3.60
   7   5   6  189.13    5.49
   7   5   6  192.89    4.94
  -7  -5  -7  176.72    4.21
  -7  -5  -7  179.98    3.74
  -7   5  -7  167.60    5.46
  -7   5  -7  174.04    5.64
   7   5   7  165.21    5.34
   7   5   7  174.11    4.82
  -7  -5  -8  180.78    4.24
  -7   5  -8  176.51    5.54
  -7   5  -8  173.06    5.60
   7   5   8  142.35    5.21
   7   5   8  154.59    4.75
  -7  -5  -9   81.03    3.22
  -7   5  -9   69.60    4.33
  -7   5  -9   72.46    4.47
   7  -5   9   75.55    4.80
   7   5   9   87.99    4.76
   7   5   9   77.06    4.05
  -7  -5 -10   57.76    2.97
  -7   5 -10   54.28    4.26
  -7   5 -10   58.36    4.56
   7  -5  10   53.47    4.55
   7   5  10   52.40    4.14
   7   5  10   54.68    3.92
  -7   5 -11   56.51    4.36
  -7   5 -11   50.91    4.58
   7  -5  11   50.57    4.45
   7   5  11   44.66    4.17
   7   5  11   49.12    3.87
  -7  -5 -12   65.38    4.40
  -7   5 -12   56.14    4.48
  -7   5 -12   61.55    4.64
   7  -5  12   78.10    5.02
   7   5  12   75.22    4.72
   7   5  12   77.59    4.55
  -7  -5 -13   62.52    4.75
  -7   5 -13   67.51    5.03
  -7   5 -13   65.04    4.74
   7  -5  13   69.32    5.12
   7   5  13   67.09    4.93
   7   5  13   72.53    4.54
  -7  -5 -14   21.65    3.27
  -7   5 -14   30.28    3.66
  -7   5 -14   29.32    3.65
   7  -5  14   26.17    3.64
   7   5  14   22.93    3.42
   7   5  14   27.06    3.31
  -7  -5 -15   60.70    4.83
  -7   5 -15   62.13    4.96
  -7   5 -15   70.70    5.26
   7  -5  15   57.18    5.29
   7   5  15   51.29    4.74
   7   5  15   54.02    4.57
  -7  -5 -16  147.04    6.25
  -7   5 -16  147.87    6.36
  -7   5 -16  147.92    6.48
   7  -5  16  147.58    6.71
   7   5  16  143.24    6.26
   7   5  16  145.35    6.11
  -7  -5 -17   50.53    4.99
  -7   5 -17   45.57    5.27
  -7   5 -17   49.15    5.21
   7  -5  17   45.90    5.43
   7   5  17   50.05    5.01
   7   5  17   50.15    4.90
  -7  -5 -18    7.56    3.19
  -7   5 -18    9.94    3.24
  -7   5 -18    6.18    3.13
   7  -5  18   11.00    3.58
   7   5  18    8.77    3.20
   7   5  18   15.91    3.39
  -7  -5 -19  107.07    6.42
  -7   5 -19   99.19    6.09
  -7   5 -19  100.95    6.24
   7  -5  19  119.50    6.98
   7   5  19  123.22    6.69
   7   5  19  118.90    6.34
  -7  -5 -20  177.27    7.54
  -7   5 -20  173.41    7.29
  -7   5 -20  167.49    7.22
   7  -5  20  160.35    7.73
   7   5  20  141.00    7.11
   7   5  20  147.43    6.96
  -7  -5 -21   15.22    3.78
  -7   5 -21   15.95    3.87
  -7   5 -21   15.61    3.81
   7  -5  21   17.59    4.24
   7   5  21   20.49    4.02
   7   5  21   15.41    3.76
  -7  -5 -22   -0.96    3.31
  -7   5 -22    1.31    3.28
  -7   5 -22   -0.32    3.33
   7  -5  22   -0.86    3.58
   7   5  22   -0.93    3.22
  -7  -5 -23   12.03    3.83
  -7   5 -23   18.50    4.26
  -7   5 -23   19.30    4.11
   7  -5  23   16.20    4.50
   7   5  23   13.52    4.06
  -7  -5 -24   25.10    4.42
  -7   5 -24   27.35    4.64
  -7   5 -24   28.30    4.55
   7  -5  24   34.24    5.39
   7   5  24   28.12    4.75
  -7  -7  19   10.41    4.13
  -7  -7  19   12.51    3.57
  -7   7  19    6.50    3.96
   7  -7 -19    9.27    3.94
   7   7 -19   11.00    4.05
   7   7 -19    8.24    4.02
  -7  -7  18   46.32    5.39
  -7  -7  18   45.00    4.66
  -7   7  18   34.42    4.98
   7  -7 -18   39.64    4.99
   7   7 -18   35.96    4.81
   7   7 -18   37.25    5.06
  -7  -7  17   67.14    6.35
  -7  -7  17   67.11    5.36
  -7   7  17   62.17    6.52
   7  -7 -17   60.61    6.16
   7   7 -17   60.06    6.05
   7   7 -17   57.72    6.15
  -7  -7  16    2.03    3.35
  -7  -7  16    5.15    2.94
  -7   7  16    0.51    3.38
   7  -7 -16    2.18    3.46
   7   7 -16    5.65    3.53
   7   7 -16    4.70    3.50
  -7  -7  15   11.57    3.69
  -7  -7  15   13.22    3.15
  -7   7  15    9.46    3.69
   7  -7 -15   13.85    3.92
   7   7 -15   11.22    3.67
   7   7 -15    9.79    3.64
  -7  -7  14   87.31    6.26
  -7  -7  14   89.43    5.32
  -7   7  14   83.18    6.43
   7  -7 -14   89.90    6.25
   7   7 -14   86.46    6.40
   7   7 -14   86.02    6.20
  -7  -7  13   81.46    6.34
  -7  -7  13   83.20    5.12
  -7   7  13   77.90    6.22
   7  -7 -13   75.64    6.21
   7   7 -13   74.12    5.77
   7   7 -13   73.62    6.19
  -7  -7  12   23.40    3.91
  -7  -7  12   28.44    3.41
  -7   7  12   24.89    4.02
   7  -7 -12   35.23    4.25
   7   7 -12   28.18    4.16
   7   7 -12   33.98    4.29
  -7  -7  11   49.37    5.46
  -7  -7  11   51.16    4.33
  -7   7  11   47.49    5.50
   7  -7 -11   56.22    5.28
   7   7 -11   40.60    5.04
   7   7 -11   44.41    5.48
  -7  -7  10   11.42    3.16
  -7  -7  10    7.99    3.15
  -7  -7  10    8.34    2.51
  -7   7  10   10.18    3.42
   7  -7 -10    3.50    2.90
   7   7 -10    1.81    2.94
   7   7 -10    3.64    2.97
  -7  -7   9   50.31    4.79
  -7  -7   9   50.88    4.91
  -7  -7   9   50.76    4.03
  -7   7   9   55.31    5.43
   7  -7  -9   50.29    5.12
   7   7  -9   43.96    5.18
   7   7  -9   48.78    5.26
  -7  -7   8   27.09    3.61
  -7  -7   8   31.97    3.89
  -7  -7   8   27.46    3.18
  -7   7   8   25.82    3.81
   7  -7  -8   26.72    3.58
   7   7  -8   26.92    3.75
   7   7  -8   29.69    3.95
  -7  -7   7   18.05    3.22
  -7  -7   7   21.86    3.43
  -7  -7   7   26.87    3.04
  -7   7   7   22.81    3.05
  -7   7   7   21.95    3.52
   7  -7  -7   21.43    3.35
   7   7  -7   24.19    3.55
   7   7  -7   22.04    3.56
  -7  -7   6   56.76    4.48
  -7  -7   6   55.30    4.69
  -7   7   6   50.09    4.16
  -7   7   6   47.72    4.79
   7  -7  -6   48.98    4.52
   7   7  -6   54.56    4.87
   7   7  -6   52.40    4.96
  -7  -7   5  184.82    6.31
  -7  -7   5  199.08    6.43
  -7   7   5  198.54    5.90
  -7   7   5  194.17    7.00
   7  -7  -5  219.84    6.57
   7   7  -5  197.01    6.63
   7   7  -5  205.50    6.76
   7   7  -5  206.44    5.65
  -7  -7   4   79.51    4.58
  -7  -7   4   78.89    4.72
  -7   7   4   78.74    4.63
  -7   7   4   76.97    5.23
   7  -7  -4   86.40    4.83
   7   7  -4   82.31    5.16
   7   7  -4   76.77    4.96
   7   7  -4   80.67    4.41
  -7  -7   3    1.40    2.20
  -7  -7   3    0.82    2.17
  -7   7   3   -0.05    2.32
  -7   7   3   -0.08    2.55
   7  -7  -3    3.13    2.30
   7   7  -3    0.74    2.46
   7   7  -3    0.63    2.31
   7   7  -3    4.71    2.31
  -7  -7   2  115.66    5.09
  -7  -7   2  116.34    5.01
  -7   7   2  117.19    4.59
  -7   7   2  118.53    5.22
   7  -7  -2  124.02    5.01
   7   7  -2  117.41    5.38
   7   7  -2  117.12    5.26
   7   7  -2  125.80    5.06
  -7  -7   1  174.38    5.68
  -7  -7   1  188.82    5.84
  -7   7   1  190.13    5.53
  -7   7   1  188.81    6.23
   7  -7  -1  196.70    5.66
   7   7  -1  185.07    6.05
   7   7  -1  189.17    6.07
   7   7  -1  196.33    5.95
  -7  -7   0   54.97    4.06
  -7  -7   0   60.48    3.99
  -7   7   0   57.26    4.01
  -7   7   0   56.83    4.61
   7  -7   0   62.48    3.90
   7   7   0   54.76    4.31
   7   7   0   58.40    4.40
  -7  -7  -1    5.46    2.19
  -7  -7  -1    7.46    2.22
  -7   7  -1    4.25    2.30
  -7   7  -1    7.56    2.78
   7  -7   1    6.11    2.20
   7   7   1    3.96    2.35
   7   7   1    5.42    2.54
  -7  -7  -2   25.49    2.90
  -7  -7  -2   22.95    2.78
  -7   7  -2   18.44    2.93
  -7   7  -2   19.53    3.28
   7  -7   2   26.67    4.26
   7   7   2   22.02    2.97
   7   7   2   24.44    3.29
  -7  -7  -3   71.10    4.08
  -7  -7  -3   74.98    3.92
  -7  -7  -3   73.83    4.32
  -7   7  -3   73.32    4.65
  -7   7  -3   71.77    5.15
   7   7   3   88.61    5.15
   7   7   3   85.40    4.72
  -7  -7  -4   54.58    3.61
  -7  -7  -4   58.61    5.46
  -7  -7  -4   55.00    4.34
  -7   7  -4   51.74    4.30
  -7   7  -4   51.35    4.71
   7   7   4   45.93    4.45
   7   7   4   48.51    4.14
  -7  -7  -5   25.74    3.21
  -7  -7  -5   27.39    3.37
  -7   7  -5   22.21    3.31
  -7   7  -5   22.89    3.51
   7   7   5   27.94    3.63
   7   7   5   28.10    3.29
  -7  -7  -6   33.15    3.73
  -7   7  -6   26.32    3.55
  -7   7  -6   25.73    3.66
   7   7   6   25.29    3.54
   7   7   6   23.69    3.26
  -7  -7  -7   58.67    4.94
  -7   7  -7   57.17    4.73
  -7   7  -7   53.14    5.31
   7   7   7   79.58    5.51
   7   7   7   71.33    4.85
  -7  -7  -8   74.96    5.11
  -7   7  -8   73.00    5.14
  -7   7  -8   72.84    5.49
   7   7   8   63.69    5.13
   7   7   8   65.74    4.85
  -7  -7  -9   38.51    4.14
  -7   7  -9   41.24    4.78
  -7   7  -9   36.22    4.19
   7  -7   9   41.31    5.08
   7   7   9   41.91    5.13
   7   7   9   35.26    3.81
  -7  -7 -10   29.20    3.96
  -7   7 -10   38.28    4.28
  -7   7 -10   32.78    4.21
   7  -7  10   38.30    4.52
   7   7  10   34.48    4.18
   7   7  10   34.74    3.84
  -7  -7 -11   76.32    5.90
  -7   7 -11   66.78    5.69
  -7   7 -11   70.65    6.00
   7  -7  11   71.27    5.76
   7   7  11   64.49    5.72
   7   7  11   65.41    5.19
  -7  -7 -12   36.02    4.37
  -7   7 -12   40.61    5.05
  -7   7 -12   36.62    4.52
   7  -7  12   60.83    5.72
   7   7  12   51.98    5.63
   7   7  12   54.45    5.07
  -7  -7 -13   -0.46    3.05
  -7   7 -13   -0.12    3.13
  -7   7 -13    1.03    3.26
   7  -7  13    1.82    3.25
   7   7  13    1.06    3.11
   7   7  13    0.47    2.87
  -7  -7 -14   10.80    3.62
  -7   7 -14   13.36    3.65
  -7   7 -14   12.27    3.74
   7  -7  14   11.00    3.79
   7   7  14   11.16    3.65
   7   7  14   15.61    3.56
  -7  -7 -15   47.95    5.99
  -7   7 -15   47.48    5.56
  -7   7 -15   51.45    6.18
   7  -7  15   48.18    5.26
   7   7  15   44.16    4.90
   7   7  15   47.67    4.79
  -7  -7 -16   49.38    6.14
  -7   7 -16   44.79    5.00
  -7   7 -16   50.22    5.37
   7  -7  16   69.11    6.69
   7   7  16   55.36    6.22
   7   7  16   52.79    5.72
  -7  -7 -17    4.05    3.56
  -7   7 -17    3.27    3.34
  -7   7 -17    1.68    3.45
   7  -7  17    2.32    3.77
   7   7  17   -2.32    3.43
   7   7  17   -1.37    3.16
  -7  -7 -18   11.63    4.09
  -7   7 -18   10.71    3.96
  -7   7 -18    9.68    4.06
   7  -7  18    8.43    4.10
   7   7  18   10.04    3.75
  -7   9   9   17.81    4.46
  -7  -9   8    1.56    3.15
  -7  -9   8    1.79    3.29
  -7   9   8    0.51    3.57
   7  -9  -8    2.61    3.37
   7   9  -8    2.02    3.41
   7   9  -8    2.30    3.45
  -7  -9   7    1.63    3.05
  -7  -9   7    1.32    3.19
  -7   9   7   -0.82    3.65
   7  -9  -7    4.51    3.32
   7   9  -7    1.38    3.26
   7   9  -7    5.20    3.50
  -7  -9   6   45.34    5.25
  -7  -9   6   40.60    4.72
   7  -9  -6   47.78    5.51
   7   9  -6   39.85    4.76
   7   9  -6   40.83    4.85
  -7  -9   5   75.22    5.60
  -7  -9   5   86.30    6.01
   7  -9  -5   93.36    6.04
   7   9  -5   84.39    6.27
   7   9  -5   81.23    6.36
  -7  -9   4    8.97    3.14
  -7  -9   4    7.45    3.13
   7  -9  -4    3.45    2.97
   7   9  -4    4.74    3.27
  -7  -9   3    1.40    2.63
  -7  -9   3   -1.03    2.65
   7   9  -3   -0.46    2.99
  -7  -9   2   26.83    3.81
  -7  -9   2   18.84    3.51
  -7   9   2   24.17    4.04
   7   9  -2   21.52    3.84
  -7  -9   1   80.91    5.43
  -7  -9   1   93.29    5.64
  -7   9   1   84.61    6.34
   7   9  -1   73.08    5.73
  -7   9   0    6.24    3.42
  -7  -9  -1   -1.44    2.46
  -7   9  -1    0.69    3.32
   7   9   1    2.28    3.06
  -7  -9  -2    7.12    3.10
  -7   9  -2    7.85    3.71
   7   9   2    4.68    3.23
  -7  -9  -3   21.25    3.74
  -7   9  -3   23.13    4.29
   7   9   3   25.89    4.14
  -7  -9  -4    3.52    2.94
  -7   9  -4   -1.09    2.86
  -7   9  -4    1.09    3.55
   7   9   4   -1.14    3.04
  -7  -9  -5    2.96    3.06
  -7   9  -5    1.12    2.99
  -7   9  -5    2.88    3.59
   7   9   5    0.83    3.31
  -7  -9  -6   18.63    3.88
  -7   9  -6   16.90    3.77
  -7   9  -6   19.19    4.42
   7   9   6   17.44    4.03
  -7  -9  -7  140.19    7.09
  -7   9  -7  134.58    7.72
   7   9   7  123.05    6.95
  -8   0  29    2.63    3.73
  -8   0  28  153.89    7.78
  -8   0  27    3.91    3.47
  -8   0  26   20.86    4.08
  -8   0  25    1.08    3.04
  -8   0  24   32.09    4.07
  -8   0  23   -0.19    2.74
   8   0 -23    0.64    2.47
  -8   0  22  157.27    6.32
   8   0 -22  136.49    5.31
  -8   0  21    0.65    1.99
  -8   0  21    0.84    2.53
   8   0 -21   -0.14    2.25
  -8   0  20   11.28    2.01
  -8   0  20   11.13    2.25
  -8   0  20   11.94    2.76
   8   0 -20    2.08    1.84
   8   0 -20    0.15    2.20
  -8   0  19    0.51    1.58
  -8   0  19   -0.31    1.76
  -8   0  19   -1.47    2.10
   8   0 -19    0.79    1.71
   8   0 -19   -0.91    2.10
  -8   0  18    6.88    1.74
  -8   0  18    5.05    1.90
  -8   0  18    4.56    2.26
   8   0 -18    1.35    1.68
   8   0 -18    1.53    2.05
  -8   0  17   -0.64    1.43
  -8   0  17    0.22    1.69
  -8   0  17   -0.64    1.92
   8   0 -17   -1.48    1.47
   8   0 -17    0.40    1.91
  -8   0  16  250.29    4.64
  -8   0  16  254.62    5.14
  -8   0  16  247.91    5.71
   8   0 -16  264.65    4.78
   8   0 -16  266.02    5.56
  -8   0  15   -0.96    1.32
  -8   0  15    0.15    1.51
  -8   0  15   -0.59    1.69
   8   0 -15    0.64    1.43
   8   0 -15   -0.91    1.73
  -8   0  14   56.01    2.66
  -8   0  14   53.42    2.98
  -8   0  14   57.47    3.26
   8   0 -14   60.88    2.77
   8   0 -14   63.67    3.36
  -8   0  13    0.21    1.25
  -8   0  13    0.56    1.41
  -8   0  13    0.67    1.54
   8   0 -13   -1.02    1.29
   8   0 -13    0.48    1.60
  -8   0  12 1438.13    9.17
  -8   0  12 1464.44   10.21
  -8   0  12 1468.82   10.51
   8   0 -12 1425.43    9.13
   8   0 -12 1438.25   10.29
  -8   0  11    0.55    1.17
  -8   0  11    0.27    1.31
  -8   0  11    0.23    1.39
   8   0 -11   -0.13    1.19
   8   0 -11   -0.14    1.53
  -8   0  10   52.78    2.39
  -8   0  10   52.69    2.74
  -8   0  10   53.34    2.54
   8   0 -10   51.69    2.46
   8   0 -10   57.30    2.97
  -8   0   9    0.02    1.15
  -8   0   9    0.82    1.33
  -8   0   9    0.09    1.20
   8   0  -9   -0.72    1.48
  -8   0   8 3562.11   20.49
  -8   0   8 3615.07   25.04
  -8   0   8 3647.12   19.81
   8   0  -8 3493.86   22.85
  -8   0   7    0.74    1.20
  -8   0   7    1.01    1.34
  -8   0   7    0.09    1.08
   8   0  -7   -0.79    1.38
  -8   0   6   85.84    2.66
  -8   0   6   86.40    2.85
  -8   0   6   89.24    2.33
   8   0  -6   89.14    3.01
  -8   0   5   -0.94    1.23
  -8   0   5    0.24    1.31
  -8   0   5    0.55    0.95
   8   0  -5    1.39    1.42
  -8   0   4 3454.88   23.48
  -8   0   4 3485.96   26.41
  -8   0   4 3516.68   17.95
   8   0  -4 3483.10   24.46
  -8   0   3    1.05    1.24
  -8   0   3   -1.42    1.24
  -8   0   3   -0.24    0.79
   8   0  -3   -0.92    1.28
  -8   0   2  302.28    4.12
  -8   0   2  304.87    4.26
  -8   0   2  308.01    2.65
   8   0  -2  294.54    4.20
  -8   0   1    0.18    1.28
  -8   0   1    0.62    1.35
   8   0  -1   -0.55    1.28
  -8   0   0   42.59    2.39
  -8   0   0   39.05    2.40
   8   0   0   63.73    2.59
  -8   0  -1   -0.11    1.33
  -8   0  -1    0.76    1.32
   8   0   1    0.13    1.28
   8   0   1   -0.19    0.88
  -8   0  -2    8.63    1.55
  -8   0  -2    8.98    1.50
   8   0   2   13.94    1.60
   8   0   2   13.75    1.26
  -8   0  -3    0.42    1.34
  -8   0  -3   -1.45    1.17
   8   0   3    0.22    1.29
   8   0   3    0.61    1.03
  -8   0  -4   57.64    2.64
  -8   0  -4   58.41    2.44
   8   0   4   64.59    2.65
   8   0   4   62.73    2.19
  -8   0  -5   -0.70    1.34
  -8   0  -5   -0.16    1.17
   8   0   5   -0.06    1.22
   8   0   5   -0.23    1.17
  -8   0  -6   59.49    2.84
  -8   0  -6   60.57    2.49
   8   0   6   68.30    2.63
   8   0   6   68.58    2.55
  -8   0  -7    1.04    1.40
  -8   0  -7    0.07    1.17
   8   0   7   -0.84    1.17
   8   0   7   -0.39    1.28
  -8   0  -8  871.50    7.71
  -8   0  -8  886.35    6.85
   8   0   8  837.61    6.93
   8   0   8  808.75    7.26
  -8   0  -9    0.12    1.41
  -8   0  -9    0.51    1.19
   8   0   9    0.35    1.25
   8   0   9   -0.85    1.40
  -8   0 -10   51.37    2.91
  -8   0 -10   52.68    2.45
   8   0  10   50.30    2.58
   8   0  10   51.93    2.99
  -8   0 -11    0.22    1.43
  -8   0 -11    1.25    1.23
   8   0  11   -0.18    1.26
   8   0  11    2.15    1.60
  -8   0 -12  573.77    7.05
  -8   0 -12  587.84    6.05
   8   0  12  579.86    6.34
   8   0  12  590.85    7.63
  -8   0 -13   -0.94    1.51
  -8   0 -13   -0.54    1.24
   8   0  13    0.11    1.37
   8   0  13    0.04    1.82
  -8   0 -14   38.52    3.00
  -8   0 -14   39.13    2.53
   8   0  14   37.34    2.69
   8   0  14   32.73    3.43
  -8   0 -15   -0.88    1.66
  -8   0 -15    0.64    1.40
   8   0  15    1.37    1.52
   8   0  15    0.49    2.05
  -8   0 -16  188.23    4.93
  -8   0 -16  196.99    4.19
   8   0  16  212.16    4.69
   8   0  16  216.09    6.03
  -8   0 -17   -0.28    1.85
  -8   0 -17   -1.38    1.52
   8   0  17   -0.99    1.57
   8   0  17    1.14    2.23
  -8   0 -18  186.83    5.30
  -8   0 -18  193.16    4.74
   8   0  18  162.95    4.51
   8   0  18  164.92    5.99
  -8   0 -19    0.81    1.98
  -8   0 -19   -0.44    1.71
   8   0  19    0.18    1.77
   8   0  19   -0.56    2.36
  -8   0 -20  198.61    5.60
   8   0  20  181.39    6.58
  -8   0 -21   -1.16    2.12
   8   0  21    0.41    2.62
  -8   0 -22   58.23    4.33
   8   0  22   51.45    5.31
  -8   0 -23   -1.66    2.34
   8   0  23    0.13    2.85
   8   0  24   61.02    5.78
   8   0  25   -0.39    3.20
   8   0  26  120.22    6.90
   8   0  27    2.64    3.47
   8   0  28   43.54    5.32
  -8  -2  28  124.04    7.41
  -8   2  28  125.69    7.78
  -8  -2  27    6.84    3.55
  -8   2  27    4.85    3.67
   8  -2 -27    6.02    3.47
  -8  -2  26   72.84    6.04
  -8   2  26   72.73    6.43
   8  -2 -26   61.45    5.89
  -8  -2  25    1.34    3.20
  -8  -2  25    1.13    2.60
  -8  -2  25    4.51    3.11
  -8   2  25    4.21    3.36
   8  -2 -25    2.67    3.07
   8   2 -25    3.95    4.04
  -8  -2  24  281.32    7.22
  -8  -2  24  277.06    7.44
  -8  -2  24  279.27    8.14
  -8   2  24  279.59    8.63
   8  -2 -24  272.68    7.86
   8   2 -24  282.09    7.39
  -8  -2  23   10.67    2.76
  -8  -2  23   14.72    2.99
  -8  -2  23   12.25    3.19
  -8   2  23   17.51    3.62
   8  -2 -23   12.36    3.25
   8   2 -23   12.52    3.05
  -8  -2  22   40.48    4.23
  -8  -2  22   43.87    4.70
  -8   2  22   42.63    5.11
   8  -2 -22   45.59    4.86
   8   2 -22   51.47    4.41
  -8  -2  21   43.89    4.17
  -8  -2  21   39.06    4.38
  -8   2  21   44.20    4.72
   8  -2 -21   40.22    4.59
   8   2 -21   36.84    4.10
  -8  -2  20  303.37    7.03
  -8  -2  20  313.68    7.32
  -8   2  20  317.29    7.92
   8  -2 -20  310.05    7.42
   8   2 -20  299.70    6.87
  -8  -2  19    0.98    2.16
  -8  -2  19    0.32    2.24
  -8   2  19    1.39    2.46
   8  -2 -19   -0.39    2.43
   8   2 -19   -0.40    2.18
  -8  -2  18   24.80    2.93
  -8  -2  18   17.88    2.77
  -8   2  18   18.12    2.97
   8  -2 -18   18.87    2.92
   8   2 -18   19.88    2.80
   8   2 -18   23.67    2.91
  -8  -2  17  128.13    4.85
  -8  -2  17  129.12    4.76
  -8   2  17  132.33    3.76
  -8   2  17  126.11    5.01
   8  -2 -17  115.19    4.96
   8   2 -17  115.50    4.66
   8   2 -17  120.14    3.74
  -8  -2  16  206.49    5.45
  -8  -2  16  221.12    5.47
  -8   2  16  213.26    4.25
  -8   2  16  209.83    5.86
   8  -2 -16  195.81    5.65
   8   2 -16  187.96    5.26
   8   2 -16  203.15    4.31
  -8  -2  15    3.48    1.92
  -8  -2  15    4.73    1.92
  -8   2  15    2.51    1.54
  -8   2  15    3.54    2.06
   8  -2 -15    4.87    2.12
   8   2 -15    3.24    1.95
   8   2 -15    2.80    1.50
  -8  -2  14    9.84    2.07
  -8  -2  14   12.27    2.04
  -8   2  14   11.82    1.12
  -8   2  14   11.00    1.71
  -8   2  14   11.67    2.30
   8  -2 -14    8.84    2.23
   8   2 -14    9.58    2.09
   8   2 -14   10.50    1.71
  -8  -2  13   26.87    2.87
  -8  -2  13   27.95    3.00
  -8  -2  13   28.59    2.67
  -8   2  13   24.39    1.52
  -8   2  13   28.90    2.34
  -8   2  13   25.67    3.09
   8  -2 -13   25.80    2.66
   8   2 -13   28.82    3.06
   8   2 -13   31.35    2.47
  -8  -2  12  639.64    7.71
  -8  -2  12  659.16    8.07
  -8  -2  12  701.53    7.37
  -8   2  12  695.08    4.51
  -8   2  12  687.60    6.56
  -8   2  12  655.25    8.06
   8  -2 -12  675.42    8.28
   8   2 -12  655.28    7.88
   8   2 -12  683.41    6.64
  -8  -2  11    9.00    1.81
  -8  -2  11    9.03    1.88
  -8  -2  11   11.31    1.70
  -8   2  11   11.51    1.11
  -8   2  11    9.91    1.55
  -8   2  11   11.53    1.95
   8  -2 -11    7.48    2.00
   8   2 -11    7.56    1.85
   8   2 -11    8.89    1.54
  -8  -2  10   17.41    2.02
  -8  -2  10   21.94    2.64
  -8  -2  10   24.84    2.17
  -8   2  10   19.65    1.49
  -8   2  10   21.32    2.16
  -8   2  10   20.69    2.17
   8  -2 -10   20.65    2.32
   8   2 -10   22.17    2.54
   8   2 -10   22.77    2.19
  -8  -2   9   15.10    1.95
  -8  -2   9   16.38    1.97
  -8  -2   9   16.05    1.88
  -8   2   9   14.83    1.48
  -8   2   9   15.83    1.68
  -8   2   9   11.44    1.82
   8  -2  -9   11.03    1.93
   8   2  -9   13.15    1.87
   8   2  -9   17.03    1.72
  -8  -2   8  894.07    8.32
  -8  -2   8  896.81    8.52
  -8  -2   8  972.14    6.82
  -8   2   8  908.84    5.45
  -8   2   8  908.36    7.27
  -8   2   8  873.38    8.12
   8  -2  -8  906.22    8.62
   8   2  -8  900.31    8.37
   8   2  -8  943.20    7.40
  -8  -2   7  148.93    3.83
  -8  -2   7  154.22    3.91
  -8  -2   7  178.41    3.06
  -8   2   7  161.16    2.70
  -8   2   7  158.51    3.49
  -8   2   7  155.38    3.72
   8  -2  -7  153.25    4.13
   8   2  -7  153.54    3.99
   8   2  -7  160.18    3.48
  -8  -2   6    6.57    1.62
  -8  -2   6    4.66    1.57
  -8  -2   6    4.98    1.02
  -8   2   6    5.93    1.16
  -8   2   6    4.38    1.39
  -8   2   6    3.43    1.45
   8  -2  -6    5.51    1.67
   8   2  -6    5.68    1.65
   8   2  -6    3.99    1.41
  -8  -2   5   20.54    2.35
  -8  -2   5   23.65    2.45
  -8  -2   5   24.88    1.44
  -8   2   5   22.22    1.81
  -8   2   5   20.59    2.24
  -8   2   5   19.30    2.10
   8  -2  -5   18.70    2.00
   8   2  -5   20.42    2.37
   8   2  -5   23.89    2.20
  -8  -2   4  612.87    6.56
  -8  -2   4  643.10    6.69
  -8  -2   4  698.74    4.12
  -8   2   4  634.17    5.25
  -8   2   4  639.89    6.22
  -8   2   4  634.48    6.32
   8  -2  -4  610.82    6.54
   8   2  -4  584.26    6.41
   8   2  -4  626.49    6.15
  -8  -2   3  244.60    4.36
  -8  -2   3  259.58    4.45
  -8  -2   3  269.74    2.43
  -8   2   3  261.39    3.74
  -8   2   3  261.39    4.23
  -8   2   3  262.70    4.26
   8  -2  -3  281.10    4.56
   8   2  -3  258.98    4.49
   8   2  -3  283.53    4.44
  -8  -2   2  204.40    4.02
  -8  -2   2  225.54    4.13
  -8  -2   2  242.87    2.12
  -8   2   2  221.27    3.58
  -8   2   2  228.29    4.12
  -8   2   2  233.22    4.03
   8  -2  -2  239.63    4.24
   8   2  -2  241.55    4.21
  -8  -2   1  451.45    5.54
  -8  -2   1  477.72    5.46
  -8   2   1  465.22    5.04
  -8   2   1  480.10    5.65
  -8   2   1  494.62    5.51
   8  -2  -1  480.74    5.38
   8   2  -1  473.44    5.54
  -8  -2   0   78.63    2.89
  -8  -2   0   86.79    2.81
  -8   2   0   82.14    2.83
  -8   2   0   89.02    3.14
   8  -2   0  105.44    3.07
   8   2   0   98.69    3.15
   8   2   0  100.79    1.63
  -8  -2  -1   34.66    2.39
  -8  -2  -1   40.22    2.29
  -8   2  -1   39.43    2.37
  -8   2  -1   41.22    2.70
   8  -2   1   43.58    2.38
   8   2   1   42.57    2.63
   8   2   1   42.40    1.43
  -8  -2  -2   73.72    2.78
  -8  -2  -2   73.15    2.48
  -8   2  -2   74.97    2.90
  -8   2  -2   72.10    3.06
   8  -2   2   68.50    2.47
   8   2   2   65.32    1.75
  -8  -2  -3   58.06    2.71
  -8  -2  -3   59.41    2.30
  -8   2  -3   57.66    2.77
  -8   2  -3   55.39    2.92
   8  -2   3   51.24    2.30
   8   2   3   53.95    2.80
   8   2   3   51.96    1.80
  -8  -2  -4  618.78    6.28
  -8  -2  -4  629.39    5.49
  -8   2  -4  604.78    6.61
  -8   2  -4  610.86    6.71
   8  -2   4  651.31    5.49
   8   2   4  637.61    4.98
  -8  -2  -5   21.47    2.25
  -8  -2  -5   22.09    1.80
  -8   2  -5   23.44    2.52
  -8   2  -5   21.65    2.12
   8  -2   5   17.45    1.85
   8   2   5   16.64    1.99
   8   2   5   17.46    1.77
  -8  -2  -6  307.92    4.68
  -8  -2  -6  305.89    3.82
  -8   2  -6  292.72    5.10
  -8   2  -6  287.11    4.93
   8  -2   6  312.53    3.84
   8  -2   6  296.35    5.12
   8   2   6  292.78    5.09
   8   2   6  295.64    4.10
  -8  -2  -7   25.37    2.29
  -8  -2  -7   25.06    1.76
  -8   2  -7   16.06    1.98
  -8   2  -7   17.87    1.99
   8  -2   7   15.52    1.67
   8  -2   7   17.39    2.13
   8   2   7   18.66    2.07
   8   2   7   16.90    1.95
  -8  -2  -8 1511.67    9.79
  -8  -2  -8 1549.48    7.67
  -8   2  -8 1450.33   11.04
  -8   2  -8 1466.64   10.75
   8  -2   8 1553.30    7.77
   8  -2   8 1492.77   11.16
   8   2   8 1449.49   10.90
   8   2   8 1484.48    9.65
  -8  -2  -9   32.11    2.47
  -8  -2  -9   32.66    1.73
  -8   2  -9   36.53    2.99
  -8   2  -9   34.23    2.64
   8  -2   9   39.08    1.91
   8  -2   9   39.79    2.99
   8   2   9   36.92    2.81
   8   2   9   38.97    2.58
  -8  -2 -10  255.55    4.45
  -8  -2 -10  266.64    3.27
  -8   2 -10  257.50    5.50
  -8   2 -10  247.27    5.03
   8  -2  10  277.43    3.49
   8  -2  10  270.74    5.53
   8   2  10  267.45    5.38
   8   2  10  264.35    4.89
  -8  -2 -11   36.55    2.58
  -8  -2 -11   39.87    1.73
  -8   2 -11   36.44    3.17
  -8   2 -11   33.60    2.92
   8  -2  11   40.98    1.94
   8  -2  11   35.46    3.15
   8   2  11   39.06    2.99
   8   2  11   39.36    2.88
  -8  -2 -12 1029.78    8.60
  -8  -2 -12 1058.05    5.82
  -8   2 -12 1013.00   10.38
  -8   2 -12  996.51    9.64
   8  -2  12 1035.66    6.30
   8  -2  12 1022.63   10.61
   8   2  12  990.26    9.88
   8   2  12 1010.55    9.74
  -8  -2 -13  176.01    4.10
  -8   2 -13  168.90    4.91
  -8   2 -13  174.56    4.69
   8  -2  13  189.54    3.04
   8  -2  13  186.22    5.32
   8   2  13  183.83    4.91
   8   2  13  179.20    4.88
  -8  -2 -14   83.44    3.29
  -8   2 -14   78.21    3.98
  -8   2 -14   80.81    3.79
   8  -2  14   76.71    4.20
   8   2  14   75.65    3.76
   8   2  14   71.64    3.89
  -8  -2 -15   68.25    3.24
  -8   2 -15   71.29    4.22
  -8   2 -15   70.93    3.91
   8  -2  15   72.85    4.35
   8   2  15   70.80    3.94
   8   2  15   67.45    4.05
  -8  -2 -16  440.86    6.32
  -8   2 -16  423.68    7.67
  -8   2 -16  434.08    7.28
   8  -2  16  437.95    8.40
   8   2  16  439.82    7.58
   8   2  16  436.85    7.85
  -8  -2 -17   57.63    3.24
  -8   2 -17   59.77    4.34
  -8   2 -17   62.59    3.98
   8  -2  17   65.23    4.82
   8   2  17   64.23    4.12
   8   2  17   61.72    4.37
  -8  -2 -18  112.86    4.03
  -8  -2 -18  102.76    4.69
  -8   2 -18  107.82    5.16
  -8   2 -18  104.49    4.63
   8  -2  18  117.80    5.72
   8   2  18  118.44    4.93
   8   2  18  111.40    5.22
  -8  -2 -19   31.00    3.77
  -8   2 -19   29.06    3.41
  -8   2 -19   30.55    3.22
   8  -2  19   29.19    3.77
   8   2  19   28.09    3.18
   8   2  19   26.08    3.40
  -8  -2 -20   90.66    4.77
  -8   2 -20   94.44    5.21
  -8   2 -20   88.37    4.62
   8  -2  20  100.76    5.90
   8   2  20  105.36    5.00
   8   2  20  103.52    5.68
  -8  -2 -21   10.06    2.72
  -8   2 -21   14.09    3.13
  -8   2 -21   12.91    2.78
   8  -2  21    9.32    3.36
   8   2  21    8.32    2.71
   8   2  21    8.95    3.08
  -8  -2 -22  114.15    5.50
  -8   2 -22  108.34    5.54
  -8   2 -22  109.20    5.18
   8  -2  22   98.21    6.40
   8   2  22  103.16    5.27
   8   2  22   99.25    6.06
  -8  -2 -23    4.38    2.71
  -8   2 -23    4.08    3.01
   8  -2  23    4.27    3.33
   8   2  23    1.48    2.58
   8   2  23    1.93    3.15
  -8  -2 -24   51.07    5.03
  -8   2 -24   49.66    5.13
   8  -2  24   53.73    5.79
   8   2  24   49.61    5.74
  -8   2 -25    6.01    3.19
   8  -2  25   14.02    4.01
   8   2  25    9.52    3.66
  -8   2 -26   38.30    4.50
   8  -2  26   37.13    5.15
   8   2  26   42.43    5.05
  -8   2 -27   15.48    3.79
   8  -2  27   10.47    4.36
   8   2  27   14.23    4.10
  -8  -4  26    9.80    3.66
  -8  -4  26   12.70    3.93
  -8   4  26    7.77    4.11
   8  -4 -26    8.98    3.98
   8   4 -26    9.62    3.82
  -8  -4  25   64.25    5.99
  -8  -4  25   60.33    6.26
  -8   4  25   66.62    6.75
   8  -4 -25   51.46    6.21
   8   4 -25   62.19    5.94
  -8  -4  24   69.42    5.92
  -8  -4  24   70.08    5.92
  -8   4  24   71.41    6.31
   8  -4 -24   68.85    6.21
   8   4 -24   74.59    5.80
  -8  -4  23    3.00    3.20
  -8  -4  23    2.76    3.09
  -8   4  23    3.99    3.49
   8  -4 -23   -0.03    3.13
   8   4 -23    4.12    3.17
  -8  -4  22   16.23    3.62
  -8  -4  22   15.31    3.48
  -8   4  22   10.83    3.62
   8  -4 -22   14.91    3.67
   8   4 -22   14.94    3.60
  -8  -4  21   10.18    3.24
  -8  -4  21   14.51    3.36
  -8   4  21    8.57    3.43
   8  -4 -21   18.64    3.65
   8   4 -21   14.66    3.48
  -8  -4  20   19.14    3.47
  -8  -4  20   21.31    3.45
  -8   4  20   16.44    3.53
   8  -4 -20   17.94    3.58
   8   4 -20   18.11    3.49
  -8  -4  19   19.30    3.36
  -8  -4  19   24.92    3.39
  -8   4  19   25.92    3.76
   8  -4 -19   17.40    3.44
   8   4 -19   15.43    3.32
  -8  -4  18    6.54    2.72
  -8  -4  18    0.59    2.41
  -8   4  18    2.44    2.68
   8  -4 -18    4.54    2.77
   8   4 -18    4.61    2.83
  -8  -4  17   14.93    3.05
  -8  -4  17   19.87    2.97
  -8   4  17   13.08    3.06
   8  -4 -17   23.74    3.42
   8   4 -17   19.44    3.29
  -8  -4  16   61.51    4.40
  -8  -4  16   71.03    4.34
  -8   4  16   63.02    4.75
   8  -4 -16   60.21    4.73
   8   4 -16   64.48    4.89
  -8  -4  15   33.31    3.84
  -8  -4  15   33.54    3.41
  -8   4  15   33.07    3.57
   8  -4 -15   41.58    4.56
   8   4 -15   34.98    4.03
  -8  -4  14   14.76    2.73
  -8  -4  14   14.97    2.44
  -8   4  14   14.38    2.89
   8  -4 -14   15.52    2.97
   8   4 -14   12.66    2.79
  -8  -4  13   80.86    4.53
  -8  -4  13   87.10    3.89
  -8   4  13   84.02    3.50
  -8   4  13   80.40    4.46
   8  -4 -13   84.46    4.91
   8   4 -13   75.40    4.43
  -8  -4  12  260.62    6.33
  -8  -4  12  282.05    5.55
  -8   4  12  267.37    4.57
  -8   4  12  244.29    6.27
   8  -4 -12  249.90    6.51
   8   4 -12  251.74    6.32
   8   4 -12  274.64    4.47
  -8  -4  11   96.10    4.49
  -8  -4  11  103.48    3.73
  -8   4  11  100.29    3.27
  -8   4  11   94.56    4.38
   8  -4 -11   99.60    4.80
   8   4 -11   98.99    4.70
   8   4 -11  106.47    3.19
  -8  -4  10   58.90    3.88
  -8  -4  10   66.48    3.13
  -8   4  10   62.49    2.88
  -8   4  10   56.10    3.72
   8  -4 -10   65.30    4.02
   8   4 -10   65.46    3.95
   8   4 -10   64.54    2.87
  -8  -4   9   32.59    3.17
  -8  -4   9   38.00    3.44
  -8  -4   9   43.63    2.69
  -8   4   9   36.71    1.64
  -8   4   9   37.09    2.66
  -8   4   9   36.18    3.34
   8  -4  -9   41.36    3.57
   8   4  -9   44.87    3.59
   8   4  -9   50.08    2.69
  -8  -4   8  583.96    8.25
  -8  -4   8  591.69    8.25
  -8  -4   8  614.81    6.75
  -8   4   8  617.87    4.81
  -8   4   8  600.08    6.72
  -8   4   8  579.22    8.25
   8  -4  -8  599.34    8.31
   8   4  -8  568.53    8.16
   8   4  -8  607.48    6.58
  -8  -4   7   55.37    3.43
  -8  -4   7   51.42    3.48
  -8  -4   7   59.90    2.63
  -8   4   7   58.62    2.21
  -8   4   7   55.75    2.92
  -8   4   7   53.23    3.44
   8  -4  -7   45.71    3.36
   8   4  -7   36.68    3.15
   8   4  -7   42.99    2.70
  -8  -4   6  146.52    4.50
  -8  -4   6  147.09    4.54
  -8  -4   6  156.87    3.52
  -8   4   6  157.79    3.12
  -8   4   6  157.36    4.02
  -8   4   6  148.31    4.57
   8  -4  -6  160.88    4.73
   8   4  -6  139.05    4.44
   8   4  -6  159.17    3.89
  -8  -4   5  184.58    4.78
  -8  -4   5  209.34    5.05
  -8  -4   5  214.84    3.86
  -8   4   5  202.93    3.61
  -8   4   5  210.90    4.49
  -8   4   5  202.14    5.12
   8  -4  -5  208.80    5.01
   8   4  -5  195.29    4.95
   8   4  -5  207.11    4.36
  -8  -4   4 1028.93    9.98
  -8  -4   4 1032.03    9.83
  -8   4   4 1025.64    7.65
  -8   4   4 1012.87    9.05
  -8   4   4  987.14   10.05
   8  -4  -4 1036.35    9.70
   8   4  -4  988.42    9.82
   8   4  -4 1045.72    8.97
  -8  -4   3  524.73    7.26
  -8  -4   3  552.29    7.17
  -8   4   3  546.59    5.95
  -8   4   3  566.61    7.00
  -8   4   3  541.98    7.54
   8  -4  -3  553.98    7.08
   8   4  -3  524.65    7.22
   8   4  -3  554.62    6.78
  -8  -4   2   38.63    2.83
  -8  -4   2   38.18    2.80
  -8   4   2   36.11    2.42
  -8   4   2   39.80    2.93
  -8   4   2   35.40    3.12
   8  -4  -2   43.29    2.85
   8   4  -2   36.90    3.05
   8   4  -2   37.82    2.80
  -8  -4   1   54.41    3.00
  -8  -4   1   63.56    3.02
  -8   4   1   66.68    3.00
  -8   4   1   67.68    3.35
  -8   4   1   62.03    3.51
   8  -4  -1   70.95    3.09
   8   4  -1   65.69    3.33
   8   4  -1   69.77    3.28
  -8  -4   0  342.05    5.68
  -8  -4   0  347.07    5.45
  -8   4   0  346.72    5.45
  -8   4   0  341.74    5.83
   8  -4   0  374.39    5.49
   8   4   0  349.40    5.85
   8   4   0  364.57    5.98
   8   4   0  369.30    4.77
  -8  -4  -1   15.77    1.97
  -8  -4  -1   16.18    1.83
  -8   4  -1   15.09    2.00
  -8   4  -1   15.42    2.16
   8  -4   1    8.96    1.60
   8   4   1    8.27    1.86
   8   4   1    8.84    1.46
  -8  -4  -2   39.84    2.59
  -8  -4  -2   41.38    2.43
  -8   4  -2   39.39    2.95
  -8   4  -2   35.94    2.93
   8  -4   2   45.30    2.52
   8   4   2   42.00    3.25
   8   4   2   40.33    2.37
  -8  -4  -3   26.74    2.47
  -8  -4  -3   26.72    2.19
  -8   4  -3   26.06    2.89
  -8   4  -3   25.14    2.96
   8  -4   3   27.37    2.28
   8   4   3   25.81    2.85
   8   4   3   27.05    2.24
  -8  -4  -4   33.87    2.54
  -8  -4  -4   31.33    2.20
  -8   4  -4   35.37    3.13
  -8   4  -4   34.80    3.19
   8  -4   4   50.83    2.45
   8   4   4   44.75    3.22
   8   4   4   48.60    2.58
  -8  -4  -5  161.71    3.96
  -8  -4  -5  168.58    3.52
  -8   4  -5  168.97    4.76
  -8   4  -5  155.01    4.61
   8  -4   5  144.28    3.22
   8   4   5  147.80    4.60
   8   4   5  140.45    3.71
  -8  -4  -6   87.20    3.16
  -8  -4  -6   84.83    2.64
  -8   4  -6   80.69    3.76
  -8   4  -6   82.88    3.86
   8  -4   6   76.71    2.49
   8   4   6   75.73    3.82
   8   4   6   74.42    3.12
  -8  -4  -7   -0.41    1.29
  -8  -4  -7    0.18    1.04
  -8   4  -7    1.65    1.84
  -8   4  -7    0.63    1.85
   8  -4   7    2.79    1.11
   8   4   7    0.58    1.87
   8   4   7    0.65    1.51
  -8  -4  -8  120.90    3.57
  -8  -4  -8  118.51    2.78
  -8   4  -8  113.99    4.44
  -8   4  -8  106.14    4.36
   8  -4   8  114.26    2.57
   8  -4   8  107.60    4.62
   8   4   8  101.85    4.50
   8   4   8  106.58    3.76
  -8  -4  -9  108.14    3.44
  -8  -4  -9  114.81    4.16
  -8   4  -9  103.52    4.41
  -8   4  -9  101.96    4.37
   8  -4   9  108.45    4.62
   8   4   9  104.15    4.48
   8   4   9  105.03    3.82
  -8  -4 -10   51.88    2.88
  -8   4 -10   51.50    3.86
  -8   4 -10   48.14    3.93
   8  -4  10   38.43    3.95
   8   4  10   37.65    3.84
   8   4  10   41.43    3.15
  -8  -4 -11   19.65    2.44
  -8   4 -11   15.64    2.68
  -8   4 -11   16.72    2.74
   8  -4  11   16.68    2.89
   8   4  11   20.15    2.91
   8   4  11   24.30    3.03
  -8  -4 -12   51.88    2.91
  -8   4 -12   45.02    4.01
  -8   4 -12   45.83    4.13
   8  -4  12   37.89    4.14
   8   4  12   39.74    4.09
   8   4  12   37.29    3.47
  -8  -4 -13   86.58    4.48
  -8   4 -13   76.08    4.84
  -8   4 -13   79.66    4.54
   8  -4  13   91.26    4.90
   8   4  13   84.06    4.64
   8   4  13   81.53    4.22
  -8   4 -14   10.58    2.81
  -8   4 -14   14.83    2.90
   8  -4  14   12.71    2.87
   8   4  14   11.31    2.72
   8   4  14   11.95    2.55
  -8   4 -15    6.71    2.70
  -8   4 -15    3.84    2.59
   8  -4  15    2.47    2.64
   8   4  15    2.59    2.50
   8   4  15    5.62    2.43
  -8  -4 -16  157.99    5.88
  -8   4 -16  154.44    6.06
  -8   4 -16  161.00    6.10
   8  -4  16  157.69    6.38
   8   4  16  161.78    6.03
   8   4  16  154.11    5.81
  -8  -4 -17   50.55    4.75
  -8   4 -17   56.13    4.87
  -8   4 -17   48.99    4.70
   8  -4  17   49.55    4.88
   8   4  17   52.47    4.92
   8   4  17   55.19    4.63
  -8  -4 -18   71.16    5.00
  -8   4 -18   73.45    5.24
  -8   4 -18   68.84    5.09
   8  -4  18   72.92    5.78
   8   4  18   67.62    5.02
   8   4  18   68.28    5.06
  -8  -4 -19   28.56    3.77
  -8   4 -19   30.86    4.07
  -8   4 -19   31.79    3.92
   8  -4  19   38.52    4.49
   8   4  19   33.73    3.97
   8   4  19   32.27    3.91
  -8  -4 -20  149.31    6.64
  -8   4 -20  140.76    6.52
  -8   4 -20  147.82    6.45
   8  -4  20  153.43    7.24
   8   4  20  148.59    6.65
   8   4  20  152.83    6.65
  -8  -4 -21   34.75    4.10
  -8   4 -21   41.55    4.56
  -8   4 -21   33.95    4.16
   8  -4  21   27.20    4.37
   8   4  21   22.70    3.77
   8   4  21   32.72    4.22
  -8  -4 -22   92.63    6.22
  -8   4 -22   88.56    6.36
  -8   4 -22   97.51    5.98
   8  -4  22   72.93    6.56
   8   4  22   90.31    6.20
   8   4  22   83.46    6.22
  -8  -4 -23    4.24    3.18
  -8   4 -23    9.41    3.56
  -8   4 -23    3.20    3.21
   8  -4  23   -0.90    3.49
   8   4  23    6.29    3.51
  -8  -4 -24    8.39    3.63
  -8   4 -24    7.33    3.65
  -8   4 -24    3.19    3.28
   8  -4  24    9.15    4.08
   8   4  24    5.60    3.56
  -8  -4 -25   35.87    4.64
  -8   4 -25   39.09    4.89
  -8   4 -25   39.56    4.67
   8  -4  25   42.95    5.66
   8   4  25   40.28    5.16
  -8  -6  22   28.94    4.82
  -8  -6  22   29.45    4.43
  -8   6  22   27.48    4.85
   8  -6 -22   21.23    4.55
   8   6 -22   20.75    4.40
  -8  -6  21   28.32    4.57
  -8  -6  21   30.13    4.34
  -8   6  21   27.08    4.68
   8  -6 -21   26.01    4.52
   8   6 -21   22.14    4.51
  -8  -6  20  143.39    7.72
  -8  -6  20  154.62    6.97
  -8   6  20  139.81    7.68
   8  -6 -20  132.64    7.25
   8   6 -20  130.08    7.11
  -8  -6  19    5.17    3.45
  -8  -6  19    3.76    2.98
  -8   6  19    5.47    3.49
   8  -6 -19    4.81    3.59
   8   6 -19    2.00    3.33
  -8  -6  18   23.87    4.14
  -8  -6  18   25.93    3.71
  -8   6  18   19.07    3.98
   8  -6 -18   19.87    4.15
   8   6 -18   19.15    3.98
  -8  -6  17   19.99    3.87
  -8  -6  17   24.82    3.53
  -8   6  17   16.25    3.73
   8  -6 -17   17.76    3.90
   8   6 -17   13.31    3.66
  -8  -6  16   91.25    6.26
  -8  -6  16  104.55    5.39
  -8   6  16   90.03    6.30
   8  -6 -16   97.26    6.46
   8   6 -16   81.70    5.78
   8   6 -16   91.93    6.34
  -8  -6  15   22.78    3.75
  -8  -6  15   28.75    3.47
  -8   6  15   18.02    3.77
   8  -6 -15   16.82    3.60
   8   6 -15   22.49    3.80
   8   6 -15   16.38    3.59
  -8  -6  14   16.47    3.47
  -8  -6  14   19.57    3.05
  -8   6  14   18.17    3.56
   8  -6 -14   15.76    3.50
   8   6 -14   16.76    3.44
   8   6 -14   18.67    3.72
  -8  -6  13   96.75    5.90
  -8  -6  13  110.42    4.82
  -8   6  13   99.89    6.00
   8  -6 -13   92.58    5.73
   8   6 -13   80.87    5.67
   8   6 -13   88.95    5.85
  -8  -6  12   74.04    5.34
  -8  -6  12   76.61    4.37
  -8   6  12   75.14    5.27
   8  -6 -12   77.13    5.37
   8   6 -12   68.23    5.11
   8   6 -12   76.87    5.54
  -8  -6  11   21.21    3.24
  -8  -6  11   22.96    3.36
  -8  -6  11   28.01    3.42
  -8   6  11   25.56    3.58
   8  -6 -11   23.85    3.54
   8   6 -11   23.92    3.64
   8   6 -11   20.97    3.42
  -8  -6  10   16.40    3.09
  -8  -6  10   22.47    3.35
  -8  -6  10   25.08    2.88
  -8   6  10   20.95    3.34
   8  -6 -10   24.44    3.53
   8   6 -10   18.09    3.21
   8   6 -10   21.42    3.41
  -8  -6   9  121.22    5.60
  -8  -6   9  120.10    5.57
  -8  -6   9  132.92    4.63
  -8   6   9  129.06    4.51
  -8   6   9  128.25    5.75
   8  -6  -9  133.57    5.68
   8   6  -9  119.90    5.53
   8   6  -9  132.35    5.71
  -8  -6   8  440.22    8.72
  -8  -6   8  433.67    8.62
  -8  -6   8  455.83    7.38
  -8   6   8  446.72    7.13
  -8   6   8  418.07    8.82
   8  -6  -8  433.36    8.56
   8   6  -8  412.93    8.45
   8   6  -8  428.06    8.67
   8   6  -8  440.83   10.30
  -8  -6   7   13.35    2.85
  -8  -6   7   14.26    2.76
  -8  -6   7   13.12    2.26
  -8   6   7   18.45    2.56
  -8   6   7   17.28    3.15
   8  -6  -7   16.84    2.96
   8   6  -7   13.04    2.84
   8   6  -7   11.43    2.80
   8   6  -7   14.56    2.25
  -8  -6   6   24.25    3.14
  -8  -6   6   22.96    3.05
  -8   6   6   24.72    2.74
  -8   6   6   20.62    3.14
   8  -6  -6   24.48    3.07
   8   6  -6   25.07    3.22
   8   6  -6   23.83    3.17
   8   6  -6   24.51    3.02
  -8  -6   5   72.95    4.46
  -8  -6   5   81.42    4.46
  -8   6   5   76.47    4.40
  -8   6   5   79.24    4.19
  -8   6   5   77.58    4.81
   8  -6  -5   63.60    4.08
   8   6  -5   59.15    4.26
   8   6  -5   63.72    4.36
   8   6  -5   63.43    3.55
  -8  -6   4   10.20    2.51
  -8  -6   4   14.20    2.62
  -8   6   4   15.02    2.10
  -8   6   4   15.78    2.56
  -8   6   4   13.71    2.78
   8  -6  -4   24.06    2.85
   8   6  -4   16.05    2.81
   8   6  -4   20.92    2.91
   8   6  -4   18.92    2.46
  -8  -6   3   15.95    2.60
  -8  -6   3   18.30    2.61
  -8   6   3   20.15    2.39
  -8   6   3   20.30    2.76
  -8   6   3   20.99    3.16
   8  -6  -3   32.88    3.52
   8   6  -3   25.93    3.08
   8   6  -3   27.35    3.25
  -8  -6   2    1.50    2.00
  -8  -6   2    1.05    1.82
  -8   6   2   -1.24    1.75
  -8   6   2   -0.66    1.99
  -8   6   2    0.03    2.27
   8  -6  -2    0.40    1.83
   8   6  -2   -0.50    1.96
   8   6  -2   -0.50    1.88
  -8  -6   1    6.15    2.18
  -8  -6   1    6.55    2.07
  -8   6   1    4.15    1.98
  -8   6   1    6.31    2.32
   8  -6  -1   12.23    2.25
   8   6  -1   11.36    2.46
   8   6  -1   11.40    2.39
  -8  -6   0  183.52    5.22
  -8  -6   0  188.77    5.17
  -8   6   0  184.80    5.21
  -8   6   0  182.65    5.65
   8  -6   0  199.08    5.20
   8   6   0  189.77    5.58
   8   6   0  195.82    5.67
  -8  -6  -1   31.00    3.24
  -8  -6  -1   39.31    3.25
  -8   6  -1   33.13    3.47
  -8   6  -1   35.24    3.86
   8  -6   1   36.97    3.23
   8   6   1   38.05    3.60
   8   6   1   38.60    3.85
  -8  -6  -2   31.54    3.15
  -8  -6  -2   30.85    2.99
  -8   6  -2   25.81    2.89
  -8   6  -2   31.47    3.88
   8  -6   2   32.91    3.16
   8   6   2   30.48    3.59
   8   6   2   30.49    3.24
  -8  -6  -3   32.73    3.24
  -8  -6  -3   36.74    3.01
  -8   6  -3   33.04    3.73
  -8   6  -3   29.97    3.31
   8  -6   3   37.00    3.05
   8   6   3   35.67    3.99
   8   6   3   37.79    3.42
  -8  -6  -4  345.78    6.50
  -8  -6  -4  341.87    6.05
  -8   6  -4  326.66    6.97
  -8   6  -4  318.10    7.44
   8  -6   4  321.43    6.15
   8   6   4  323.17    7.36
   8   6   4  316.94    6.34
  -8  -6  -5   76.10    3.76
  -8  -6  -5   81.93    3.52
  -8   6  -5   83.87    4.71
  -8   6  -5   78.68    4.79
   8   6   5   95.81    5.06
   8   6   5   94.22    4.31
  -8  -6  -6   24.33    2.54
  -8   6  -6   22.65    3.11
  -8   6  -6   23.32    3.41
   8   6   6   27.52    3.28
   8   6   6   29.54    3.49
  -8  -6  -7   40.27    3.12
  -8   6  -7   42.73    4.17
  -8   6  -7   44.19    4.45
   8   6   7   37.39    4.19
   8   6   7   39.29    3.80
  -8  -6  -8  100.04    4.96
  -8   6  -8   93.54    5.09
  -8   6  -8   90.71    5.41
   8   6   8   76.60    4.93
   8   6   8   83.82    4.49
  -8   6  -9  119.26    5.75
  -8   6  -9  129.17    6.10
   8  -6   9  132.17    6.03
   8   6   9  127.07    5.93
   8   6   9  130.97    5.20
  -8   6 -10   21.38    3.39
  -8   6 -10   21.46    3.46
   8  -6  10   20.69    3.50
   8   6  10   21.89    3.39
   8   6  10   23.94    3.15
  -8  -6 -11   61.05    4.80
  -8   6 -11   67.36    5.07
  -8   6 -11   65.49    5.20
   8  -6  11   60.43    5.12
   8   6  11   62.62    5.02
   8   6  11   64.79    4.57
  -8  -6 -12  259.21    7.77
  -8   6 -12  257.24    7.61
  -8   6 -12  265.75    8.00
   8  -6  12  274.17    8.08
   8   6  12  258.20    7.82
   8   6  12  259.89    7.01
  -8  -6 -13   86.57    5.54
  -8   6 -13   90.14    5.68
  -8   6 -13   89.73    5.75
   8  -6  13   86.95    5.81
   8   6  13   73.69    5.37
   8   6  13   82.79    5.21
  -8  -6 -14   25.08    3.74
  -8   6 -14   21.92    3.76
  -8   6 -14   20.00    3.78
   8  -6  14   32.75    4.32
   8   6  14   24.42    3.75
   8   6  14   34.79    3.89
  -8  -6 -15   37.08    4.17
  -8   6 -15   35.61    4.21
  -8   6 -15   37.66    4.44
   8  -6  15   39.69    4.58
   8   6  15   40.42    4.49
   8   6  15   39.23    4.87
  -8  -6 -16  177.92    7.43
  -8   6 -16  175.18    7.44
  -8   6 -16  192.18    7.77
   8  -6  16  193.91    7.96
   8   6  16  183.90    7.36
   8   6  16  188.76    7.08
  -8  -6 -17   83.51    6.06
  -8   6 -17   87.47    6.11
  -8   6 -17   77.88    6.38
   8  -6  17   75.49    6.21
   8   6  17   76.27    5.94
   8   6  17   71.58    5.73
  -8  -6 -18   47.68    5.90
  -8   6 -18   47.82    5.94
  -8   6 -18   42.83    4.83
   8  -6  18   37.11    4.89
   8   6  18   45.71    4.98
   8   6  18   44.29    5.51
  -8  -6 -19    3.89    3.41
  -8   6 -19    3.98    3.47
  -8   6 -19    7.33    3.68
   8  -6  19    2.87    3.72
   8   6  19    8.63    3.64
   8   6  19    7.55    3.52
  -8  -6 -20   64.89    6.18
  -8   6 -20   54.92    6.35
  -8   6 -20   60.13    6.30
   8  -6  20   70.05    6.98
   8   6  20   64.25    6.19
   8   6  20   58.33    6.15
  -8  -6 -21   18.27    4.37
  -8   6 -21   20.21    4.44
  -8   6 -21   17.61    4.25
   8  -6  21   26.36    4.86
   8   6  21   24.66    4.46
  -8  -8  15   23.67    4.62
  -8  -8  15   30.41    4.99
  -8   8  15   22.36    4.73
   8  -8 -15   24.26    4.73
   8   8 -15   23.35    4.48
  -8  -8  14   13.56    4.08
  -8  -8  14   12.87    4.21
  -8   8  14   14.70    4.30
   8  -8 -14   15.49    4.22
   8   8 -14   15.26    4.08
  -8  -8  13   16.25    4.11
  -8  -8  13   20.45    4.33
  -8   8  13   19.24    4.39
   8  -8 -13   20.69    4.41
   8   8 -13   21.90    4.31
   8   8 -13   16.20    4.18
  -8  -8  12   47.32    5.71
  -8  -8  12   51.07    6.33
  -8   8  12   46.22    5.36
   8  -8 -12   43.42    5.07
   8   8 -12   36.08    4.63
   8   8 -12   37.96    4.86
  -8  -8  11   16.54    3.95
  -8  -8  11   18.49    4.11
  -8   8  11   17.16    4.17
   8  -8 -11   24.79    4.31
   8   8 -11   21.77    4.13
   8   8 -11   23.91    4.35
  -8  -8  10    6.20    3.58
  -8  -8  10   13.29    3.78
  -8   8  10   11.08    3.76
   8  -8 -10   13.80    3.76
   8   8 -10   15.65    3.81
   8   8 -10   13.74    3.92
  -8  -8   9  197.12    7.59
  -8  -8   9  210.19    8.05
  -8   8   9  209.26    8.40
   8  -8  -9  220.27    7.98
   8   8  -9  207.10    8.01
   8   8  -9  210.80    8.08
  -8  -8   8  159.23    7.08
  -8  -8   8  150.04    7.15
  -8   8   8  131.30    7.07
   8  -8  -8  153.83    6.98
   8   8  -8  142.69    6.84
   8   8  -8  144.07    7.12
  -8  -8   7  278.28    8.40
  -8  -8   7  299.35    8.65
  -8   8   7  294.04    9.02
   8  -8  -7  302.06    8.49
   8   8  -7  283.32    8.44
   8   8  -7  303.96    8.81
  -8  -8   6   20.88    3.60
  -8  -8   6   22.82    3.75
  -8   8   6   24.24    4.20
   8  -8  -6   19.98    3.58
   8   8  -6   25.74    3.96
  -8  -8   5   54.08    4.72
  -8  -8   5   58.24    5.08
  -8   8   5   60.19    5.01
  -8   8   5   57.35    5.98
   8  -8  -5   63.17    5.16
   8   8  -5   62.00    5.56
  -8  -8   4   52.47    4.87
  -8  -8   4   47.58    4.73
  -8   8   4   47.90    4.62
   8  -8  -4   58.11    4.89
   8   8  -4   53.62    4.96
  -8  -8   3   31.95    3.73
  -8  -8   3   38.38    4.57
  -8   8   3   30.55    3.75
   8  -8  -3   26.96    3.58
   8   8  -3   22.75    3.60
  -8  -8   2   12.51    2.96
  -8  -8   2   11.62    2.93
  -8  -8   2   12.24    2.68
  -8   8   2    8.90    3.07
   8  -8  -2   12.30    2.96
   8   8  -2   10.06    3.11
   8   8  -2   10.68    2.98
  -8  -8   1   28.68    3.52
  -8  -8   1   32.57    3.64
  -8  -8   1   28.80    3.35
  -8   8   1   31.36    3.84
   8  -8  -1   28.93    3.77
   8   8  -1   28.77    3.74
   8   8  -1   30.45    3.68
  -8  -8   0   27.69    3.39
  -8  -8   0   27.97    3.41
  -8  -8   0   29.58    3.45
  -8   8   0   29.28    3.91
   8   8   0   28.35    3.67
   8   8   0   29.20    3.71
  -8  -8  -1   28.25    3.46
  -8  -8  -1   26.54    3.21
  -8  -8  -1   24.05    3.36
  -8   8  -1   22.10    3.26
  -8   8  -1   25.16    3.85
   8   8   1   24.84    3.67
  -8  -8  -2    2.11    2.28
  -8  -8  -2    2.04    2.46
  -8   8  -2    1.58    2.60
  -8   8  -2    0.15    2.98
   8   8   2    2.67    2.77
  -8  -8  -3    8.57    2.82
  -8   8  -3    7.80    2.92
  -8   8  -3    8.57    3.30
   8   8   3    4.53    3.06
  -8  -8  -4   12.06    3.08
  -8   8  -4   15.05    3.28
  -8   8  -4   12.29    3.55
   8   8   4   13.10    3.42
  -8  -8  -5   98.93    5.80
  -8   8  -5   90.20    5.69
  -8   8  -5   98.35    6.46
   8   8   5   96.75    6.13
   8   8   5  101.93    5.69
  -8  -8  -6    5.51    2.92
  -8   8  -6    7.48    3.16
  -8   8  -6    6.70    3.42
   8   8   6    7.03    3.15
   8   8   6    8.48    3.01
  -8  -8  -7   54.11    5.33
  -8   8  -7   55.75    5.45
  -8   8  -7   61.59    6.11
   8   8   7   59.93    5.75
   8   8   7   58.95    5.11
  -8  -8  -8   61.51    5.67
  -8   8  -8   60.38    5.75
  -8   8  -8   58.41    6.20
   8   8   8   55.83    5.95
   8   8   8   54.16    5.01
  -8  -8  -9  157.47    7.13
  -8   8  -9  153.51    7.18
  -8   8  -9  170.19    7.90
   8  -8   9  151.18    7.46
   8   8   9  148.59    7.12
   8   8   9  157.13    6.72
  -8  -8 -10   12.00    3.68
  -8   8 -10   11.59    3.56
  -8   8 -10   16.90    4.03
   8  -8  10   13.09    4.00
   8   8  10   12.03    3.81
   8   8  10   16.41    3.60
  -8  -8 -11    9.51    3.63
  -8   8 -11    8.26    3.51
  -8   8 -11    5.58    3.69
   8  -8  11   11.27    4.03
   8   8  11    8.35    3.70
   8   8  11   10.97    3.43
  -8  -8 -12   17.86    4.10
  -8   8 -12   14.40    3.84
  -8   8 -12   16.51    4.24
   8  -8  12   17.44    4.30
   8   8  12   18.07    4.17
   8   8  12   19.13    3.83
  -8  -8 -13   43.41    5.21
  -8   8 -13   41.10    4.94
  -8   8 -13   37.42    5.10
   8  -8  13   42.06    5.36
   8   8  13   36.41    4.98
   8   8  13   38.80    4.55
  -8  -8 -14   19.11    4.30
  -8   8 -14   16.89    4.09
  -8   8 -14   18.36    4.46
   8  -8  14   12.30    4.31
   8   8  14   15.35    4.26
   8   8  14   17.30    3.94
  -9  -1  29    7.25    3.89
  -9   1  29    6.06    3.99
  -9  -1  28   52.50    6.13
  -9   1  28   59.82    6.48
  -9  -1  27    2.37    3.28
  -9   1  27    2.43    3.42
  -9  -1  26   15.33    3.76
  -9   1  26   17.66    3.91
  -9  -1  25   24.07    3.99
  -9   1  25   19.16    3.80
   9  -1 -25   17.46    3.59
  -9  -1  24   49.90    5.21
  -9   1  24   48.41    5.42
   9  -1 -24   36.19    3.96
  -9  -1  23   14.28    2.87
  -9  -1  23   12.16    3.22
  -9   1  23   12.86    3.31
   9  -1 -23   13.98    3.22
  -9  -1  22  106.23    4.51
  -9  -1  22  113.94    5.12
  -9  -1  22  117.75    5.76
  -9   1  22  118.44    5.93
   9  -1 -22  111.00    5.49
   9   1 -22  105.99    4.73
  -9  -1  21   74.07    4.14
  -9  -1  21   82.09    4.59
  -9  -1  21   82.02    4.98
  -9   1  21   80.98    5.24
   9  -1 -21   81.41    5.00
   9   1 -21   75.45    4.35
   9   1 -21   77.55    5.25
  -9  -1  20  300.78    6.22
  -9  -1  20  315.06    6.73
  -9  -1  20  316.15    7.30
  -9   1  20  291.89    7.36
   9  -1 -20  316.99    7.18
   9   1 -20  326.55    6.53
   9   1 -20  332.23    6.42
  -9  -1  19   78.44    3.86
  -9  -1  19   83.77    4.35
  -9  -1  19   91.18    4.69
  -9   1  19   89.29    3.89
  -9   1  19   86.30    4.69
   9  -1 -19   87.07    4.73
   9   1 -19   84.72    4.09
   9   1 -19   91.40    4.21
  -9  -1  18   84.44    3.81
  -9  -1  18   92.68    4.21
  -9  -1  18   89.47    4.44
  -9   1  18   93.45    3.78
  -9   1  18   89.24    4.67
   9  -1 -18   91.85    4.72
   9   1 -18   87.11    3.99
   9   1 -18   90.10    4.05
  -9  -1  17   18.87    2.34
  -9  -1  17   20.46    2.55
  -9  -1  17   19.26    2.65
  -9   1  17   21.65    2.31
  -9   1  17   24.40    2.83
  -9   1  17   20.42    2.80
   9  -1 -17   22.77    2.86
   9   1 -17   19.36    2.48
   9   1 -17   19.02    2.44
  -9  -1  16  138.19    4.28
  -9  -1  16  139.97    4.62
  -9  -1  16  137.75    4.52
  -9   1  16  141.84    3.36
  -9   1  16  145.29    4.10
  -9   1  16  133.22    4.76
   9  -1 -16  124.07    4.58
   9   1 -16  121.20    4.20
   9   1 -16  121.93    4.12
  -9  -1  15   10.48    1.93
  -9  -1  15    8.94    2.06
  -9  -1  15   12.26    2.16
  -9   1  15    8.71    1.48
  -9   1  15    8.79    1.80
  -9   1  15    9.08    2.10
   9  -1 -15    8.88    2.20
   9   1 -15   12.79    2.12
   9   1 -15   15.10    2.10
  -9  -1  14  122.25    3.84
  -9  -1  14  128.37    4.21
  -9  -1  14  122.75    3.94
  -9   1  14  126.38    3.07
  -9   1  14  129.80    3.79
  -9   1  14  125.26    4.23
   9  -1 -14  123.37    4.44
   9   1 -14  120.19    3.89
   9   1 -14  119.77    3.85
  -9  -1  13    3.72    1.60
  -9  -1  13    4.52    1.75
  -9  -1  13    5.47    1.70
  -9   1  13    4.68    1.28
  -9   1  13    7.11    1.64
  -9   1  13    6.48    1.78
   9  -1 -13    5.09    1.97
   9   1 -13    4.26    1.72
   9   1 -13    4.02    1.65
  -9  -1  12  307.89    5.23
  -9  -1  12  326.78    5.69
  -9  -1  12  338.34    5.21
  -9   1  12  314.50    4.18
  -9   1  12  321.16    5.10
  -9   1  12  307.81    5.40
   9  -1 -12  313.25    5.78
   9   1 -12  312.11    5.30
   9   1 -12  315.70    5.19
  -9  -1  11  211.80    4.40
  -9  -1  11  222.82    4.78
  -9  -1  11  228.45    4.25
  -9   1  11  203.77    3.45
  -9   1  11  204.94    4.16
  -9   1  11  200.40    4.38
   9  -1 -11  205.87    4.71
   9   1 -11  226.61    4.54
   9   1 -11  226.91    4.40
  -9  -1  10  120.71    3.55
  -9  -1  10  123.11    3.72
  -9  -1  10  129.77    3.23
  -9   1  10  123.81    2.80
  -9   1  10  129.38    3.49
  -9   1  10  124.86    3.53
   9  -1 -10  122.20    4.00
   9   1 -10  117.02    3.56
   9   1 -10  122.87    3.47
  -9  -1   9   72.48    3.00
  -9  -1   9   68.21    3.16
  -9  -1   9   76.12    2.57
  -9   1   9   64.57    2.33
  -9   1   9   65.91    2.84
  -9   1   9   62.62    2.73
   9  -1  -9   59.07    3.14
   9   1  -9   69.50    2.91
   9   1  -9   72.60    2.93
  -9  -1   8  314.34    4.94
  -9  -1   8  320.80    5.22
  -9  -1   8  337.41    4.05
  -9   1   8  322.25    4.09
  -9   1   8  332.72    4.91
  -9   1   8  322.22    4.68
   9  -1  -8  310.79    5.30
   9   1  -8  307.01    4.90
   9   1  -8  312.69    4.81
  -9  -1   7   63.70    2.86
  -9  -1   7   65.34    3.00
  -9  -1   7   74.24    2.15
  -9   1   7   69.85    2.41
  -9   1   7   70.56    2.88
  -9   1   7   66.90    2.59
   9  -1  -7   68.21    3.15
   9   1  -7   61.92    2.77
   9   1  -7   65.27    2.86
  -9  -1   6  556.20    6.08
  -9  -1   6  573.24    6.45
  -9  -1   6  601.12    4.34
  -9   1   6  587.27    5.37
  -9   1   6  591.34    6.19
  -9   1   6  567.63    5.53
   9  -1  -6  614.45    6.66
   9   1  -6  592.02    6.21
  -9  -1   5   41.27    2.49
  -9  -1   5   40.79    2.54
  -9  -1   5   43.62    1.49
  -9   1   5   50.36    2.28
  -9   1   5   47.61    2.62
  -9   1   5   45.60    2.18
   9  -1  -5   48.01    2.84
   9   1  -5   42.35    2.53
  -9  -1   4  151.17    3.60
  -9  -1   4  143.42    3.60
  -9  -1   4  147.71    1.76
  -9   1   4  143.60    3.11
  -9   1   4  144.04    3.54
  -9   1   4  136.28    2.83
   9  -1  -4  122.34    3.59
   9   1  -4  123.26    3.41
  -9  -1   3   89.26    3.08
  -9   1   3   95.66    2.81
  -9   1   3   92.75    3.09
  -9   1   3   90.08    2.43
   9  -1  -3   83.62    3.16
   9   1  -3   83.12    2.96
  -9  -1   2  676.92    6.49
  -9  -1   2  679.49    6.45
  -9   1   2  687.79    6.06
  -9   1   2  692.24    6.50
  -9   1   2  679.11    5.35
   9  -1  -2  667.32    6.42
   9   1  -2  704.25    6.64
  -9  -1   1   49.68    2.58
  -9  -1   1   42.40    2.51
  -9   1   1   45.78    2.50
  -9   1   1   39.42    2.47
  -9   1   1   38.33    2.00
   9  -1  -1   38.52    2.44
   9   1  -1   39.67    2.52
  -9  -1   0   18.99    2.22
  -9  -1   0   17.35    1.74
  -9   1   0   14.85    1.72
  -9   1   0   15.25    1.81
   9  -1   0    9.35    1.56
   9   1   0   12.60    1.67
  -9  -1  -1  169.34    3.68
  -9  -1  -1  158.80    3.42
  -9   1  -1  173.54    3.62
  -9   1  -1  172.73    3.69
   9  -1   1  162.98    3.41
   9   1   1  163.13    3.79
  -9  -1  -2  545.46    5.94
  -9  -1  -2  554.24    5.61
  -9   1  -2  555.25    5.96
  -9   1  -2  554.08    5.99
   9  -1   2  558.91    5.61
   9   1   2  554.34    6.05
   9   1   2  563.05    3.45
  -9  -1  -3  209.22    4.01
  -9  -1  -3  217.54    3.72
  -9   1  -3  237.22    4.26
  -9   1  -3  240.76    4.22
   9  -1   3  245.91    3.96
   9   1   3  224.52    4.21
   9   1   3  224.76    2.73
  -9  -1  -4  193.68    3.92
  -9  -1  -4  196.71    3.57
  -9   1  -4  188.95    4.00
  -9   1  -4  190.61    3.96
   9  -1   4  212.74    3.72
   9  -1   4  219.03    3.83
   9   1   4  220.12    4.22
   9   1   4  217.81    3.04
  -9  -1  -5  437.98    5.54
  -9  -1  -5  441.76    4.91
  -9   1  -5  451.65    5.81
  -9   1  -5  451.61    5.62
   9  -1   5  455.02    5.06
   9  -1   5  449.16    5.34
   9   1   5  419.60    5.54
   9   1   5  428.22    4.37
  -9  -1  -6 1841.95   10.92
  -9  -1  -6 1902.32    9.60
  -9   1  -6 1822.46   11.39
  -9   1  -6 1846.45   10.91
   9  -1   6 1872.62    9.71
   9  -1   6 1884.60   10.80
   9   1   6 1816.42   11.04
   9   1   6 1851.44    9.32
  -9  -1  -7   53.09    2.86
  -9  -1  -7   55.02    2.27
  -9   1  -7   43.59    2.84
  -9   1  -7   42.10    2.64
   9  -1   7   43.13    2.28
   9  -1   7   44.18    2.68
   9   1   7   54.94    2.90
   9   1   7   50.55    2.44
  -9  -1  -8  166.54    3.94
  -9  -1  -8  168.62    3.27
  -9   1  -8  160.01    4.14
  -9   1  -8  166.15    3.89
   9  -1   8  176.13    3.43
   9  -1   8  175.63    4.07
   9   1   8  176.13    4.05
   9   1   8  171.10    3.72
  -9  -1  -9   19.98    2.43
  -9  -1  -9   18.64    1.87
  -9   1  -9   14.39    2.05
  -9   1  -9   16.80    1.90
   9  -1   9   20.92    2.01
   9  -1   9   16.90    2.04
   9   1   9   21.73    2.41
   9   1   9   22.90    2.42
  -9  -1 -10  438.54    6.00
  -9  -1 -10  430.47    4.80
  -9   1 -10  410.42    6.29
  -9   1 -10  427.14    5.89
   9  -1  10  507.22    5.41
   9  -1  10  513.17    6.94
   9   1  10  485.03    6.38
   9   1  10  503.81    6.41
  -9  -1 -11   36.82    2.70
  -9  -1 -11   39.00    2.14
  -9   1 -11   40.70    3.00
  -9   1 -11   42.43    2.80
   9  -1  11   43.25    2.42
   9  -1  11   39.40    3.14
   9   1  11   38.66    2.83
   9   1  11   39.12    2.88
  -9  -1 -12   72.85    3.21
  -9  -1 -12   67.35    2.46
  -9   1 -12   67.86    3.61
  -9   1 -12   68.10    3.15
   9  -1  12   63.25    2.64
   9  -1  12   61.14    3.60
   9   1  12   58.40    3.21
   9   1  12   61.25    3.34
  -9  -1 -13   25.83    2.67
  -9  -1 -13   23.30    2.03
  -9   1 -13   23.84    2.93
  -9   1 -13   23.76    2.56
   9  -1  13   23.53    2.21
   9  -1  13   26.80    3.31
   9   1  13   23.16    2.82
   9   1  13   24.35    2.96
  -9  -1 -14  253.97    5.21
  -9  -1 -14  256.21    4.01
  -9   1 -14  246.42    5.73
  -9   1 -14  236.56    4.99
   9  -1  14  256.70    4.36
   9  -1  14  249.49    6.07
   9   1  14  253.83    5.35
   9   1  14  252.55    5.77
  -9  -1 -15    6.33    1.87
  -9  -1 -15    7.82    1.52
  -9   1 -15    7.86    2.21
  -9   1 -15    9.79    2.01
   9  -1  15    8.96    1.69
   9  -1  15    7.12    2.42
   9   1  15   10.40    2.12
   9   1  15    8.07    2.25
  -9  -1 -16    7.09    2.04
  -9   1 -16    9.20    2.34
  -9   1 -16   11.16    2.14
   9  -1  16    9.21    1.73
   9  -1  16    8.93    2.63
   9   1  16    7.94    2.12
   9   1  16    9.66    2.45
  -9  -1 -17    2.20    1.86
  -9   1 -17    3.85    2.26
  -9   1 -17    0.81    1.84
   9  -1  17    3.24    2.45
   9   1  17    1.28    1.96
   9   1  17   -0.84    2.17
  -9  -1 -18  440.56    7.17
  -9   1 -18  433.34    7.92
  -9   1 -18  455.81    7.15
   9  -1  18  435.79    8.74
   9   1  18  420.54    7.28
   9   1  18  408.25    8.11
  -9  -1 -19   41.91    3.61
  -9  -1 -19   44.06    3.74
  -9   1 -19   42.17    4.09
  -9   1 -19   41.63    3.62
   9  -1  19   40.84    4.72
   9   1  19   41.87    3.83
   9   1  19   39.53    4.46
  -9  -1 -20   16.11    2.61
  -9  -1 -20   17.83    2.72
  -9   1 -20   18.21    2.97
   9  -1  20   12.79    3.32
   9   1  20   18.68    2.76
   9   1  20   13.85    3.13
  -9  -1 -21   37.73    3.75
  -9   1 -21   34.29    4.20
   9  -1  21   37.90    4.24
   9   1  21   38.12    3.95
   9   1  21   39.50    4.19
  -9  -1 -22  227.58    6.57
  -9   1 -22  222.00    6.73
   9  -1  22  226.77    7.69
   9   1  22  229.31    8.61
   9   1  22  216.54    7.34
  -9   1 -23   13.57    3.15
   9  -1  23   16.28    3.75
   9   1  23   15.28    3.57
  -9   1 -24   21.49    3.57
   9  -1  24   23.35    4.21
   9   1  24   19.12    3.91
  -9   1 -25   12.14    3.36
   9  -1  25    8.73    3.75
   9   1  25    8.97    3.63
   9  -1  26   55.15    6.33
   9   1  26   61.23    6.28
   9  -1  27    6.48    3.85
   9   1  27    3.27    3.65
  -9  -3  27   26.13    4.11
  -9  -3  27   29.32    4.54
  -9   3  27   27.37    4.83
   9  -3 -27   21.51    4.33
  -9  -3  26   17.37    3.66
  -9  -3  26   20.97    3.85
  -9  -3  26   18.67    4.01
  -9   3  26   20.68    4.36
   9  -3 -26   17.60    4.13
   9   3 -26   21.75    3.99
  -9  -3  25    2.22    2.99
  -9  -3  25    2.87    3.00
  -9  -3  25    2.23    3.18
  -9   3  25   -0.60    3.35
   9  -3 -25   -0.53    3.36
   9   3 -25    6.99    3.34
  -9  -3  24  128.81    6.16
  -9  -3  24  143.79    6.52
  -9  -3  24  142.06    6.65
  -9   3  24  134.81    6.99
   9  -3 -24  141.61    6.99
   9   3 -24  148.06    6.60
  -9  -3  23  132.21    6.10
  -9  -3  23  128.79    6.13
  -9  -3  23  137.25    6.29
  -9   3  23  139.05    7.05
   9  -3 -23  116.76    6.48
   9   3 -23  117.86    6.10
  -9  -3  22   72.31    5.12
  -9  -3  22   75.73    5.42
  -9  -3  22   74.50    5.27
  -9   3  22   66.84    5.47
   9  -3 -22   66.44    5.64
   9   3 -22   63.91    5.22
  -9  -3  21    0.73    2.50
  -9  -3  21    1.51    2.66
  -9  -3  21   -0.81    2.58
  -9   3  21    2.20    2.82
   9  -3 -21    2.00    3.00
   9   3 -21    2.82    2.67
  -9  -3  20  128.59    5.63
  -9  -3  20  126.25    5.71
  -9  -3  20  129.37    5.59
  -9   3  20  124.67    6.02
   9  -3 -20  135.68    6.23
   9   3 -20  130.85    5.84
  -9  -3  19    7.58    2.62
  -9  -3  19    5.83    2.68
  -9  -3  19    4.29    2.50
  -9   3  19    7.02    2.85
   9  -3 -19    6.41    2.91
   9   3 -19    7.76    2.80
  -9  -3  18   36.12    4.05
  -9  -3  18   38.53    4.19
  -9  -3  18   38.13    3.86
  -9   3  18   38.06    4.41
   9  -3 -18   27.45    3.52
   9   3 -18   35.05    4.01
  -9  -3  17    6.79    2.46
  -9  -3  17    8.47    2.55
  -9  -3  17    7.10    2.37
  -9   3  17    5.63    2.54
   9  -3 -17    4.65    2.55
   9   3 -17    2.97    2.42
  -9  -3  16  199.01    5.73
  -9  -3  16  195.73    5.94
  -9  -3  16  213.88    5.53
  -9   3  16  201.23    6.13
   9  -3 -16  203.53    6.12
   9   3 -16  206.56    6.06
  -9  -3  15  119.57    4.85
  -9  -3  15  131.72    5.08
  -9  -3  15  150.88    4.75
  -9   3  15  138.43    3.65
  -9   3  15  135.82    5.26
   9  -3 -15  115.32    4.99
   9   3 -15  109.45    4.68
   9   3 -15  117.31    3.54
  -9  -3  14   82.85    4.10
  -9  -3  14   84.40    4.21
  -9  -3  14   89.85    3.75
  -9   3  14   87.82    3.21
  -9   3  14   84.49    4.36
   9  -3 -14  104.54    4.92
   9   3 -14   97.79    4.42
   9   3 -14  105.23    3.43
  -9  -3  13   21.06    2.65
  -9  -3  13   28.82    3.41
  -9  -3  13   26.62    2.70
  -9   3  13   28.41    2.47
  -9   3  13   28.79    3.36
   9  -3 -13   24.28    2.87
   9   3 -13   27.01    2.94
   9   3 -13   28.61    2.48
  -9  -3  12  189.81    5.23
  -9  -3  12  194.38    5.35
  -9  -3  12  205.80    4.53
  -9   3  12  194.52    4.10
  -9   3  12  188.09    5.26
   9  -3 -12  179.09    5.30
   9   3 -12  182.38    5.28
   9   3 -12  183.12    4.00
  -9  -3  11  163.70    4.77
  -9  -3  11  201.68    4.27
  -9   3  11  177.92    2.33
  -9   3  11  184.06    4.01
  -9   3  11  171.25    4.96
   9  -3 -11  158.01    4.95
   9   3 -11  145.75    4.65
   9   3 -11  154.61    3.75
  -9  -3  10  172.58    4.75
  -9  -3  10  165.81    4.81
  -9  -3  10  189.08    3.96
  -9   3  10  184.75    2.58
  -9   3  10  185.18    3.97
  -9   3  10  172.69    4.82
   9  -3 -10  191.93    5.18
   9   3 -10  184.85    4.96
   9   3 -10  189.41    4.02
  -9  -3   9   44.49    3.11
  -9  -3   9   41.48    3.08
  -9  -3   9   47.56    2.36
  -9   3   9   37.56    1.75
  -9   3   9   37.80    2.56
  -9   3   9   32.93    3.02
   9  -3  -9   32.40    3.23
   9   3  -9   38.21    3.10
   9   3  -9   41.18    2.58
  -9  -3   8  481.95    7.02
  -9  -3   8  508.35    7.23
  -9  -3   8  543.74    5.55
  -9   3   8  516.92    4.51
  -9   3   8  516.52    6.13
  -9   3   8  499.77    7.08
   9  -3  -8  532.97    7.42
   9   3  -8  502.78    7.21
   9   3  -8  535.18    6.20
  -9  -3   7   60.89    3.35
  -9  -3   7   60.22    3.20
  -9  -3   7   65.06    2.31
  -9   3   7   59.02    2.15
  -9   3   7   59.41    2.79
  -9   3   7   54.73    3.07
   9  -3  -7   65.10    3.48
   9   3  -7   65.00    3.35
   9   3  -7   71.02    2.89
  -9  -3   6  395.58    6.24
  -9  -3   6  416.83    4.40
  -9   3   6  402.47    4.43
  -9   3   6  391.27    5.52
  -9   3   6  381.96    5.99
   9  -3  -6  362.77    6.01
   9   3  -6  340.84    5.88
   9   3  -6  356.39    5.25
  -9  -3   5  104.30    3.71
  -9  -3   5  112.42    3.82
  -9  -3   5  120.53    2.52
  -9   3   5   94.29    2.65
  -9   3   5   99.56    3.33
  -9   3   5   94.02    3.47
   9  -3  -5   97.29    3.62
   9   3  -5  101.62    3.83
   9   3  -5  113.73    3.41
  -9  -3   4  264.29    5.10
  -9  -3   4  268.19    5.06
  -9  -3   4  282.59    3.36
  -9   3   4  270.18    4.08
  -9   3   4  264.36    4.76
  -9   3   4  252.23    4.89
   9  -3  -4  264.47    5.02
   9   3  -4  255.32    5.09
   9   3  -4  267.84    4.75
  -9  -3   3  103.88    3.57
  -9  -3   3  102.19    3.52
  -9   3   3   96.01    2.93
  -9   3   3   95.14    3.35
  -9   3   3   91.04    3.35
   9  -3  -3  106.90    3.65
   9   3  -3  112.49    3.70
   9   3  -3  108.86    3.44
  -9  -3   2  208.81    4.53
  -9  -3   2  207.77    4.35
  -9   3   2  214.73    4.00
  -9   3   2  209.98    4.40
  -9   3   2  208.64    4.47
   9  -3  -2  233.47    4.52
   9   3  -2  222.02    4.67
   9   3  -2  232.67    4.52
  -9  -3   1   48.76    2.82
  -9  -3   1   57.15    2.81
  -9   3   1   54.50    2.66
  -9   3   1   51.03    2.99
  -9   3   1   53.27    3.00
   9  -3  -1   57.94    2.80
   9   3  -1   59.50    2.94
  -9  -3   0  207.94    4.43
  -9  -3   0  216.49    4.24
  -9   3   0  210.62    4.20
  -9   3   0  208.63    4.58
   9  -3   0  190.52    4.00
   9   3   0  191.86    4.32
   9   3   0  192.35    2.78
  -9  -3  -1  131.61    3.69
  -9  -3  -1  145.65    3.56
  -9   3  -1  146.64    3.86
  -9   3  -1  151.83    4.14
   9  -3   1  147.43    3.55
   9   3   1  143.01    4.06
   9   3   1  140.39    2.57
  -9  -3  -2  518.67    6.46
  -9  -3  -2  525.33    5.92
  -9   3  -2  513.32    6.41
  -9   3  -2  525.60    6.81
   9  -3   2  521.90    5.75
   9   3   2  504.74    6.76
   9   3   2  512.09    4.58
  -9  -3  -3   23.68    2.43
  -9  -3  -3   20.63    2.00
  -9   3  -3   24.78    2.59
  -9   3  -3   22.79    2.63
   9  -3   3   23.03    2.11
   9   3   3   20.84    2.24
   9   3   3   19.47    1.75
  -9  -3  -4  181.67    4.11
  -9  -3  -4  185.59    3.61
  -9   3  -4  172.89    4.44
  -9   3  -4  179.89    4.57
   9  -3   4  203.14    3.65
   9   3   4  204.52    4.78
   9   3   4  201.80    3.44
  -9  -3  -5  133.28    3.67
  -9  -3  -5  137.27    3.13
  -9   3  -5  144.26    4.23
  -9   3  -5  140.43    4.17
   9  -3   5  136.64    3.10
   9   3   5  125.75    4.20
   9   3   5  123.53    2.99
  -9  -3  -6  187.43    4.15
  -9  -3  -6  190.28    3.46
  -9   3  -6  184.43    4.85
  -9   3  -6  183.15    4.68
   9  -3   6  197.92    3.47
   9   3   6  185.79    4.78
   9   3   6  185.14    3.69
  -9  -3  -7  109.33    3.42
  -9  -3  -7  106.70    2.72
  -9   3  -7   91.87    3.89
  -9   3  -7   90.09    3.84
   9  -3   7   96.89    2.64
   9  -3   7   93.03    3.85
   9   3   7   97.52    3.88
   9   3   7  102.19    3.16
  -9  -3  -8  287.50    4.99
  -9  -3  -8  295.16    3.95
  -9   3  -8  271.63    5.74
  -9   3  -8  264.36    5.52
   9  -3   8  295.09    3.83
   9  -3   8  291.98    6.02
   9   3   8  281.93    5.80
   9   3   8  287.65    4.88
  -9  -3  -9  135.96    3.80
  -9  -3  -9  140.58    2.83
  -9   3  -9  125.96    4.48
  -9   3  -9  119.66    4.31
   9  -3   9  151.00    2.85
   9  -3   9  146.94    4.85
   9   3   9  144.13    4.62
   9   3   9  147.54    3.98
  -9  -3 -10  107.86    3.55
  -9  -3 -10  105.64    2.47
  -9   3 -10   99.71    4.18
  -9   3 -10   98.74    4.20
   9  -3  10  105.92    2.44
   9  -3  10  100.18    4.32
   9   3  10  104.89    4.28
   9   3  10   98.66    3.60
  -9  -3 -11   18.40    2.09
  -9   3 -11   14.73    2.47
  -9   3 -11   16.97    2.55
   9  -3  11   20.80    2.83
   9   3  11   19.41    2.61
   9   3  11   18.20    2.27
  -9  -3 -12   21.16    2.54
  -9   3 -12   17.90    2.69
  -9   3 -12   20.97    2.70
   9  -3  12   12.08    2.57
   9   3  12   11.75    2.45
   9   3  12   12.00    2.19
  -9  -3 -13   51.50    3.00
  -9   3 -13   54.64    4.00
  -9   3 -13   51.73    3.91
   9  -3  13   45.97    4.11
   9   3  13   46.94    3.77
   9   3  13   49.27    3.56
  -9  -3 -14  146.11    4.06
  -9   3 -14  133.62    5.16
  -9   3 -14  136.31    5.07
   9  -3  14  162.18    5.63
   9   3  14  157.85    5.36
   9   3  14  158.23    5.11
  -9  -3 -15  111.52    3.74
  -9   3 -15  111.25    5.26
  -9   3 -15  115.06    4.96
   9  -3  15  109.60    5.18
   9   3  15  108.47    4.86
   9   3  15  117.09    4.84
  -9   3 -16   23.84    3.24
  -9   3 -16   25.16    3.10
   9  -3  16   15.18    3.11
   9   3  16   18.33    2.96
   9   3  16   17.12    2.89
  -9   3 -17   74.77    4.87
  -9   3 -17   79.80    4.71
   9  -3  17   72.19    5.04
   9   3  17   64.95    4.69
   9   3  17   60.12    4.50
  -9  -3 -18  176.71    6.12
  -9   3 -18  177.76    6.31
  -9   3 -18  189.97    6.26
   9  -3  18  195.56    7.02
   9   3  18  197.80    6.46
   9   3  18  186.81    6.40
  -9  -3 -19   84.19    5.12
  -9   3 -19   75.98    5.36
  -9   3 -19   78.51    4.92
   9  -3  19   74.51    5.47
   9   3  19   75.04    5.10
   9   3  19   74.76    5.19
  -9  -3 -20   73.75    5.10
  -9   3 -20   80.15    5.59
  -9   3 -20   77.16    5.17
   9  -3  20   76.94    5.64
   9   3  20   84.64    5.36
   9   3  20   80.48    5.48
  -9  -3 -21   52.36    4.89
  -9   3 -21   63.50    5.50
  -9   3 -21   60.51    5.07
   9  -3  21   54.19    5.85
   9   3  21   51.25    4.98
   9   3  21   54.53    5.31
  -9  -3 -22  101.63    5.88
  -9   3 -22  103.97    6.22
  -9   3 -22   99.51    5.50
   9  -3  22  101.12    6.78
   9   3  22   99.55    5.85
   9   3  22  102.84    6.21
  -9  -3 -23   11.37    3.40
  -9   3 -23   16.50    3.72
  -9   3 -23   10.79    3.25
   9  -3  23   10.31    3.83
   9   3  23    5.77    3.15
   9   3  23    7.05    3.38
  -9  -3 -24   -1.02    2.85
  -9   3 -24    3.09    3.19
   9  -3  24    1.93    3.57
   9   3  24    2.39    3.09
   9   3  24   -0.75    3.18
  -9  -3 -25   10.12    3.51
  -9   3 -25    4.84    3.49
   9  -3  25    5.98    3.94
   9   3  25    7.04    3.68
  -9  -3 -26   64.56    5.99
  -9   3 -26   70.92    6.25
   9  -3  26   64.50    7.05
   9   3  26   68.61    6.39
  -9  -5  24   89.21    6.43
  -9  -5  24   85.42    6.83
  -9  -5  24   85.67    6.52
  -9   5  24   76.34    7.11
   9  -5 -24   79.50    7.01
   9   5 -24   87.66    6.53
  -9  -5  23   23.78    4.29
  -9  -5  23   32.03    4.63
  -9  -5  23   36.21    4.48
  -9   5  23   37.07    4.97
   9  -5 -23   32.91    4.71
   9   5 -23   31.31    4.56
  -9  -5  22   25.57    4.24
  -9  -5  22   27.37    4.40
  -9  -5  22   25.20    4.04
  -9   5  22   24.78    4.50
   9  -5 -22   23.71    4.39
   9   5 -22   31.00    4.59
  -9  -5  21    2.01    3.10
  -9  -5  21    4.40    3.37
  -9  -5  21    5.02    3.06
  -9   5  21    3.40    3.49
   9  -5 -21    2.34    3.34
   9   5 -21    6.27    3.44
  -9  -5  20   10.96    3.45
  -9  -5  20   10.48    3.50
  -9  -5  20   10.73    3.19
  -9   5  20   10.36    3.59
   9  -5 -20    2.89    3.39
   9   5 -20    5.09    3.41
  -9  -5  19   95.30    6.20
  -9  -5  19   95.42    5.52
  -9   5  19   89.34    6.31
   9  -5 -19   96.08    6.18
   9   5 -19   94.17    6.20
  -9  -5  18   52.09    5.39
  -9  -5  18   63.29    4.91
  -9   5  18   53.44    5.33
   9  -5 -18   45.02    5.17
   9   5 -18   49.63    5.08
  -9  -5  17   12.29    3.27
  -9  -5  17   14.97    2.98
  -9   5  17   11.68    3.35
   9  -5 -17   14.13    3.44
   9   5 -17   13.27    3.49
  -9  -5  16   67.30    5.12
  -9  -5  16   68.38    5.26
  -9  -5  16   80.55    4.63
  -9   5  16   68.84    5.49
   9  -5 -16   64.94    5.44
   9   5 -16   62.44    5.35
  -9  -5  15  166.34    6.34
  -9  -5  15  177.05    6.64
  -9  -5  15  207.51    5.89
  -9   5  15  169.59    6.50
   9  -5 -15  189.42    6.71
   9   5 -15  198.70    6.79
  -9  -5  14   54.12    4.62
  -9  -5  14   52.79    4.58
  -9  -5  14   54.30    3.86
  -9   5  14   49.46    4.63
   9  -5 -14   57.85    4.81
   9   5 -14   51.62    4.91
  -9  -5  13   28.95    3.45
  -9  -5  13   30.36    3.48
  -9  -5  13   38.51    3.51
  -9   5  13   39.17    4.29
   9  -5 -13   31.33    3.54
   9   5 -13   29.74    3.65
  -9  -5  12   72.39    4.56
  -9  -5  12   70.12    4.79
  -9  -5  12   80.22    3.91
  -9   5  12   66.73    4.83
   9  -5 -12   60.20    4.82
   9   5 -12   62.46    4.85
  -9  -5  11   53.65    4.15
  -9  -5  11   62.31    4.36
  -9  -5  11   65.45    3.55
  -9   5  11   63.57    3.40
  -9   5  11   61.56    4.66
   9  -5 -11   63.93    4.54
   9   5 -11   64.29    4.51
  -9  -5  10   57.39    4.17
  -9  -5  10   55.97    4.16
  -9  -5  10   62.68    3.35
  -9   5  10   59.12    3.41
  -9   5  10   58.84    4.52
   9  -5 -10   70.33    4.54
   9   5 -10   61.42    4.34
   9   5 -10   66.47    3.26
  -9  -5   9  124.07    5.19
  -9  -5   9  120.70    4.98
  -9  -5   9  141.27    4.15
  -9   5   9  127.79    4.20
  -9   5   9  120.99    5.10
   9  -5  -9  136.26    5.41
   9   5  -9  128.75    5.20
   9   5  -9  134.73    4.05
  -9  -5   8   26.06    3.01
  -9  -5   8   21.29    2.85
  -9  -5   8   20.56    2.57
  -9   5   8   23.72    2.49
  -9   5   8   19.69    2.90
   9  -5  -8   19.48    2.86
   9   5  -8   23.35    3.04
   9   5  -8   21.84    2.32
  -9  -5   7   53.21    3.84
  -9  -5   7   65.71    4.00
  -9  -5   7   71.93    3.20
  -9   5   7   62.83    2.81
  -9   5   7   61.18    3.52
  -9   5   7   61.49    4.31
   9  -5  -7   81.95    4.51
   9   5  -7   71.09    4.40
   9   5  -7   73.95    3.52
  -9  -5   6   47.72    3.88
  -9  -5   6   45.17    3.56
  -9  -5   6   47.92    2.83
  -9   5   6   50.13    2.69
  -9   5   6   46.99    3.37
  -9   5   6   43.95    3.80
   9  -5  -6   49.59    3.74
   9   5  -6   41.54    3.71
   9   5  -6   45.38    3.17
  -9  -5   5    5.05    2.16
  -9  -5   5    5.50    2.07
  -9   5   5    4.82    1.54
  -9   5   5    2.70    1.86
  -9   5   5    4.08    2.19
   9  -5  -5    6.23    2.16
   9   5  -5    4.68    2.29
   9   5  -5    7.08    1.86
  -9  -5   4   75.27    3.97
  -9  -5   4   70.11    3.84
  -9   5   4   74.72    3.21
  -9   5   4   71.31    3.78
  -9   5   4   61.86    3.91
   9  -5  -4   67.14    3.83
   9   5  -4   70.36    3.97
   9   5  -4   67.73    3.52
  -9  -5   3  115.55    4.53
  -9  -5   3  112.45    4.27
  -9   5   3  104.96    3.63
  -9   5   3  107.74    4.20
  -9   5   3  107.08    4.57
   9  -5  -3  112.47    4.28
   9   5  -3  114.43    4.49
   9   5  -3  115.60    4.16
  -9  -5   2  194.90    5.31
  -9  -5   2  199.35    5.11
  -9   5   2  197.86    4.59
  -9   5   2  203.84    5.29
  -9   5   2  197.23    5.72
   9  -5  -2  208.78    5.13
   9   5  -2  189.26    5.24
   9   5  -2  188.09    4.98
  -9  -5   1    6.71    2.00
  -9  -5   1    9.24    1.96
  -9   5   1    5.13    1.86
  -9   5   1    6.51    2.10
   9  -5  -1    4.65    1.86
   9   5  -1    6.05    2.11
   9   5  -1    5.13    1.97
  -9  -5   0  110.11    4.09
  -9  -5   0  112.12    3.96
  -9   5   0  109.09    4.03
  -9   5   0  104.55    4.38
   9  -5   0  124.05    4.05
   9   5   0  122.73    4.49
   9   5   0  127.69    4.57
  -9  -5  -1  332.28    6.26
  -9  -5  -1  350.25    6.05
  -9   5  -1  355.61    6.32
  -9   5  -1  364.27    6.84
   9  -5   1  354.52    5.91
   9   5   1  331.18    6.57
   9   5   1  328.98    5.32
  -9  -5  -2  460.95    7.06
  -9  -5  -2  472.07    6.76
  -9   5  -2  461.58    7.26
  -9   5  -2  469.39    7.80
   9  -5   2  504.97    6.67
   9   5   2  472.23    7.68
   9   5   2  482.04    6.30
  -9  -5  -3   13.84    2.13
  -9  -5  -3   13.86    1.94
  -9   5  -3   16.58    2.47
  -9   5  -3   16.61    2.56
   9  -5   3   17.64    2.11
   9   5   3   12.52    2.47
   9   5   3   12.61    1.93
  -9  -5  -4   53.75    3.30
  -9  -5  -4   55.72    2.94
  -9   5  -4   53.53    3.67
  -9   5  -4   51.71    3.81
   9  -5   4   61.35    3.03
   9   5   4   62.71    3.97
   9   5   4   63.52    3.24
  -9  -5  -5   86.45    3.67
  -9  -5  -5   88.09    3.29
  -9   5  -5   93.78    4.54
  -9   5  -5   91.52    4.62
   9  -5   5   86.93    3.22
   9   5   5   73.54    4.26
   9   5   5   81.63    3.61
  -9  -5  -6  136.22    4.21
  -9  -5  -6  131.52    3.60
  -9   5  -6  130.35    5.09
  -9   5  -6  126.26    5.13
   9  -5   6  161.09    4.04
   9   5   6  153.75    5.33
   9   5   6  149.71    4.39
  -9  -5  -7   30.70    2.85
  -9  -5  -7   30.15    2.35
  -9   5  -7   30.86    3.22
  -9   5  -7   31.43    3.36
   9   5   7   36.24    4.05
   9   5   7   35.40    3.18
  -9  -5  -8    0.60    1.55
  -9   5  -8   -0.82    2.14
  -9   5  -8    1.54    2.22
   9   5   8    0.51    2.27
   9   5   8    0.63    1.84
  -9  -5  -9  150.72    4.35
  -9   5  -9  144.86    5.50
  -9   5  -9  146.05    5.71
   9  -5   9  176.47    6.04
   9   5   9  175.85    5.86
   9   5   9  178.25    5.13
  -9  -5 -10  219.10    4.97
  -9   5 -10  213.97    6.62
  -9   5 -10  207.81    6.53
   9  -5  10  219.16    6.63
   9   5  10  200.12    6.29
   9   5  10  198.10    5.51
  -9   5 -11   19.23    3.19
  -9   5 -11   17.30    3.10
   9  -5  11   21.54    3.43
   9   5  11   25.61    3.39
   9   5  11   22.99    2.87
  -9   5 -12   26.35    3.56
  -9   5 -12   25.63    3.45
   9  -5  12   24.32    3.61
   9   5  12   25.33    3.46
   9   5  12   23.88    3.01
  -9   5 -13  117.83    5.68
  -9   5 -13  114.47    5.86
   9  -5  13  113.42    5.97
   9   5  13  116.80    5.69
   9   5  13  115.79    5.19
  -9   5 -14  189.13    6.90
  -9   5 -14  180.66    6.83
   9  -5  14  183.32    7.09
   9   5  14  187.13    6.71
   9   5  14  179.69    5.98
  -9  -5 -15    5.81    2.80
  -9   5 -15    7.58    3.12
  -9   5 -15    5.42    3.02
   9  -5  15    7.02    3.21
   9   5  15    5.04    3.03
   9   5  15   12.70    2.87
  -9  -5 -16    3.16    2.87
  -9   5 -16    6.84    3.12
  -9   5 -16    3.30    2.98
   9  -5  16    1.09    3.00
   9   5  16    4.56    3.03
   9   5  16    6.36    2.75
  -9  -5 -17   62.00    5.28
  -9   5 -17   57.81    5.36
  -9   5 -17   64.36    5.64
   9  -5  17   61.11    5.58
   9   5  17   66.22    5.46
   9   5  17   69.24    5.19
  -9  -5 -18  129.85    6.47
  -9   5 -18  130.44    6.86
  -9   5 -18  129.54    6.61
   9  -5  18  134.19    7.17
   9   5  18  132.45    6.52
   9   5  18  131.59    6.37
  -9  -5 -19    4.18    3.09
  -9   5 -19    3.24    3.37
  -9   5 -19    0.99    3.03
   9  -5  19    3.27    3.37
   9   5  19    5.58    3.30
   9   5  19    4.60    3.04
  -9  -5 -20   10.71    3.54
  -9   5 -20   10.46    3.77
  -9   5 -20   11.69    3.68
   9  -5  20   13.74    3.99
   9   5  20   11.99    3.65
   9   5  20   12.75    3.57
  -9  -5 -21   47.50    5.87
  -9   5 -21   41.43    4.86
  -9   5 -21   40.58    4.76
   9  -5  21   53.24    6.48
   9   5  21   58.07    6.10
   9   5  21   53.68    5.83
  -9  -5 -22   40.46    4.92
  -9   5 -22   41.08    4.97
  -9   5 -22   42.50    4.92
   9  -5  22   34.91    5.05
   9   5  22   31.52    4.61
   9   5  22   38.87    4.80
  -9  -5 -23   15.30    4.08
  -9   5 -23   17.20    4.18
  -9   5 -23   17.70    4.13
   9  -5  23   18.14    4.69
   9   5  23   21.12    4.32
   9   5  23   19.08    4.22
  -9  -7  19   28.00    4.74
  -9  -7  19   29.30    5.00
  -9   7  19   24.65    4.74
   9  -7 -19   21.97    4.52
   9   7 -19   26.40    4.64
  -9  -7  18   12.38    4.04
  -9  -7  18   17.92    4.28
  -9   7  18   12.02    4.08
   9  -7 -18   10.63    4.07
   9   7 -18   10.67    3.93
  -9  -7  17   18.28    4.24
  -9  -7  17   17.70    4.23
  -9   7  17   11.53    4.03
   9  -7 -17   12.18    3.95
   9   7 -17   15.98    4.23
  -9  -7  16   37.22    4.68
  -9  -7  16   43.58    5.16
  -9   7  16   42.06    5.10
   9  -7 -16   39.03    4.77
   9   7 -16   39.05    4.88
  -9  -7  15  112.89    6.76
  -9  -7  15  122.33    7.29
  -9   7  15  122.44    7.29
   9  -7 -15  111.42    6.80
   9   7 -15  103.16    6.55
  -9  -7  14   25.23    4.14
  -9  -7  14   35.11    4.68
  -9   7  14   33.49    4.69
   9  -7 -14   32.87    4.51
   9   7 -14   27.46    4.29
  -9  -7  13   19.18    3.97
  -9  -7  13   17.56    3.97
  -9   7  13   22.13    4.08
   9  -7 -13   20.75    3.98
   9   7 -13   20.11    4.00
  -9  -7  12   27.47    4.13
  -9  -7  12   32.27    4.35
  -9   7  12   23.63    3.98
   9  -7 -12   27.98    4.15
   9   7 -12   29.47    4.26
  -9  -7  11  120.41    6.56
  -9  -7  11  136.86    6.84
  -9   7  11  126.34    6.58
   9  -7 -11  125.75    6.44
   9   7 -11  107.12    6.16
  -9  -7  10   51.39    5.13
  -9  -7  10   60.54    5.60
  -9   7  10   54.80    5.61
   9  -7 -10   63.65    5.38
   9   7 -10   58.73    5.55
  -9  -7   9   34.23    4.08
  -9  -7   9   41.86    5.05
  -9   7   9   40.77    4.53
   9  -7  -9   43.11    5.17
   9   7  -9   39.26    4.34
  -9  -7   8   59.54    5.22
  -9  -7   8   61.32    5.31
  -9   7   8   46.23    5.20
   9  -7  -8   49.22    5.10
   9   7  -8   43.82    4.86
  -9  -7   7   87.24    5.51
  -9  -7   7   88.70    5.54
  -9   7   7   95.49    4.76
  -9   7   7   82.80    5.77
   9  -7  -7   79.77    5.35
   9   7  -7   74.25    5.24
  -9  -7   6   13.46    3.11
  -9  -7   6   14.10    3.09
  -9   7   6   17.63    2.87
  -9   7   6   12.27    3.31
   9  -7  -6   14.61    3.09
   9   7  -6   11.78    3.17
  -9  -7   5   21.57    3.25
  -9  -7   5   24.86    3.34
  -9   7   5   24.29    3.17
  -9   7   5   21.06    3.53
   9  -7  -5   23.74    3.31
   9   7  -5   18.50    3.33
   9   7  -5   24.19    3.01
  -9  -7   4   48.52    4.33
  -9  -7   4   51.47    4.43
  -9   7   4   51.94    4.30
  -9   7   4   53.49    5.22
   9  -7  -4   46.93    4.46
   9   7  -4   41.60    4.59
   9   7  -4   47.31    3.97
  -9  -7   3  116.93    5.28
  -9  -7   3  130.71    5.45
  -9   7   3  134.34    5.62
   9  -7  -3  134.18    5.44
   9   7  -3  110.69    5.55
   9   7  -3  124.67    5.28
  -9  -7   2   77.64    4.75
  -9  -7   2   77.87    4.57
  -9   7   2   73.23    4.20
  -9   7   2   75.85    4.87
   9  -7  -2   72.78    4.69
   9   7  -2   68.66    4.87
   9   7  -2   71.19    4.53
  -9  -7   1   29.31    3.34
  -9  -7   1   34.38    3.82
  -9   7   1   30.94    3.81
  -9   7   1   32.87    3.59
   9  -7  -1   30.05    3.23
   9   7  -1   25.62    3.38
   9   7  -1   32.17    3.46
  -9  -7   0   23.10    3.09
  -9  -7   0   21.24    2.86
  -9   7   0   19.23    2.92
  -9   7   0   18.93    3.26
   9  -7   0   20.05    2.84
   9   7   0   16.55    3.03
   9   7   0   18.11    3.06
  -9  -7  -1   79.89    4.53
  -9  -7  -1   82.55    4.36
  -9   7  -1   78.94    4.62
  -9   7  -1   75.69    5.13
   9  -7   1   74.51    4.24
   9   7   1   70.11    4.87
  -9  -7  -2   63.41    4.13
  -9  -7  -2   58.93    3.86
  -9   7  -2   58.15    4.45
  -9   7  -2   55.60    4.98
   9   7   2   45.80    4.61
  -9  -7  -3   25.96    3.01
  -9  -7  -3   30.33    3.29
  -9   7  -3   27.75    3.40
  -9   7  -3   29.31    3.75
   9   7   3   24.89    3.50
   9   7   3   30.08    3.21
  -9  -7  -4   22.42    2.84
  -9   7  -4   18.99    3.18
  -9   7  -4   21.74    3.65
   9   7   4   15.72    3.21
   9   7   4   22.79    3.01
  -9  -7  -5   97.60    4.53
  -9   7  -5   86.56    5.28
  -9   7  -5   94.76    5.84
   9   7   5  113.71    5.94
   9   7   5  107.07    4.96
  -9   7  -6   50.55    4.90
  -9   7  -6   53.44    5.41
   9   7   6   43.12    5.00
   9   7   6   37.15    4.13
  -9   7  -7   11.27    3.19
  -9   7  -7   13.17    3.40
   9   7   7   13.84    3.34
   9   7   7   12.04    2.83
  -9  -7  -8   13.73    3.21
  -9   7  -8    8.70    3.12
  -9   7  -8   13.35    3.51
   9   7   8   12.36    3.29
   9   7   8   13.60    2.93
  -9  -7  -9   95.89    5.69
  -9   7  -9   96.58    5.99
  -9   7  -9  100.39    6.38
   9  -7   9   92.58    6.28
   9   7   9   90.07    6.03
   9   7   9   95.11    5.20
  -9  -7 -10   40.85    4.43
  -9   7 -10   45.02    5.06
  -9   7 -10   37.40    4.36
   9  -7  10   46.26    5.69
   9   7  10   39.52    4.40
   9   7  10   39.77    4.61
  -9  -7 -11    6.42    3.25
  -9   7 -11    5.49    3.29
  -9   7 -11    6.87    3.34
   9  -7  11    3.31    3.37
   9   7  11    6.60    3.33
   9   7  11    3.05    2.81
  -9  -7 -12    3.40    3.10
  -9   7 -12    0.38    2.95
  -9   7 -12    2.57    3.28
   9  -7  12    5.27    3.49
   9   7  12    4.50    3.23
   9   7  12    3.56    2.85
  -9  -7 -13   54.38    5.53
  -9   7 -13   54.09    5.56
  -9   7 -13   51.59    5.77
   9  -7  13   47.82    5.75
   9   7  13   42.93    4.76
   9   7  13   45.10    5.04
  -9  -7 -14   39.18    4.81
  -9   7 -14   36.22    4.53
  -9   7 -14   37.29    4.78
   9  -7  14   46.33    5.16
   9   7  14   47.21    5.17
   9   7  14   43.49    5.11
  -9  -7 -15    4.22    3.48
  -9   7 -15    0.95    3.28
  -9   7 -15    6.56    3.73
   9  -7  15    3.34    3.66
   9   7  15    0.91    3.32
   9   7  15    1.92    3.11
  -9  -7 -16    5.41    3.61
  -9   7 -16    3.56    3.47
  -9   7 -16    2.16    3.58
   9  -7  16    0.41    3.51
   9   7  16    3.46    3.68
   9   7  16    3.54    3.27
  -9  -7 -17   74.67    6.51
  -9   7 -17   74.00    6.48
  -9   7 -17   82.42    7.10
   9  -7  17   61.16    6.55
   9   7  17   62.06    6.24
   9   7  17   66.34    6.04
   9   7  18   24.47    4.26
  -9  -9   7   11.15    3.65
  -9  -9   7   11.66    3.70
   9  -9  -7   21.36    4.05
   9   9  -7   14.08    3.94
  -9  -9   6    1.62    3.15
  -9  -9   6    2.17    3.19
   9  -9  -6    5.78    3.34
   9   9  -6    5.52    3.45
  -9  -9   5   11.49    3.43
  -9  -9   5   12.63    3.62
   9  -9  -5   10.25    3.56
   9   9  -5   11.85    3.80
  -9  -9   4   15.38    3.55
  -9  -9   4   18.60    3.62
   9   9  -4   18.55    3.97
  -9  -9   3   44.78    5.04
  -9  -9   3   47.00    5.18
   9   9  -3   29.16    4.36
  -9  -9   2   20.53    3.68
  -9  -9   2   20.59    3.61
  -9   9   2   22.24    3.96
   9   9  -2   20.95    3.97
  -9  -9   1    3.21    2.78
  -9   9   1    6.72    3.44
  -9   9   0   10.63    3.72
   9   9   0   17.28    4.89
  -9  -9  -1   90.10    5.69
  -9   9  -1   82.44    6.71
   9   9   1   71.30    6.12
  -9  -9  -2   42.50    4.96
  -9   9  -2   44.23    4.97
   9   9   2   41.50    4.68
  -9  -9  -3    8.57    3.21
  -9   9  -3    4.88    3.65
   9   9   3    5.20    3.43
  -9  -9  -4   13.36    3.55
[truncated: 457,382 more chars]
