# Supplementary material for: Crystal structure of catena-poly[bis­(tetra­ethyl­ammonium) [tetra­aqua­tris(μ-dicyanamido-κ2 N 1:N 5)bis(dicyanamido-κN 1)di­cobaltate(II)] dicyanamide]
Source: Acta Crystallogr E Crystallogr Commun. 2016 Oct 21;72(Pt 11):1603–6. doi: 10.1107/S2056989016016637 (PMC5095843; doi:10.1107/S2056989016016637)
Supplement: Supplementary file 2 [file e-72-01603-Isup2.hkl]

data_I                                                                          
_shelx_title ' abc in Cc'                                                       
_shelx_refln_list_code          4                                               
_shelx_F_calc_maximum      395.63                                               
_exptl_crystal_F_000      1768.00                                               
_reflns_d_resolution_high  0.7700                                               
                                                                                
loop_                                                                           
 _space_group_symop_operation_xyz                                               
 'x, y, z'                                                                      
 'x, -y, z+1/2'                                                                 
 'x+1/2, y+1/2, z'                                                              
 'x+1/2, -y+1/2, z+1/2'                                                         
                                                                                
_cell_length_a    23.9836                                                       
_cell_length_b     7.3271                                                       
_cell_length_c    22.6809                                                       
_cell_angle_alpha  90.000                                                       
_cell_angle_beta   94.426                                                       
_cell_angle_gamma  90.000                                                       
                                                                                
_shelx_F_squared_multiplier     1.000                                           
                                                                                
loop_                                                                           
 _refln_index_h                                                                 
 _refln_index_k                                                                 
 _refln_index_l                                                                 
 _refln_F_squared_calc                                                          
 _refln_F_squared_meas                                                          
 _refln_F_squared_sigma                                                         
 _refln_observed_status                                                         
  -8   2 -27        496.77        492.37       120.55 o                         
  -6   2 -27        572.30        632.32       132.63 o                         
   4   2 -27        159.32        102.10        99.56 o                         
   6   2 -27        628.85        712.47       127.23 o                         
   8   2 -27        155.90        191.48       110.37 o                         
  10   2 -27        400.80        382.64       126.91 o                         
  12   2 -27        232.80         94.47       121.18 o                         
  -5   3 -27         47.91         41.17        72.05 o                         
  -3   3 -27        509.39        471.23        84.86 o                         
  -1   3 -27        246.13        306.56        79.95 o                         
   1   3 -27       1657.86       1749.77       127.18 o                         
   3   3 -27       1163.28       1152.06       100.73 o                         
   5   3 -27        577.36        566.35        87.90 o                         
   7   3 -27         74.61         49.43        80.08 o                         
   9   3 -27        804.24        684.17       137.72 o                         
  11   1 -26       2577.97       2802.19       194.02 o                         
  13   1 -26       1105.86       1014.00       137.09 o                         
  15   1 -26       4360.26       4359.46       225.51 o                         
 -10   2 -26         91.31        -18.77       100.19 o                         
  -8   2 -26       1102.01       1218.20       143.13 o                         
  -6   2 -26       1432.88       1470.43       164.12 o                         
  -4   2 -26       1355.80       1479.02       163.49 o                         
  -2   2 -26       3281.33       3428.30       149.52 o                         
   0   2 -26       1982.75       1931.16       115.14 o                         
   2   2 -26       3795.04       4013.80       152.55 o                         
   4   2 -26       1307.08       1359.11       156.49 o                         
   6   2 -26       3051.86       2930.37       187.66 o                         
   8   2 -26       2286.64       1954.53       187.34 o                         
  10   2 -26       7288.61       6940.27       253.50 o                         
  12   2 -26        480.27        437.35       129.14 o                         
  14   2 -26       2112.43       2138.06       206.74 o                         
  -7   3 -26        213.07        229.18        76.98 o                         
  -5   3 -26       3591.81       3782.39       148.44 o                         
  -3   3 -26        156.58         97.15        72.14 o                         
  -1   3 -26       1111.62       1175.53        98.21 o                         
   1   3 -26        582.70        617.72        86.34 o                         
   3   3 -26       2932.39       2961.85       139.11 o                         
   5   3 -26        463.60        409.60        81.87 o                         
   7   3 -26       3065.99       3026.97       141.47 o                         
   9   3 -26        771.70        635.00        91.27 o                         
  11   3 -26       1470.55       1529.71       121.74 o                         
  -4   4 -26       2791.75       3073.97       122.55 o                         
  -2   4 -26       1096.71       1127.05        84.75 o                         
   0   4 -26        591.75        570.43        73.74 o                         
   2   4 -26        313.87        297.85        67.90 o                         
   4   4 -26       1260.76       1371.23       111.33 o                         
   6   4 -26       2600.80       2781.44       148.58 o                         
   8   4 -26        322.64        296.01        87.66 o                         
 -13   1 -25         26.64         83.02       102.10 o                         
 -11   1 -25        167.37        288.81       104.64 o                         
  -9   1 -25        248.58        386.14       106.87 o                         
  -7   1 -25        151.41        256.68        97.01 o                         
  -5   1 -25        399.26        541.35       139.31 o                         
   5   1 -25       1087.79       1183.85       123.09 o                         
   7   1 -25        613.25        700.39       113.23 o                         
   9   1 -25        646.88        555.35       114.19 o                         
  11   1 -25        201.00        216.92       107.19 o                         
  13   1 -25       1014.05       1042.31       136.77 o                         
  15   1 -25        473.85        436.07       123.41 o                         
  17   1 -25        301.47        410.95       123.09 o                         
 -12   2 -25         20.15         43.26       103.69 o                         
 -10   2 -25        189.39        236.96       109.42 o                         
  -8   2 -25        352.98        191.16       101.46 o                         
  -6   2 -25         32.30         94.41        65.25 o                         
  -4   2 -25        284.61        261.64        69.69 o                         
  -2   2 -25        374.78        426.14        72.02 o                         
   0   2 -25        765.97        869.10        82.65 o                         
   2   2 -25        538.88        590.04        75.05 o                         
   4   2 -25       1705.11       1594.49       112.37 o                         
   6   2 -25        225.08        246.95        68.16 o                         
   8   2 -25         86.29        102.50        77.75 o                         
  10   2 -25       1026.00        990.79       137.41 o                         
  12   2 -25       1691.50       1555.68       157.76 o                         
  14   2 -25         30.54        -97.01       108.14 o                         
  16   2 -25         99.51        -24.49       116.73 o                         
 -11   3 -25        883.74        892.39        98.94 o                         
  -9   3 -25        236.28        237.68        83.97 o                         
  -7   3 -25          1.57         34.01        68.14 o                         
  -5   3 -25       1184.69       1248.31        99.52 o                         
  -3   3 -25        181.29        127.81        57.73 o                         
  -1   3 -25        189.66        212.34        57.78 o                         
   1   3 -25        373.13        419.94        61.99 o                         
   3   3 -25       1463.73       1347.91       114.98 o                         
   5   3 -25        325.71        288.91        75.40 o                         
   7   3 -25        501.27        447.84        80.48 o                         
   9   3 -25         92.07        103.09       119.59 o                         
  11   3 -25        268.95        264.59        82.69 o                         
  13   3 -25        305.91        188.20        82.83 o                         
  15   3 -25        742.85        728.29        98.29 o                         
  -6   4 -25        253.95        328.24        66.89 o                         
  -4   4 -25        953.56       1025.08        81.11 o                         
  -2   4 -25        144.82        115.50        61.84 o                         
   0   4 -25        255.07        219.93        64.08 o                         
   2   4 -25        202.13        225.08        64.03 o                         
   4   4 -25        223.76        228.93       125.48 o                         
   6   4 -25         97.85          6.42        72.76 o                         
   8   4 -25       1817.19       1831.02       170.64 o                         
  10   4 -25        173.13        200.58        85.76 o                         
  12   4 -25        355.89        235.97        90.85 o                         
   1   5 -25         88.67         85.42        66.09 o                         
   3   5 -25        380.81        312.72        71.23 o                         
  12   0 -24       7268.11       7182.00       238.23 o                         
  14   0 -24        282.92        282.76       103.37 o                         
  16   0 -24       1932.09       1973.94       184.48 o                         
  18   0 -24        272.45        270.04       112.60 o                         
 -15   1 -24       3021.39       3221.40       206.74 o                         
 -13   1 -24        484.69        589.38       120.23 o                         
 -11   1 -24       3725.28       3354.67       189.25 o                         
  -9   1 -24        533.74        683.53       113.55 o                         
  -7   1 -24       2642.74       2762.75       169.85 o                         
  -5   1 -24        780.29        906.50       111.64 o                         
  -3   1 -24       5187.60       5097.38       182.25 o                         
  -1   1 -24        447.87        334.29        88.42 o                         
   1   1 -24       3959.34       4030.57       168.89 o                         
   3   1 -24        725.65        611.01        96.69 o                         
   5   1 -24       8751.28       9039.52       228.37 o                         
   7   1 -24        877.30        953.89       115.78 o                         
   9   1 -24       1134.53       1151.09       125.96 o                         
  11   1 -24        931.08        900.77       125.00 o                         
  13   1 -24       3901.18       3685.15       201.97 o                         
  15   1 -24       1580.59       1355.29       147.90 o                         
  17   1 -24       2552.36       2619.30       200.38 o                         
  19   1 -24       1420.91       1547.72       166.03 o                         
 -14   2 -24        909.90        830.16       137.72 o                         
 -12   2 -24        369.99        411.58       115.46 o                         
 -10   2 -24        824.71        854.29        88.00 o                         
  -8   2 -24       1525.41       1602.71       114.24 o                         
  -6   2 -24       2286.26       2420.41       117.20 o                         
  -4   2 -24       1972.47       1876.00       109.15 o                         
  -2   2 -24       1338.23       1380.36       103.14 o                         
   0   2 -24       3266.97       3615.15       126.27 o                         
   2   2 -24        660.55        717.74        76.45 o                         
   4   2 -24       4634.84       4873.91       137.19 o                         
   6   2 -24       3727.54       3827.92       129.66 o                         
   8   2 -24       8430.79       8834.50       171.25 o                         
  10   2 -24        810.31        784.47        85.07 o                         
  12   2 -24       7690.01       7667.92       274.97 o                         
  14   2 -24        111.77        138.36       116.73 o                         
  16   2 -24       1489.31       1366.42       160.62 o                         
  18   2 -24        303.15        182.25       120.87 o                         
 -13   3 -24         40.18        -51.32        71.02 o                         
 -11   3 -24       4008.38       4087.36       233.46 o                         
  -9   3 -24         12.36         29.24        67.60 o                         
  -7   3 -24       4953.66       4886.38       122.17 o                         
  -5   3 -24        658.79        676.05        67.34 o                         
  -3   3 -24       3113.69       3178.26       106.73 o                         
  -1   3 -24        132.73         91.50        53.28 o                         
   1   3 -24       3969.20       3811.44       166.73 o                         
   3   3 -24         61.71         42.20        64.08 o                         
   5   3 -24       6558.74       6613.56       163.60 o                         
   7   3 -24       1017.19        967.27        91.89 o                         
   9   3 -24       4866.46       4614.91       152.64 o                         
  11   3 -24        621.54        573.08        87.63 o                         
  13   3 -24        460.35        375.22        85.76 o                         
  15   3 -24        225.30        169.26        82.14 o                         
  17   3 -24       4065.72       4029.94       250.32 o                         
 -10   4 -24       1481.71       1536.99       103.21 o                         
  -8   4 -24        243.55        197.02        64.40 o                         
  -6   4 -24        881.37        821.53        75.80 o                         
  -4   4 -24       2977.56       3065.97       116.53 o                         
  -2   4 -24        596.44        573.63        70.01 o                         
   0   4 -24       3656.89       3636.07       118.97 o                         
   2   4 -24       1070.72       1114.96        80.26 o                         
   4   4 -24        777.32        871.79        76.83 o                         
   6   4 -24        760.29        833.36        94.55 o                         
   8   4 -24       2284.14       2291.04       134.82 o                         
  10   4 -24        464.05        482.63        89.85 o                         
  12   4 -24       1249.52       1245.26       116.89 o                         
  14   4 -24         75.43         -5.00        82.17 o                         
  -5   5 -24        516.47        452.10        73.79 o                         
  -3   5 -24       1934.50       2121.34       115.91 o                         
  -1   5 -24        230.95        207.66        66.94 o                         
   1   5 -24       1862.91       1944.17       114.33 o                         
   3   5 -24        317.18        307.16        69.27 o                         
   5   5 -24       1383.69       1429.24       116.37 o                         
   7   5 -24       1249.02       1090.31       107.72 o                         
   9   5 -24       2642.99       2673.89       151.98 o                         
 -17   1 -23         22.47        -16.22       106.55 o                         
 -15   1 -23        128.78        261.45       109.10 o                         
 -13   1 -23         13.19         98.92        96.37 o                         
 -11   1 -23       1607.96       1586.53       160.31 o                         
  -9   1 -23        459.68        431.62       100.19 o                         
  -7   1 -23       1321.62       1260.83       146.31 o                         
  -5   1 -23       1234.31       1373.04        98.27 o                         
  -3   1 -23        563.73        575.50        65.56 o                         
  -1   1 -23        751.99        738.18        68.03 o                         
   1   1 -23        523.69        601.65        64.44 o                         
   3   1 -23        184.30        167.65        54.38 o                         
   5   1 -23        796.04        715.71        68.94 o                         
   7   1 -23        422.51        459.29        96.06 o                         
   9   1 -23        313.46        444.66       102.42 o                         
  11   1 -23        423.25        409.67       104.33 o                         
  13   1 -23        317.95        307.25       107.19 o                         
  15   1 -23        367.82        463.74       113.87 o                         
  17   1 -23        270.65        175.26       111.32 o                         
  19   1 -23        116.01        167.62       115.78 o                         
  21   1 -23        127.52        151.72        93.19 o                         
 -16   2 -23        349.11        259.86       119.28 o                         
 -14   2 -23        564.72        500.67        83.73 o                         
 -12   2 -23        613.37        769.88        84.62 o                         
 -10   2 -23        839.60        811.28        83.52 o                         
  -8   2 -23         62.67        134.79        64.06 o                         
  -6   2 -23       1580.82       1748.12       122.30 o                         
  -4   2 -23        875.33        918.65        67.23 o                         
  -2   2 -23        764.93        775.24        60.30 o                         
   0   2 -23        628.51        682.87        58.22 o                         
   2   2 -23       1805.97       1903.93        84.90 o                         
   4   2 -23        462.76        516.20        70.50 o                         
   6   2 -23          8.96         16.82        70.61 o                         
   8   2 -23        440.98        395.86        70.74 o                         
  10   2 -23        839.24        919.24        85.53 o                         
  12   2 -23        122.53         70.39        68.24 o                         
  14   2 -23        418.72        441.29        79.95 o                         
  16   2 -23         25.85        -22.58       109.42 o                         
  18   2 -23        198.95        142.81       122.77 o                         
  20   2 -23        399.87        340.33       131.04 o                         
 -13   3 -23         39.76         88.07        73.40 o                         
 -11   3 -23        449.57        443.62        64.69 o                         
  -9   3 -23        336.78        416.60        63.18 o                         
  -7   3 -23         22.21         60.58        52.75 o                         
  -5   3 -23       2479.69       2312.48        97.91 o                         
  -3   3 -23       1018.23        981.20        80.96 o                         
  -1   3 -23        435.70        432.15        59.00 o                         
   1   3 -23       1736.40       1922.05        93.04 o                         
   3   3 -23        415.98        319.81        58.04 o                         
   5   3 -23       2682.46       2559.44       122.46 o                         
   7   3 -23        172.67        134.71        67.21 o                         
   9   3 -23       3440.26       3732.41       141.27 o                         
  11   3 -23        647.32        601.91        85.22 o                         
  13   3 -23        789.40        815.58        95.04 o                         
  15   3 -23        453.14        495.58        87.97 o                         
  17   3 -23        142.63        254.46       128.18 o                         
 -12   4 -23         73.60        101.13        62.93 o                         
 -10   4 -23        429.94        433.49        69.73 o                         
  -8   4 -23        167.46        174.43        60.67 o                         
  -6   4 -23       1787.59       1765.23       100.28 o                         
  -4   4 -23         67.91         49.45        55.32 o                         
  -2   4 -23       1606.87       1823.20       130.83 o                         
   0   4 -23        431.92        479.50        65.66 o                         
   2   4 -23        214.00        209.48        60.17 o                         
   4   4 -23        244.93        196.31        60.01 o                         
   6   4 -23        710.01        793.06        91.08 o                         
   8   4 -23        103.74         64.63        70.84 o                         
  10   4 -23       1807.85       1868.76       134.72 o                         
  12   4 -23        323.92        310.31        86.47 o                         
  14   4 -23       1212.60       1212.68       112.01 o                         
  16   4 -23          1.23        -87.30        79.09 o                         
  -7   5 -23        503.74        541.58        74.46 o                         
  -5   5 -23         43.68         21.57        71.13 o                         
  -3   5 -23       1455.91       1670.16       107.84 o                         
  -1   5 -23        947.73        884.06        80.49 o                         
   1   5 -23        579.04        650.97        74.75 o                         
   3   5 -23        233.23        318.76        67.44 o                         
   5   5 -23       2342.62       2330.82       117.94 o                         
   7   5 -23        304.13        245.70        83.54 o                         
   9   5 -23        979.29       1021.13       104.20 o                         
  11   5 -23        140.10        166.93        83.87 o                         
 -18   0 -22        729.43        579.52       123.73 o                         
 -16   0 -22       2955.84       3189.28       193.39 o                         
 -14   0 -22       9222.71       9033.48       250.32 o                         
 -12   0 -22       3686.20       3821.60       180.35 o                         
 -10   0 -22       2054.41       2440.86       151.40 o                         
  -8   0 -22       1839.80       1852.12       137.72 o                         
  -6   0 -22       5845.58       6147.00       180.35 o                         
  -4   0 -22       3228.84       3088.77       139.95 o                         
  -2   0 -22        411.43        427.80        82.38 o                         
   2   0 -22       1278.49       1363.88       146.63 o                         
   4   0 -22       4006.08       4216.01       152.67 o                         
   6   0 -22       3108.28       2955.50       147.27 o                         
   8   0 -22       4212.30       4341.33       168.89 o                         
  10   0 -22       7517.10       7687.73       210.24 o                         
  12   0 -22        702.54        768.14       107.51 o                         
  14   0 -22       4624.16       4472.05       196.57 o                         
  16   0 -22         69.95         62.66        93.51 o                         
  18   0 -22          5.77        151.40       103.69 o                         
  20   0 -22        433.65        421.12       119.91 o                         
  22   0 -22       2680.46       2923.05       215.97 o                         
 -17   1 -22       1708.05       1764.33       187.34 o                         
 -15   1 -22        182.96        137.41       104.01 o                         
 -13   1 -22       7873.81       7733.85       244.28 o                         
 -11   1 -22         41.80        -35.31        84.92 o                         
  -9   1 -22       7482.00       7153.11       149.53 o                         
  -7   1 -22        464.50        445.10        63.33 o                         
  -5   1 -22       8326.99       8355.81       146.70 o                         
  -3   1 -22        779.29        775.02        67.55 o                         
  -1   1 -22       3760.55       3722.00       110.19 o                         
   1   1 -22        695.38        758.54        66.12 o                         
   3   1 -22       4199.21       4088.74       112.40 o                         
   5   1 -22       1397.52       1397.36        88.30 o                         
   7   1 -22      17999.98      17349.74       193.97 o                         
   9   1 -22       3444.24       3440.91       113.98 o                         
  11   1 -22       4757.60       4406.23       131.06 o                         
  13   1 -22       1641.70       1445.62       167.62 o                         
  15   1 -22       6180.50       6019.17       261.61 o                         
  17   1 -22        528.11        550.62        81.95 o                         
  19   1 -22       2418.03       2397.75       137.28 o                         
  21   1 -22        818.99        737.79        94.58 o                         
 -16   2 -22       1247.63       1285.32       150.76 o                         
 -14   2 -22       1185.81       1227.43       145.04 o                         
 -12   2 -22       2346.84       2267.60       120.76 o                         
 -10   2 -22       1061.37       1197.73        95.63 o                         
  -8   2 -22       3481.91       3517.06        99.15 o                         
  -6   2 -22       1269.24       1306.74        79.31 o                         
  -4   2 -22       1648.37       1667.07        80.03 o                         
  -2   2 -22       6155.42       6321.43       112.02 o                         
   0   2 -22       1610.84       1562.15        79.57 o                         
   2   2 -22       8790.83       8496.11       501.36 o                         
   4   2 -22       1913.98       1718.67       102.64 o                         
   6   2 -22       2078.22       2414.86       110.41 o                         
   8   2 -22       1602.68       1558.23       103.88 o                         
  10   2 -22      10075.57      10453.43       180.03 o                         
  12   2 -22        819.06        704.32        80.87 o                         
  14   2 -22       8856.36       8990.86       181.34 o                         
  16   2 -22        152.42          7.00       106.55 o                         
  18   2 -22        840.66        953.57       143.13 o                         
  20   2 -22        156.33         93.51       119.59 o                         
 -15   3 -22        502.88        535.53        87.46 o                         
 -13   3 -22       2688.44       2821.87       112.10 o                         
 -11   3 -22        250.51        221.57        58.58 o                         
  -9   3 -22       3275.30       3230.09       107.33 o                         
  -7   3 -22        168.79        163.95        54.43 o                         
  -5   3 -22       1790.09       1828.32        91.84 o                         
  -3   3 -22        743.31        704.81        62.85 o                         
  -1   3 -22       5541.60       5259.52       116.42 o                         
   1   3 -22        672.68        622.26        60.47 o                         
   3   3 -22       4235.88       4225.69       108.75 o                         
   5   3 -22        149.45        126.61        63.71 o                         
   7   3 -22       3091.42       3096.98       128.62 o                         
   9   3 -22       2094.71       2070.69       121.85 o                         
  11   3 -22       5016.23       4874.69       150.31 o                         
  13   3 -22        681.25        691.47        88.27 o                         
  15   3 -22       1600.84       1683.31       129.92 o                         
  17   3 -22       1653.05       1660.00       207.06 o                         
  19   3 -22       2791.12       2725.85       232.19 o                         
 -14   4 -22       3134.24       3143.95       123.75 o                         
 -12   4 -22       2006.70       1900.52       109.81 o                         
 -10   4 -22       2749.13       2910.16       116.90 o                         
  -8   4 -22       3006.06       2965.40       113.50 o                         
  -6   4 -22       1639.46       1851.20       102.97 o                         
  -4   4 -22        980.88        987.41        74.33 o                         
  -2   4 -22       3423.70       3294.18       110.42 o                         
   0   4 -22        661.13        622.66        66.75 o                         
   2   4 -22       1531.73       1510.40        92.14 o                         
   4   4 -22        166.44        158.84        57.50 o                         
   6   4 -22        779.54        769.33        87.25 o                         
   8   4 -22        499.52        474.73        81.74 o                         
  10   4 -22       2978.12       3237.08       142.37 o                         
  12   4 -22        664.07        664.41        95.10 o                         
  14   4 -22       2453.65       2666.45       151.38 o                         
  16   4 -22         22.52        -19.32        78.87 o                         
  -9   5 -22       1407.51       1315.73        90.65 o                         
  -7   5 -22         31.45          0.46        60.72 o                         
  -5   5 -22       3354.75       3519.45       124.15 o                         
  -3   5 -22        333.61        274.16        65.57 o                         
  -1   5 -22       1911.76       1990.68       117.20 o                         
   1   5 -22        128.50         61.67        60.04 o                         
   3   5 -22       4498.38       4455.48       129.06 o                         
   5   5 -22       1267.56       1252.70        86.04 o                         
   7   5 -22       4408.37       4450.38       214.06 o                         
   9   5 -22        880.21        880.43       115.94 o                         
  11   5 -22       3644.07       3612.18       163.00 o                         
  13   5 -22        891.23        912.07       106.38 o                         
  -4   6 -22       1389.51       1426.14        95.61 o                         
  -2   6 -22       1263.18       1355.98        97.33 o                         
   0   6 -22        283.79        211.68        67.94 o                         
   2   6 -22       1572.04       1568.92       105.45 o                         
   4   6 -22        360.89        361.31        73.21 o                         
   6   6 -22       1562.56       1371.69        94.24 o                         
   8   6 -22        739.65        667.46       100.60 o                         
 -19   1 -21         79.16        137.38        76.47 o                         
 -17   1 -21        135.97        152.08        71.62 o                         
 -15   1 -21         82.57        205.00        67.93 o                         
 -13   1 -21        422.54        441.74        71.01 o                         
 -11   1 -21         44.00         79.14        44.87 o                         
  -9   1 -21       1107.34       1154.11        88.97 o                         
  -7   1 -21         81.29         78.20        51.45 o                         
  -5   1 -21        247.95        253.88        56.93 o                         
  -3   1 -21        971.36       1130.78        66.50 o                         
  -1   1 -21         66.10        123.76        38.68 o                         
   1   1 -21        212.10        258.79        42.07 o                         
   3   1 -21        932.10        974.47        80.52 o                         
   5   1 -21       1465.20       1369.90        87.53 o                         
   7   1 -21        747.47        722.91        65.76 o                         
   9   1 -21       2628.79       2479.90        88.51 o                         
  11   1 -21        797.17        826.90        59.37 o                         
  13   1 -21        284.93        222.46        64.71 o                         
  15   1 -21       3815.98       3855.60       228.06 o                         
  17   1 -21         29.15         66.10       104.96 o                         
  19   1 -21        714.36        801.00       177.16 o                         
  21   1 -21        102.43        149.44        78.33 o                         
  23   1 -21        408.03        460.01       116.41 o                         
 -18   2 -21         85.44        125.64       109.42 o                         
 -16   2 -21        539.30        573.16       124.05 o                         
 -14   2 -21         80.91        204.84        99.87 o                         
 -12   2 -21        448.45        499.63        58.34 o                         
 -10   2 -21        198.73        192.00        49.90 o                         
  -8   2 -21        351.12        395.12        52.53 o                         
  -6   2 -21        239.25        250.21        48.45 o                         
  -4   2 -21        966.89       1075.13        73.43 o                         
  -2   2 -21       1566.96       1476.93        75.27 o                         
   0   2 -21       1471.31       1486.48        76.34 o                         
   2   2 -21       1726.00       1784.13        86.38 o                         
   4   2 -21         33.76         65.25        53.08 o                         
   6   2 -21        951.52        910.58       105.12 o                         
   8   2 -21       1270.53       1221.82        97.26 o                         
  10   2 -21        134.78         76.73        59.74 o                         
  12   2 -21       2935.42       2708.21       122.06 o                         
  14   2 -21        295.37        320.19        72.45 o                         
  16   2 -21        153.37        200.70       112.28 o                         
  18   2 -21         93.36        148.22       113.23 o                         
  20   2 -21        103.91         41.67       117.05 o                         
  22   2 -21         30.83         94.47       119.91 o                         
 -17   3 -21        637.76        624.24        91.35 o                         
 -15   3 -21         79.44         48.59        86.36 o                         
 -13   3 -21        519.97        567.60        66.69 o                         
 -11   3 -21        700.79        699.35        67.76 o                         
  -9   3 -21       1876.51       1869.24        96.57 o                         
  -7   3 -21          7.27         25.04        48.63 o                         
  -5   3 -21        372.16        392.97        55.85 o                         
  -3   3 -21        693.37        777.55        62.53 o                         
  -1   3 -21       1003.73        895.14        64.28 o                         
   1   3 -21          8.69          8.74        45.89 o                         
   3   3 -21       1720.46       1426.32        83.59 o                         
   5   3 -21        597.30        668.94        76.02 o                         
   7   3 -21       3166.23       2820.20       118.97 o                         
   9   3 -21         66.17         77.41        63.44 o                         
  11   3 -21       1518.24       1401.50       112.74 o                         
  13   3 -21        175.61        131.77        72.74 o                         
  15   3 -21        193.33        217.45        76.57 o                         
  17   3 -21        288.86        275.45       123.73 o                         
  19   3 -21       1340.14       1307.90       165.71 o                         
  21   3 -21         82.41        123.41       127.55 o                         
 -14   4 -21        215.36        164.56        64.35 o                         
 -12   4 -21       2146.88       2072.95       111.50 o                         
 -10   4 -21          7.69         76.78        56.31 o                         
  -8   4 -21       1191.91       1168.71        78.22 o                         
  -6   4 -21        198.06        213.56        57.47 o                         
  -4   4 -21       3709.81       3623.20       108.84 o                         
  -2   4 -21        326.28        360.06        59.56 o                         
   0   4 -21       1216.32       1191.07        75.50 o                         
   2   4 -21        483.62        462.39        60.66 o                         
   4   4 -21        945.11       1039.91        73.44 o                         
   6   4 -21        253.05        235.29        70.59 o                         
   8   4 -21        449.68        534.16        80.11 o                         
  10   4 -21        694.55        598.78        84.44 o                         
  12   4 -21       1280.67       1340.62       105.56 o                         
  14   4 -21         19.28         32.91        75.94 o                         
  16   4 -21       1084.69       1022.39       103.06 o                         
  18   4 -21         11.56        -47.07       121.18 o                         
 -11   5 -21       1269.27       1264.69        89.79 o                         
  -9   5 -21       1488.44       1361.98        93.59 o                         
  -7   5 -21        575.40        495.98        70.14 o                         
  -5   5 -21        833.28        808.85        76.08 o                         
  -3   5 -21        862.91        806.68        74.29 o                         
  -1   5 -21       1140.25       1147.49        80.71 o                         
   1   5 -21        963.45        872.69        75.72 o                         
   3   5 -21       1975.34       1862.62       106.39 o                         
   5   5 -21       1162.55       1032.10        79.95 o                         
   7   5 -21        840.58        785.42        92.77 o                         
   9   5 -21        127.61        136.01        76.22 o                         
  11   5 -21       1162.28       1248.99       108.17 o                         
  13   5 -21        518.26        468.24        92.27 o                         
  15   5 -21        696.28        706.33       102.16 o                         
  -6   6 -21          0.56         -5.02        63.29 o                         
  -4   6 -21       1508.34       1577.94       106.64 o                         
  -2   6 -21        660.54        551.75        74.73 o                         
   0   6 -21       1826.81       1748.56       109.22 o                         
   2   6 -21        864.62        834.95        80.50 o                         
   4   6 -21       1446.45       1385.65       132.43 o                         
   6   6 -21        825.83        910.48        83.65 o                         
   8   6 -21        776.76        770.56       101.55 o                         
  10   6 -21        986.48        920.02       105.48 o                         
 -20   0 -20       2538.46       2694.05       201.66 o                         
 -18   0 -20       2837.25       2921.46       192.75 o                         
 -16   0 -20       8750.28       9357.91       257.95 o                         
 -14   0 -20       5058.41       4803.48       195.93 o                         
 -12   0 -20       7647.24       8015.66       218.20 o                         
 -10   0 -20       4834.89       4788.21       175.57 o                         
  -8   0 -20       6138.21       6317.17       178.12 o                         
  -6   0 -20       4374.66       4597.80       124.84 o                         
  -4   0 -20      14654.79      15026.16       156.26 o                         
  -2   0 -20       5219.27       5003.06       100.10 o                         
   0   0 -20       9080.71       9844.85       128.08 o                         
   2   0 -20        791.94        748.90       101.30 o                         
   4   0 -20       5062.12       5489.30       105.01 o                         
   6   0 -20        941.07        909.81        65.78 o                         
   8   0 -20         27.73         38.20        44.89 o                         
  10   0 -20       1435.92       1115.47       130.41 o                         
  12   0 -20      21133.21      21348.80       312.34 o                         
  14   0 -20        456.75        352.10        94.78 o                         
  16   0 -20       9971.11       9915.17       251.59 o                         
  18   0 -20        802.58       1119.92       133.91 o                         
  20   0 -20       4206.70       4179.75       215.01 o                         
  22   0 -20        308.86        366.73       120.23 o                         
  24   0 -20       3760.01       4358.18       241.10 o                         
 -19   1 -20       3688.58       3418.40       145.89 o                         
 -17   1 -20         48.32         77.00        66.71 o                         
 -15   1 -20       4073.02       4407.63       163.17 o                         
 -13   1 -20        224.24        246.33        63.58 o                         
 -11   1 -20       4988.85       5193.96       130.15 o                         
  -9   1 -20        519.76        551.85        50.59 o                         
  -7   1 -20       2867.76       2820.03        67.19 o                         
  -5   1 -20        953.91        945.40        50.65 o                         
  -3   1 -20       8069.11       8335.41       106.85 o                         
  -1   1 -20        109.35         84.51        36.45 o                         
   1   1 -20       5408.68       5240.00        89.43 o                         
   3   1 -20       1230.20       1260.67       101.78 o                         
   5   1 -20       2607.90       2692.93        83.91 o                         
   7   1 -20        339.29        345.43        43.99 o                         
   9   1 -20      10101.70      10367.64       122.78 o                         
  11   1 -20       5051.65       4931.70        99.72 o                         
  13   1 -20       2502.10       2340.14       108.14 o                         
  15   1 -20       2119.13       2118.95       185.28 o                         
  17   1 -20       2818.28       2737.97       148.70 o                         
  19   1 -20       1710.24       1692.25       123.90 o                         
  21   1 -20        992.87       1029.74       116.25 o                         
  23   1 -20        879.85        992.56       103.44 o                         
 -20   2 -20         67.12          3.82       106.87 o                         
 -18   2 -20        880.19       1004.78       145.99 o                         
 -16   2 -20        747.74        703.94        84.05 o                         
 -14   2 -20       1843.18       1761.59       115.07 o                         
 -12   2 -20       4335.94       4331.54       133.46 o                         
 -10   2 -20       1437.61       1501.62        80.06 o                         
  -8   2 -20       2761.73       2893.68        89.03 o                         
  -6   2 -20       1011.79       1037.56        66.65 o                         
  -4   2 -20       8104.11       7816.64       172.23 o                         
  -2   2 -20       4213.11       4313.08        93.64 o                         
   0   2 -20      12529.63      12592.38       136.44 o                         
   2   2 -20       1549.76       1592.63        73.32 o                         
   4   2 -20       7791.31       7812.60       142.31 o                         
   6   2 -20        955.82       1090.06        88.59 o                         
   8   2 -20      10064.68       9687.26       164.60 o                         
  10   2 -20       1703.30       1681.30       104.13 o                         
  12   2 -20      18475.41      18671.72       222.44 o                         
  14   2 -20        601.33        540.65        76.03 o                         
  16   2 -20       7718.70       7851.18       256.52 o                         
  18   2 -20        339.82        354.69        75.50 o                         
  20   2 -20         52.90         83.20        78.56 o                         
  22   2 -20        130.21        122.18        79.06 o                         
 -17   3 -20        115.71        143.85        75.66 o                         
 -15   3 -20       2759.37       2904.98       137.84 o                         
 -13   3 -20        112.34        141.86        69.95 o                         
 -11   3 -20       6206.38       6235.66       136.24 o                         
  -9   3 -20       2663.98       2446.55        96.85 o                         
  -7   3 -20       5391.70       5214.05       113.34 o                         
  -5   3 -20        354.56        374.49        54.17 o                         
  -3   3 -20       5193.31       5343.21       110.94 o                         
  -1   3 -20       1447.69       1573.89        82.68 o                         
   1   3 -20       3568.78       3646.33        98.04 o                         
   3   3 -20         36.51         43.94        44.67 o                         
   5   3 -20       5526.95       5248.11       112.12 o                         
   7   3 -20       1089.24       1125.37        88.40 o                         
   9   3 -20       4540.51       4235.18       135.52 o                         
  11   3 -20       1345.61       1368.83       109.96 o                         
  13   3 -20       3236.36       3149.56       136.34 o                         
  15   3 -20       1371.61       1282.88       105.93 o                         
  17   3 -20       1364.34       1010.51       143.77 o                         
  19   3 -20       1413.79       1364.83       162.85 o                         
  21   3 -20       2637.31       2514.97       228.37 o                         
 -16   4 -20       2158.36       2281.81       145.72 o                         
 -14   4 -20        675.37        587.99        89.93 o                         
 -12   4 -20       1807.95       1962.38       106.50 o                         
 -10   4 -20       1529.88       1548.85        96.48 o                         
  -8   4 -20       4534.85       4644.82       120.01 o                         
  -6   4 -20       2905.79       2754.92       104.69 o                         
  -4   4 -20       3081.42       3092.16       102.64 o                         
  -2   4 -20       1595.67       1471.75        90.16 o                         
   0   4 -20       4181.00       4479.23       112.49 o                         
   2   4 -20       1492.92       1470.88        90.21 o                         
   4   4 -20       2885.96       3022.17       103.21 o                         
   6   4 -20       1510.31       1504.06        94.84 o                         
   8   4 -20        500.62        573.40        79.49 o                         
  10   4 -20        482.46        471.24        78.87 o                         
  12   4 -20       2501.51       2625.61       137.90 o                         
  14   4 -20        317.69        264.76        80.39 o                         
  16   4 -20       7684.90       8030.71       195.57 o                         
  18   4 -20         32.82         24.17       119.91 o                         
  20   4 -20       1952.14       1872.15       215.01 o                         
 -13   5 -20        292.06        321.64        69.08 o                         
 -11   5 -20       1020.02       1009.09       109.12 o                         
  -9   5 -20        374.53        348.84        67.20 o                         
  -7   5 -20       5589.71       5492.48       134.90 o                         
  -5   5 -20        129.75         46.66        56.59 o                         
  -3   5 -20       1622.68       1556.23        98.55 o                         
  -1   5 -20        817.28        669.78        69.09 o                         
   1   5 -20       2518.40       2368.92       141.78 o                         
   3   5 -20        367.85        311.78        61.26 o                         
   5   5 -20       2427.40       2432.06       109.00 o                         
   7   5 -20       2569.49       2542.70       134.66 o                         
   9   5 -20        243.92        126.81        76.47 o                         
  11   5 -20        959.89        843.38        94.77 o                         
  13   5 -20        645.23        781.05        98.24 o                         
  15   5 -20        965.77        987.05       107.02 o                         
  17   5 -20       1402.01       1477.58       122.15 o                         
 -10   6 -20        543.27        502.60        76.11 o                         
  -8   6 -20       1776.35       1919.44       115.24 o                         
  -6   6 -20        386.15        386.27        69.61 o                         
  -4   6 -20        952.26       1001.62        82.99 o                         
  -2   6 -20        733.14        730.56        77.03 o                         
   0   6 -20       3777.56       3791.70       125.75 o                         
   2   6 -20        499.90        505.42        72.16 o                         
   4   6 -20       4303.30       4502.73       134.62 o                         
   6   6 -20        904.56        894.44        81.63 o                         
   8   6 -20       4016.93       4177.76       161.46 o                         
  10   6 -20        572.56        508.74        92.66 o                         
  12   6 -20       1932.67       1974.54       152.04 o                         
 -21   1 -19         15.78         75.54        73.60 o                         
 -19   1 -19       1321.67       1409.70       118.30 o                         
 -17   1 -19        501.44        592.44        80.16 o                         
 -15   1 -19        647.21        693.22        78.10 o                         
 -13   1 -19        947.66        988.83        64.99 o                         
 -11   1 -19         49.73         55.18        41.06 o                         
  -9   1 -19       1255.77       1350.27        59.65 o                         
  -7   1 -19        366.42        447.76        38.13 o                         
  -5   1 -19        760.77        781.65        41.70 o                         
  -3   1 -19       3864.28       4078.67        67.93 o                         
  -1   1 -19       1252.20       1399.47        53.48 o                         
   1   1 -19       3361.83       3535.99        76.35 o                         
   3   1 -19       1408.64       1419.38        76.28 o                         
   5   1 -19        359.32        364.38        43.06 o                         
   7   1 -19         57.14         23.62        35.89 o                         
   9   1 -19       3073.08       2792.93        79.30 o                         
  11   1 -19        369.50        392.28        67.67 o                         
  13   1 -19         22.19         51.40        65.05 o                         
  15   1 -19         27.68         35.80        58.01 o                         
  17   1 -19        474.04        541.17        75.92 o                         
  19   1 -19        179.57        258.46        72.67 o                         
  21   1 -19        244.15        275.25        78.23 o                         
  23   1 -19        211.28        269.66        82.87 o                         
  25   1 -19         48.68        100.29        82.96 o                         
 -20   2 -19        111.89        220.07        65.29 o                         
 -18   2 -19         68.50         98.89        55.61 o                         
 -16   2 -19        322.58        307.12        57.47 o                         
 -14   2 -19        235.84        269.42        51.61 o                         
 -12   2 -19       1378.79       1442.39        84.20 o                         
 -10   2 -19       1182.69       1104.89        86.52 o                         
  -8   2 -19        962.68        960.26        63.26 o                         
  -6   2 -19        679.16        656.71        52.88 o                         
  -4   2 -19        489.13        497.57        49.00 o                         
  -2   2 -19       1038.26       1052.64        66.53 o                         
   0   2 -19        192.82        117.43        40.17 o                         
   2   2 -19        956.00       1044.28        65.99 o                         
   4   2 -19       2112.50       2032.54        94.33 o                         
   6   2 -19       2157.15       2045.60        95.57 o                         
   8   2 -19          7.18        -12.57        51.61 o                         
  10   2 -19       1171.64       1113.15        92.83 o                         
  12   2 -19       1441.89       1531.14        79.22 o                         
  14   2 -19       1452.47       1589.71        84.86 o                         
  16   2 -19         22.99         57.52        62.05 o                         
  18   2 -19        375.76        408.16        74.69 o                         
  20   2 -19         33.37         15.41        69.50 o                         
  22   2 -19         26.57         89.19        75.96 o                         
  24   2 -19        205.32        226.62        86.50 o                         
 -19   3 -19        169.46        114.68        77.13 o                         
 -17   3 -19        138.48        112.52        73.34 o                         
 -15   3 -19        345.79        354.94        76.98 o                         
 -13   3 -19        858.11        900.87        86.97 o                         
 -11   3 -19       2506.71       2578.09       120.24 o                         
  -9   3 -19       2757.13       2537.54        94.09 o                         
  -7   3 -19        373.73        381.66        52.69 o                         
  -5   3 -19        516.46        489.24        54.14 o                         
  -3   3 -19       2260.75       2418.70        85.81 o                         
  -1   3 -19       1520.53       1308.18        78.02 o                         
   1   3 -19        512.76        566.33        53.94 o                         
   3   3 -19        929.80       1006.11        61.94 o                         
   5   3 -19       3164.01       2971.76        93.70 o                         
   7   3 -19        183.60        148.67        59.74 o                         
   9   3 -19        187.33        225.77        64.18 o                         
  11   3 -19        438.05        393.13        71.38 o                         
  13   3 -19       2766.38       2881.50       127.61 o                         
  15   3 -19        345.01        265.77        74.47 o                         
  17   3 -19        840.92        926.54       139.95 o                         
  19   3 -19        300.69        172.71       117.37 o                         
  21   3 -19        478.80        467.56       131.68 o                         
  23   3 -19        113.59        173.67       131.36 o                         
 -18   4 -19        450.32        463.42        92.54 o                         
 -16   4 -19        464.83        455.16       113.71 o                         
 -14   4 -19       1646.79       1769.41       127.97 o                         
 -12   4 -19         19.96         52.52        68.93 o                         
 -10   4 -19       1994.42       2115.73        99.77 o                         
  -8   4 -19        951.76        967.12        71.88 o                         
  -6   4 -19        365.51        476.96        59.84 o                         
  -4   4 -19        393.26        408.51        57.76 o                         
  -2   4 -19       2212.31       2242.82        91.07 o                         
   0   4 -19        640.00        569.05        59.65 o                         
   2   4 -19        688.06        682.42        61.47 o                         
   4   4 -19       1158.86       1246.77        80.73 o                         
   6   4 -19        296.01        329.42        56.03 o                         
   8   4 -19        592.67        522.88        75.98 o                         
  10   4 -19        631.22        635.82        81.18 o                         
  12   4 -19       1409.36       1377.80       100.98 o                         
  14   4 -19       3432.80       3515.47       149.28 o                         
  16   4 -19        668.66        584.50        89.82 o                         
  18   4 -19       1314.60       1416.68       164.12 o                         
  20   4 -19         93.53        100.83       125.00 o                         
 -15   5 -19        391.70        376.52        89.16 o                         
 -13   5 -19        152.92        202.54        64.99 o                         
 -11   5 -19        606.16        582.95        70.91 o                         
  -9   5 -19         86.87         88.38        57.91 o                         
  -7   5 -19       3211.99       3256.17       114.69 o                         
  -5   5 -19        365.89        333.04        61.18 o                         
  -3   5 -19       1084.93        977.35        74.33 o                         
  -1   5 -19       2463.40       2532.44       104.83 o                         
   1   5 -19       1499.97       1452.89        91.27 o                         
   3   5 -19       1674.06       1589.22        93.71 o                         
   5   5 -19       2055.89       2003.09        98.60 o                         
   7   5 -19         77.17         85.63        56.69 o                         
   9   5 -19       3126.97       3026.03       139.22 o                         
  11   5 -19        145.43        154.10        94.63 o                         
  13   5 -19       1984.55       1791.21       138.04 o                         
  15   5 -19        269.67        162.93        84.16 o                         
  17   5 -19        668.93        730.32       100.68 o                         
 -10   6 -19       2056.69       1911.94       117.34 o                         
  -8   6 -19        143.44        159.54        64.54 o                         
  -6   6 -19       1414.43       1370.47        89.97 o                         
  -4   6 -19        479.46        555.75        70.63 o                         
  -2   6 -19       2845.88       3029.01       147.75 o                         
   0   6 -19       1715.22       1829.13       105.50 o                         
   2   6 -19       4211.14       4251.03       127.65 o                         
   4   6 -19        542.76        571.02        72.52 o                         
   6   6 -19       1552.34       1661.81       109.70 o                         
   8   6 -19         74.02        106.62        77.65 o                         
  10   6 -19        692.55        666.26        96.26 o                         
  12   6 -19       1330.33       1376.97       114.14 o                         
  14   6 -19       1308.68       1279.72       115.55 o                         
  -3   7 -19        737.80        618.35        79.19 o                         
  -1   7 -19         33.20         29.20        64.80 o                         
   1   7 -19       1019.20       1045.65        86.95 o                         
   3   7 -19        773.86        874.89        84.59 o                         
   5   7 -19       1382.34       1344.60       110.48 o                         
   7   7 -19        322.84        302.10        73.50 o                         
 -22   0 -18        352.38        426.85       121.50 o                         
 -20   0 -18       2303.47       2344.17       189.89 o                         
 -18   0 -18        122.25        191.16        97.33 o                         
 -16   0 -18       5414.60       5324.48       205.15 o                         
 -14   0 -18       8860.39       8683.92       228.69 o                         
 -12   0 -18       5811.68       5404.31       182.25 o                         
 -10   0 -18       6731.63       6327.98       180.66 o                         
  -8   0 -18       6108.26       6056.00       112.38 o                         
  -6   0 -18       2095.03       1857.76        60.67 o                         
  -4   0 -18       1699.56       1977.86        57.23 o                         
  -2   0 -18        720.30        791.08        47.51 o                         
   0   0 -18       2791.69       2653.46        87.15 o                         
   2   0 -18       6288.63       6427.68       101.10 o                         
   4   0 -18       5646.11       5786.93       149.49 o                         
   6   0 -18        628.02        618.77        50.94 o                         
   8   0 -18        109.18         45.52        41.33 o                         
  10   0 -18       3816.48       3548.14        96.36 o                         
  12   0 -18       1103.72       1174.63       128.50 o                         
  14   0 -18      27277.96      26873.97       348.60 o                         
  16   0 -18        665.60        853.70       110.69 o                         
  18   0 -18       1144.99       1187.03       130.09 o                         
  20   0 -18        623.68        555.35       116.41 o                         
  22   0 -18       1421.31       1393.14       150.13 o                         
  24   0 -18        292.79        339.70       121.82 o                         
  26   0 -18       9060.60       9347.41       311.07 o                         
 -21   1 -18       1474.47       1412.83       138.20 o                         
 -19   1 -18         68.41        108.57        73.31 o                         
 -17   1 -18       7559.58       7238.25       133.62 o                         
 -15   1 -18        622.86        643.35        58.96 o                         
 -13   1 -18       9160.28       9021.95       125.52 o                         
 -11   1 -18        400.84        444.05        48.10 o                         
  -9   1 -18      14431.12      14125.10       194.91 o                         
  -7   1 -18       2535.47       2503.95        61.51 o                         
  -5   1 -18       8317.44       7891.96        92.60 o                         
  -3   1 -18       5661.11       5524.40        71.77 o                         
  -1   1 -18      15887.27      16013.03       111.15 o                         
   1   1 -18       3269.46       3385.03        51.05 o                         
   3   1 -18      10761.27      10440.81        84.12 o                         
   5   1 -18       4418.80       4193.01        78.14 o                         
   7   1 -18       5773.12       5527.66        89.48 o                         
   9   1 -18       2931.92       2846.52        77.45 o                         
  11   1 -18      23183.68      21742.29       190.13 o                         
  13   1 -18       6043.06       5886.45       130.44 o                         
  15   1 -18       4201.27       3822.87       122.31 o                         
  17   1 -18       1260.14       1231.59        96.33 o                         
  19   1 -18       3068.92       2988.80       132.61 o                         
  21   1 -18       1967.37       1932.53       129.91 o                         
  23   1 -18       2756.37       2646.52       145.39 o                         
  25   1 -18       1932.40       2090.09       148.26 o                         
 -22   2 -18        653.85        856.92        80.36 o                         
 -20   2 -18       1043.66       1218.01        87.23 o                         
 -18   2 -18       1543.41       1776.43        99.07 o                         
 -16   2 -18       2284.41       2346.03        94.78 o                         
 -14   2 -18       3070.88       2827.37        93.38 o                         
 -12   2 -18       1389.54       1400.38        76.69 o                         
 -10   2 -18       2072.61       2184.23        76.47 o                         
  -8   2 -18       3532.50       3421.92        72.73 o                         
  -6   2 -18       6731.48       6919.81       107.79 o                         
  -4   2 -18       7153.17       6631.00       102.54 o                         
  -2   2 -18      14433.60      14803.88       139.55 o                         
   0   2 -18       2728.27       2551.43        75.86 o                         
   2   2 -18      11817.90      12152.05       128.21 o                         
   4   2 -18       1348.16       1211.22        66.23 o                         
   6   2 -18      11882.04      12022.59       242.37 o                         
   8   2 -18        708.00        667.56        52.80 o                         
  10   2 -18       1816.19       2011.20        75.03 o                         
  12   2 -18        986.79        887.31        62.45 o                         
  14   2 -18      12735.37      13403.84       151.34 o                         
  16   2 -18        484.33        565.56        73.28 o                         
  18   2 -18       4707.58       4849.52       229.96 o                         
  20   2 -18         49.22         74.14        69.02 o                         
  22   2 -18         84.54         36.63        72.45 o                         
  24   2 -18         27.82         48.39        84.29 o                         
 -21   3 -18       3551.91       3663.33       163.38 o                         
 -19   3 -18         57.58         86.97        75.95 o                         
 -17   3 -18       2493.70       2360.11       132.70 o                         
 -15   3 -18        392.78        484.54        78.03 o                         
 -13   3 -18       3178.83       2975.94       127.31 o                         
 -11   3 -18        250.01        223.74        64.67 o                         
  -9   3 -18       6098.30       5776.95       128.39 o                         
  -7   3 -18        634.91        648.45        74.95 o                         
  -5   3 -18       8873.02       8520.92       124.28 o                         
  -3   3 -18       1802.30       1606.74        76.71 o                         
  -1   3 -18       6553.76       6243.99       108.30 o                         
   1   3 -18        376.35        296.72        46.59 o                         
   3   3 -18       2463.17       2360.64        82.47 o                         
   5   3 -18       1121.91       1038.57        68.62 o                         
   7   3 -18      10573.94      10120.04       320.30 o                         
   9   3 -18       1168.90        992.98       120.87 o                         
  11   3 -18       2320.23       2342.00       133.59 o                         
  13   3 -18       1236.00       1088.23        88.45 o                         
  15   3 -18       4604.96       4163.01       140.46 o                         
  17   3 -18       2735.40       2623.75       201.97 o                         
  19   3 -18       3182.15       3087.49       156.33 o                         
  21   3 -18       3149.55       3071.79       142.24 o                         
  23   3 -18       1188.86       1254.55       114.03 o                         
 -18   4 -18        271.80        280.20        84.67 o                         
 -16   4 -18       1775.90       1793.99       131.44 o                         
 -14   4 -18       1988.40       2049.34       132.94 o                         
 -12   4 -18       2531.93       2583.74       132.25 o                         
 -10   4 -18       3936.37       4034.55       112.79 o                         
  -8   4 -18       2407.36       2263.23        93.79 o                         
  -6   4 -18       1979.35       1973.95        91.75 o                         
  -4   4 -18        911.76        733.46        61.56 o                         
  -2   4 -18       1032.36       1046.27        67.32 o                         
   0   4 -18        906.01        955.01        65.47 o                         
   2   4 -18       2541.32       2320.75        89.42 o                         
   4   4 -18       1209.75       1064.28        70.62 o                         
   6   4 -18       1623.37       1599.72        88.16 o                         
   8   4 -18         98.21        145.50        62.96 o                         
  10   4 -18       1645.19       1736.41       113.77 o                         
  12   4 -18        932.62        849.07        87.12 o                         
  14   4 -18       3084.17       3411.62       144.96 o                         
  16   4 -18        197.26        114.09        75.57 o                         
  18   4 -18      11168.04      10848.06       308.53 o                         
  20   4 -18         86.84        134.86       120.87 o                         
  22   4 -18       1977.22       2241.43       217.88 o                         
 -15   5 -18        122.03        148.14        81.61 o                         
 -13   5 -18       2593.86       2573.77       146.19 o                         
 -11   5 -18          5.87         23.81        56.80 o                         
  -9   5 -18       4090.53       4132.70       121.95 o                         
  -7   5 -18        351.32        250.86        58.50 o                         
  -5   5 -18       5237.29       5136.71       124.75 o                         
  -3   5 -18        332.98        303.70        59.19 o                         
  -1   5 -18       2651.46       2641.41       103.02 o                         
   1   5 -18       3944.51       3758.15       110.74 o                         
   3   5 -18       6508.46       6404.14       130.03 o                         
   5   5 -18       1076.20        999.96        73.50 o                         
   7   5 -18       6851.00       6615.05       136.73 o                         
   9   5 -18       1517.66       1510.12       115.25 o                         
  11   5 -18       3725.54       3637.42       145.99 o                         
  13   5 -18        856.30        701.07        91.87 o                         
  15   5 -18       1271.86       1215.31       135.34 o                         
  17   5 -18       1047.75        880.54       102.57 o                         
  19   5 -18       1362.50        893.14       153.95 o                         
 -12   6 -18        953.61        973.45        85.33 o                         
 -10   6 -18        454.56        457.53        70.14 o                         
  -8   6 -18       1370.63       1455.78       100.62 o                         
  -6   6 -18       1387.87       1348.01        88.39 o                         
  -4   6 -18       1942.08       1742.44       103.24 o                         
  -2   6 -18       1952.63       1870.21       107.24 o                         
   0   6 -18        161.35        133.60        58.79 o                         
   2   6 -18       7629.31       7476.44       152.17 o                         
   4   6 -18        287.52        301.73        64.64 o                         
   6   6 -18        566.11        587.34        70.61 o                         
   8   6 -18        659.09        620.29        91.37 o                         
  10   6 -18        676.35        687.24        92.30 o                         
  12   6 -18        408.88        458.57        89.04 o                         
  14   6 -18       1086.82       1055.69       114.35 o                         
  16   6 -18         47.19         23.98        85.19 o                         
  -7   7 -18        302.32        339.42        74.11 o                         
  -5   7 -18       2318.05       2281.91       118.13 o                         
  -3   7 -18        374.72        302.35        69.62 o                         
  -1   7 -18        490.45        451.02        72.12 o                         
   1   7 -18        739.46        631.42        77.00 o                         
   3   7 -18       1764.14       1778.78       112.74 o                         
   5   7 -18        285.27        296.65        70.07 o                         
   7   7 -18       1339.13       1197.25        90.90 o                         
   9   7 -18        297.98        338.75        89.92 o                         
 -23   1 -17         42.70         78.59        76.92 o                         
 -21   1 -17        532.17        571.16        70.56 o                         
 -19   1 -17        197.76        223.84        55.52 o                         
 -17   1 -17        343.13        300.99        53.72 o                         
 -15   1 -17        603.55        712.00        58.41 o                         
 -13   1 -17       1071.83       1043.99        69.38 o                         
 -11   1 -17       1667.39       1505.77        68.23 o                         
  -9   1 -17         60.91         69.45        36.01 o                         
  -7   1 -17       1684.59       1651.36        48.75 o                         
  -5   1 -17       1479.38       1318.24        41.05 o                         
  -3   1 -17        230.96        254.69        24.41 o                         
  -1   1 -17        958.85       1097.67        37.89 o                         
   1   1 -17        584.36        701.29        43.61 o                         
   3   1 -17       3296.30       3354.61       111.05 o                         
   5   1 -17        701.10        656.83        37.52 o                         
   7   1 -17        339.26        341.40        30.77 o                         
   9   1 -17        672.91        645.08        47.27 o                         
  11   1 -17       6028.60       6093.37       100.03 o                         
  13   1 -17        714.85        714.09        66.62 o                         
  15   1 -17        811.41        788.31        77.29 o                         
  17   1 -17        148.08         73.92        61.34 o                         
  19   1 -17        331.72        345.88        72.28 o                         
  21   1 -17        583.17        697.79        86.34 o                         
  23   1 -17        154.56        278.18        80.23 o                         
  25   1 -17        332.46        385.89        89.38 o                         
 -22   2 -17        278.38        307.33        66.42 o                         
 -20   2 -17       1188.36       1278.91        91.42 o                         
 -18   2 -17          6.94         13.19        51.88 o                         
 -16   2 -17        126.07        114.74        50.94 o                         
 -14   2 -17         87.32        120.36        46.80 o                         
 -12   2 -17       2211.50       2202.51        80.64 o                         
 -10   2 -17        871.46        895.32        58.25 o                         
  -8   2 -17       2096.79       1899.57        69.16 o                         
  -6   2 -17        475.95        441.87        39.85 o                         
  -4   2 -17       1457.95       1307.67        51.50 o                         
  -2   2 -17       2420.34       2385.66        73.14 o                         
   0   2 -17        382.62        337.22        41.30 o                         
   2   2 -17        626.78        571.27        45.66 o                         
   4   2 -17       1530.78       1503.55        67.20 o                         
   6   2 -17         43.31         74.39        32.29 o                         
   8   2 -17       4041.83       3739.40        79.97 o                         
  10   2 -17       1115.22       1125.40        61.17 o                         
  12   2 -17        646.60        705.84        54.29 o                         
  14   2 -17       1652.87       1640.26        80.98 o                         
  16   2 -17       2249.42       2262.36       111.13 o                         
  18   2 -17        784.79        843.58        83.15 o                         
  20   2 -17          3.58          2.66        67.16 o                         
  22   2 -17        182.19        165.01        75.28 o                         
  24   2 -17        216.91        246.49        83.05 o                         
 -21   3 -17        273.47        354.17        68.63 o                         
 -19   3 -17         60.45        119.68        59.92 o                         
 -17   3 -17        990.26       1010.81        75.69 o                         
 -15   3 -17        190.74        223.94        69.67 o                         
 -13   3 -17       1781.23       1846.39       112.45 o                         
 -11   3 -17       1065.91       1011.96        81.55 o                         
  -9   3 -17       2488.83       2463.47       107.69 o                         
  -7   3 -17        967.40        976.41        61.62 o                         
  -5   3 -17       2118.85       2064.32        78.14 o                         
  -3   3 -17       1072.17       1071.82        69.24 o                         
  -1   3 -17       2238.01       1965.83        75.09 o                         
   1   3 -17        427.49        375.32        46.54 o                         
   3   3 -17        707.45        679.08        72.87 o                         
   5   3 -17        559.57        598.21        52.58 o                         
   7   3 -17       1151.99       1065.28       102.10 o                         
   9   3 -17        179.38        120.49        55.83 o                         
  11   3 -17       3513.60       3244.79       122.07 o                         
  13   3 -17        189.61        112.57        64.10 o                         
  15   3 -17       1576.33       1532.47        85.44 o                         
  17   3 -17        168.61        184.60        66.26 o                         
  19   3 -17       1263.27       1246.57       104.02 o                         
  21   3 -17        763.32        720.30        89.73 o                         
  23   3 -17       1867.49       2025.68       141.74 o                         
 -20   4 -17       1415.35       1364.26       114.59 o                         
 -18   4 -17        298.02        380.40        97.65 o                         
 -16   4 -17        955.97        976.49        97.82 o                         
 -14   4 -17          4.02         52.19        67.92 o                         
 -12   4 -17       1306.07       1262.98       105.06 o                         
 -10   4 -17        367.13        418.18       103.85 o                         
  -8   4 -17       1717.05       1653.26        87.63 o                         
  -6   4 -17        130.95        129.12        48.88 o                         
  -4   4 -17       1099.83       1210.14        79.55 o                         
  -2   4 -17        127.81        120.74        47.06 o                         
   0   4 -17       2080.90       1968.80        85.32 o                         
   2   4 -17        256.20        210.27        48.42 o                         
   4   4 -17       2150.91       2158.30        87.89 o                         
   6   4 -17         41.04         40.66        46.17 o                         
   8   4 -17        688.52        690.89        75.41 o                         
  10   4 -17        230.62        278.12        68.26 o                         
  12   4 -17        826.35        789.43        83.21 o                         
  14   4 -17       3123.80       3192.70       169.21 o                         
  16   4 -17       2123.84       2073.37       128.96 o                         
  18   4 -17       2053.10       1942.45       192.11 o                         
  20   4 -17       1521.95       1615.79       172.39 o                         
  22   4 -17        351.87        279.26       133.27 o                         
 -17   5 -17        768.46        702.33        98.50 o                         
 -15   5 -17        267.56        191.39        80.46 o                         
 -13   5 -17       1486.43       1591.30       131.57 o                         
 -11   5 -17       1261.31       1360.01        91.37 o                         
  -9   5 -17       1954.06       1953.45        99.54 o                         
  -7   5 -17       1641.90       1545.47        94.62 o                         
  -5   5 -17       1812.05       1716.64        94.30 o                         
  -3   5 -17        469.62        411.25        58.75 o                         
  -1   5 -17       1687.34       1555.18        89.18 o                         
   1   5 -17       2632.06       2388.36        96.21 o                         
   3   5 -17       2034.93       1941.99        94.60 o                         
   5   5 -17         70.50         26.21        50.70 o                         
   7   5 -17       3162.01       3192.52       108.39 o                         
   9   5 -17        509.45        436.38        77.92 o                         
  11   5 -17       1206.06       1119.08       163.17 o                         
  13   5 -17        104.98        133.27        73.31 o                         
  15   5 -17       1528.62       1487.68       125.78 o                         
  17   5 -17        503.58        398.86        88.49 o                         
  19   5 -17       1747.63       1632.65       202.61 o                         
 -14   6 -17        502.22        393.38        91.19 o                         
 -12   6 -17       1153.25       1084.83        85.45 o                         
 -10   6 -17        196.24        169.08        63.08 o                         
  -8   6 -17       2612.47       2648.92       113.46 o                         
  -6   6 -17       1539.27       1449.88        97.85 o                         
  -4   6 -17        749.56        726.63        71.63 o                         
  -2   6 -17        302.16        276.06        61.26 o                         
   0   6 -17       7071.33       6901.15       248.25 o                         
   2   6 -17        286.80        356.59        62.00 o                         
   4   6 -17       2096.15       2254.76       108.60 o                         
   6   6 -17       1325.64       1335.03        91.44 o                         
   8   6 -17        461.73        499.82        84.89 o                         
  10   6 -17       1646.81       1358.65       113.74 o                         
  12   6 -17        930.02        821.73        96.14 o                         
  14   6 -17        977.63        914.92       103.79 o                         
  16   6 -17       2035.51       1839.56       142.76 o                         
  -9   7 -17       2411.97       2445.86       122.65 o                         
  -7   7 -17         15.20         95.17        63.29 o                         
  -5   7 -17       3194.54       3180.27       126.28 o                         
  -3   7 -17        420.45        362.52        69.54 o                         
  -1   7 -17       1360.60       1174.26        87.16 o                         
   1   7 -17        804.98        770.84        78.19 o                         
   3   7 -17       1355.92       1238.70        88.03 o                         
   5   7 -17        650.79        608.26        76.14 o                         
   7   7 -17       1872.97       1892.35       112.37 o                         
   9   7 -17        468.20        451.90        91.83 o                         
  11   7 -17       2770.47       2737.22       158.72 o                         
 -24   0 -16       2984.82       2814.59       222.65 o                         
 -22   0 -16       4585.87       4043.93       216.29 o                         
 -20   0 -16       6429.35       6893.19       244.91 o                         
 -18   0 -16       4911.02       5039.17       211.20 o                         
 -16   0 -16      14062.85      14330.85       182.48 o                         
 -14   0 -16       1791.88       1851.70        89.55 o                         
 -12   0 -16       9047.55       9020.45       134.09 o                         
 -10   0 -16        147.77        155.90        43.43 o                         
  -8   0 -16       5851.94       6151.86       139.31 o                         
  -6   0 -16       3859.79       4098.51        67.98 o                         
  -4   0 -16      13890.18      14664.22       137.34 o                         
  -2   0 -16       6927.62       6974.25        76.61 o                         
   0   0 -16      26932.77      27928.74       138.32 o                         
   2   0 -16       3944.29       3990.12        79.27 o                         
   4   0 -16      10420.64      11122.54       117.89 o                         
   6   0 -16       1565.43       1622.39        66.06 o                         
   8   0 -16       7883.95       8436.27       115.29 o                         
  10   0 -16        771.47        793.68        60.47 o                         
  12   0 -16       2053.62       2103.07       134.54 o                         
  14   0 -16       2317.13       2215.35       143.45 o                         
  16   0 -16      45684.32      46291.14       453.25 o                         
  18   0 -16        978.86       1015.28       118.64 o                         
  20   0 -16       9691.24      10173.44       266.22 o                         
  22   0 -16        349.45        459.29       118.00 o                         
  24   0 -16       4954.05       4755.13       238.23 o                         
  26   0 -16         20.19         48.03       117.69 o                         
 -23   1 -16       1658.95       1654.82       102.84 o                         
 -21   1 -16        984.07       1126.24        79.28 o                         
 -19   1 -16       5016.52       5037.32       120.29 o                         
 -17   1 -16        117.70        165.60        48.99 o                         
 -15   1 -16       5472.32       5388.88       107.80 o                         
 -13   1 -16        791.82        792.99        55.29 o                         
 -11   1 -16       2761.81       2881.91        77.78 o                         
  -9   1 -16        292.95        299.08        39.72 o                         
  -7   1 -16      11295.79      11181.13        89.44 o                         
  -5   1 -16        129.57        131.61        23.02 o                         
  -3   1 -16       8571.22       8029.14        65.03 o                         
  -1   1 -16       1578.12       1494.93        55.22 o                         
   1   1 -16      13207.99      12805.91        94.77 o                         
   3   1 -16       2122.56       2073.20        41.79 o                         
   5   1 -16       6785.15       6399.54        66.13 o                         
   7   1 -16       3502.26       3348.81        55.99 o                         
   9   1 -16       3757.38       3890.39        78.72 o                         
  11   1 -16       4246.08       3898.05        85.12 o                         
  13   1 -16       6638.15       6299.83       140.90 o                         
  15   1 -16       2555.37       2423.50       104.82 o                         
  17   1 -16       2524.42       2325.36       153.79 o                         
  19   1 -16       2852.52       2773.94       126.94 o                         
  21   1 -16       2193.03       1875.13       118.69 o                         
  23   1 -16       2751.27       2674.62       138.09 o                         
  25   1 -16       1214.55       1238.39       109.53 o                         
  27   1 -16       2061.45       2114.74       154.01 o                         
 -22   2 -16       1542.66       1563.05       107.82 o                         
 -20   2 -16        934.69       1044.79        76.75 o                         
 -18   2 -16       1337.79       1259.63        84.73 o                         
 -16   2 -16         57.57         17.54        46.88 o                         
 -14   2 -16       2342.65       2228.07        85.65 o                         
 -12   2 -16      12117.70      12253.97       138.41 o                         
 -10   2 -16       2245.25       2216.16        73.72 o                         
  -8   2 -16      13884.48      13806.66       128.88 o                         
  -6   2 -16       3122.73       3198.94        63.36 o                         
  -4   2 -16       8737.71       8840.93       109.11 o                         
  -2   2 -16       4599.17       4401.47        61.32 o                         
   0   2 -16      19242.53      18972.98       215.73 o                         
   2   2 -16       5459.72       5169.61        86.13 o                         
   4   2 -16      30093.59      30920.34       376.87 o                         
   6   2 -16        659.70        677.98        45.91 o                         
   8   2 -16       5972.35       6264.02       122.34 o                         
  10   2 -16        562.62        551.17        45.75 o                         
  12   2 -16       3012.73       2976.48        83.57 o                         
  14   2 -16        267.75        247.76        46.83 o                         
  16   2 -16      12515.68      12834.87       546.76 o                         
  18   2 -16         50.36         46.00        61.43 o                         
  20   2 -16       3626.24       3764.46       243.00 o                         
  22   2 -16        108.49         76.78        72.32 o                         
  24   2 -16        376.19        479.76        96.69 o                         
  26   2 -16        206.86        282.55        88.63 o                         
 -21   3 -16         63.30          5.13        59.53 o                         
 -19   3 -16       2788.99       2877.47       112.30 o                         
 -17   3 -16        268.52        342.68        58.89 o                         
 -15   3 -16       3077.58       3227.69       101.06 o                         
 -13   3 -16        402.31        331.30        50.54 o                         
 -11   3 -16       8784.23       8857.94       121.82 o                         
  -9   3 -16        686.21        780.76        71.24 o                         
  -7   3 -16       7280.64       7160.46       113.12 o                         
  -5   3 -16        897.94        810.87        55.05 o                         
  -3   3 -16       5252.42       5116.94        95.97 o                         
  -1   3 -16       1166.04       1063.06        67.82 o                         
   1   3 -16       6831.32       6701.00       104.98 o                         
   3   3 -16       1359.12       1323.30        76.58 o                         
   5   3 -16       3172.54       3107.60        83.54 o                         
   7   3 -16       2492.93       2313.71        97.05 o                         
   9   3 -16       7022.75       6522.68       136.96 o                         
  11   3 -16       2510.91       2440.92        78.87 o                         
  13   3 -16       4988.23       4888.50       103.86 o                         
  15   3 -16       3504.00       3260.84       108.48 o                         
  17   3 -16       3527.72       3194.55       184.64 o                         
  19   3 -16       2214.55       2304.45       121.98 o                         
  21   3 -16       3315.43       3180.44       141.18 o                         
  23   3 -16       4170.87       4204.40       157.36 o                         
  25   3 -16        994.89       1061.83       107.28 o                         
 -20   4 -16       1026.97       1342.77       112.66 o                         
 -18   4 -16        806.21        925.94        99.61 o                         
 -16   4 -16       2056.21       2074.14       128.87 o                         
 -14   4 -16       1646.40       1422.04       129.30 o                         
 -12   4 -16       4845.13       5015.83       149.04 o                         
 -10   4 -16       1311.12       1281.11       104.35 o                         
  -8   4 -16       4958.79       5020.55       110.38 o                         
  -6   4 -16       1388.27       1272.26        77.60 o                         
  -4   4 -16       5215.02       5253.95       108.29 o                         
  -2   4 -16       3743.63       3612.42       122.25 o                         
   0   4 -16       3908.74       4104.49        97.86 o                         
   2   4 -16        363.88        388.24        50.48 o                         
   4   4 -16       4025.44       4253.26       100.98 o                         
   6   4 -16        126.53        117.57        46.08 o                         
   8   4 -16       1848.94       1983.07       108.14 o                         
  10   4 -16        901.60        776.64        77.24 o                         
  12   4 -16       7097.66       7235.14       164.46 o                         
  14   4 -16        877.01        930.77       105.92 o                         
  16   4 -16      10090.71       9655.55       192.59 o                         
  18   4 -16        116.20         -7.32       109.42 o                         
  20   4 -16       8615.47       8270.43       281.49 o                         
  22   4 -16        188.68        164.76       123.09 o                         
 -19   5 -16       1021.09        820.36       103.66 o                         
 -17   5 -16        201.75        203.36        82.54 o                         
 -15   5 -16        738.66        760.31        94.24 o                         
 -13   5 -16        384.44        327.99        79.51 o                         
 -11   5 -16       1773.17       1661.00       164.12 o                         
  -9   5 -16        154.86        139.34        54.81 o                         
  -7   5 -16       4980.63       4694.72       116.82 o                         
  -5   5 -16        940.44        909.84        68.18 o                         
  -3   5 -16       9114.19       8474.44       136.79 o                         
  -1   5 -16       1603.33       1479.86        85.27 o                         
   1   5 -16       1267.48        978.04        66.34 o                         
   3   5 -16       1345.06       1259.69        83.21 o                         
   5   5 -16        625.64        607.59        61.69 o                         
   7   5 -16       1112.86       1048.90        97.18 o                         
   9   5 -16       2020.37       2025.90       121.33 o                         
  11   5 -16       2691.32       2553.30       131.79 o                         
  13   5 -16       2171.25       1923.05       126.62 o                         
  15   5 -16        548.59        482.64        84.11 o                         
  17   5 -16       1976.36       1946.86       153.47 o                         
  19   5 -16       1142.88        998.10       156.49 o                         
  21   5 -16        551.51        313.62       137.41 o                         
 -14   6 -16        558.99        641.57        96.90 o                         
 -12   6 -16        932.55        965.95        81.93 o                         
 -10   6 -16        508.49        584.35        71.76 o                         
  -8   6 -16       5734.07       5781.12       156.21 o                         
  -6   6 -16       2011.99       1944.02       104.24 o                         
  -4   6 -16       2615.79       2678.96       106.84 o                         
  -2   6 -16        494.28        510.23        64.02 o                         
   0   6 -16       5129.20       4933.64       125.39 o                         
   2   6 -16        621.32        584.55        65.13 o                         
   4   6 -16       3535.03       3491.45       114.94 o                         
   6   6 -16       1480.89       1532.52        99.46 o                         
   8   6 -16       2722.27       2867.29       130.02 o                         
  10   6 -16        240.90        272.20        77.45 o                         
  12   6 -16       5726.10       5991.07       196.09 o                         
  14   6 -16        192.74        194.93        90.17 o                         
  16   6 -16       1205.16       1202.91       111.86 o                         
  18   6 -16        198.57        150.13       132.00 o                         
 -11   7 -16        759.77        709.61        80.86 o                         
  -9   7 -16         89.27        117.80        65.22 o                         
  -7   7 -16       1663.75       1526.22        99.98 o                         
  -5   7 -16        346.68        398.44        70.02 o                         
  -3   7 -16       2643.19       2426.89       122.19 o                         
  -1   7 -16        431.95        335.31        67.29 o                         
   1   7 -16        156.27        168.68        62.77 o                         
   3   7 -16         33.04        -35.05        59.17 o                         
   5   7 -16        710.33        693.70        76.05 o                         
   7   7 -16        140.91        132.47        64.21 o                         
   9   7 -16       1373.72       1241.73       108.50 o                         
  11   7 -16        191.08        163.39        81.62 o                         
  13   7 -16       1629.65       1478.07       127.06 o                         
 -25   1 -15         17.27         27.53        62.41 o                         
 -23   1 -15        572.13        568.98        71.23 o                         
 -21   1 -15        294.10        272.39        58.92 o                         
 -19   1 -15       1200.30       1347.79        89.78 o                         
 -17   1 -15        180.71        212.76        49.94 o                         
 -15   1 -15        174.96        192.58        44.94 o                         
 -13   1 -15       1133.32       1215.90        68.50 o                         
 -11   1 -15       1628.45       1564.31        66.19 o                         
  -9   1 -15        238.07        256.11        29.39 o                         
  -7   1 -15       1690.98       1791.72        45.47 o                         
  -5   1 -15        652.06        642.84        28.15 o                         
  -3   1 -15       3454.06       3764.01        54.02 o                         
  -1   1 -15        781.28        888.93        34.34 o                         
   1   1 -15        962.16       1102.18        34.19 o                         
   3   1 -15        203.99        252.09        21.97 o                         
   5   1 -15        326.15        379.30        26.86 o                         
   7   1 -15       3438.55       3478.64       113.45 o                         
   9   1 -15        378.48        409.70        47.31 o                         
  11   1 -15       1931.27       2082.27       110.16 o                         
  13   1 -15       4276.77       3993.29       110.27 o                         
  15   1 -15        415.65        462.61        87.79 o                         
  17   1 -15        233.94        347.34        65.43 o                         
  19   1 -15         28.41        103.33        63.38 o                         
  21   1 -15        853.71        820.39        86.73 o                         
  23   1 -15        374.35        413.71        81.12 o                         
  25   1 -15        804.95        791.63       134.54 o                         
  27   1 -15         20.78         36.73        82.64 o                         
 -24   2 -15        324.80        409.95        71.37 o                         
 -22   2 -15        359.10        429.80        67.13 o                         
 -20   2 -15        111.52        109.22        55.31 o                         
 -18   2 -15        448.00        394.87        58.04 o                         
 -16   2 -15        607.47        522.74        56.49 o                         
 -14   2 -15       4301.92       4055.48        97.44 o                         
 -12   2 -15        112.13        100.11        40.89 o                         
 -10   2 -15        763.49        812.92        51.58 o                         
  -8   2 -15       2350.97       2222.50        68.31 o                         
  -6   2 -15        532.04        550.16        40.47 o                         
  -4   2 -15        448.40        402.25        31.74 o                         
  -2   2 -15       1200.87       1162.23        42.37 o                         
   0   2 -15       1112.55       1316.41        39.32 o                         
   2   2 -15       1281.11       1294.10        40.95 o                         
   4   2 -15          5.04         -7.71        23.37 o                         
   6   2 -15       3916.49       3759.31        69.38 o                         
   8   2 -15        129.94        112.21        32.98 o                         
  10   2 -15        225.95        196.41        38.17 o                         
  12   2 -15        275.94        307.85        46.42 o                         
  14   2 -15       3929.51       3759.21       133.38 o                         
  16   2 -15       6578.84       6409.19       140.59 o                         
  18   2 -15       2709.72       2669.32       116.87 o                         
  20   2 -15        636.09        671.56        81.14 o                         
  22   2 -15        163.94        138.78        71.80 o                         
  24   2 -15         55.29        137.29        77.37 o                         
  26   2 -15        280.84        280.24        86.62 o                         
 -23   3 -15        454.77        466.54        72.53 o                         
 -21   3 -15        391.86        346.67        66.25 o                         
 -19   3 -15       1018.62        987.09        75.30 o                         
 -17   3 -15       1413.39       1337.33        85.17 o                         
 -15   3 -15        828.86        818.20        63.85 o                         
 -13   3 -15        650.07        638.15        56.27 o                         
 -11   3 -15       1999.22       2017.32        77.46 o                         
  -9   3 -15       3860.84       3576.62        82.60 o                         
  -7   3 -15       2445.93       2446.99        68.99 o                         
  -5   3 -15        594.96        585.08        48.83 o                         
  -3   3 -15       1547.84       1595.96        67.69 o                         
  -1   3 -15       2564.88       2661.01        77.36 o                         
   1   3 -15       2644.04       2652.99        76.85 o                         
   3   3 -15       1717.82       1664.81        84.23 o                         
   5   3 -15       4397.01       4255.36        89.02 o                         
   7   3 -15       3785.95       3265.40       196.88 o                         
   9   3 -15       3710.00       3650.04        78.16 o                         
  11   3 -15        653.42        631.82        62.71 o                         
  13   3 -15        233.48        239.29        46.92 o                         
  15   3 -15        466.41        454.96        54.89 o                         
  17   3 -15        882.34        909.33        79.99 o                         
  19   3 -15        281.93        300.65        70.76 o                         
  21   3 -15       1165.68       1220.10       108.71 o                         
  23   3 -15        490.41        529.32       139.79 o                         
  25   3 -15        136.27        159.08        86.67 o                         
 -22   4 -15        487.14        483.63        94.10 o                         
 -20   4 -15         20.52        -14.14        73.92 o                         
 -18   4 -15       1611.37       1725.29       128.87 o                         
 -16   4 -15         68.25         91.38        71.04 o                         
 -14   4 -15        906.09       1192.17        94.78 o                         
 -12   4 -15       3119.73       3123.22       146.15 o                         
 -10   4 -15       2311.29       2458.72       117.31 o                         
  -8   4 -15        180.31        166.83        59.45 o                         
  -6   4 -15       1023.28       1074.58        69.82 o                         
  -4   4 -15        364.40        367.98        49.59 o                         
  -2   4 -15         85.20         64.94        41.42 o                         
   0   4 -15        720.60        735.91        55.78 o                         
   2   4 -15       3491.08       3579.78       114.50 o                         
   4   4 -15        264.98        249.92        47.01 o                         
   6   4 -15       2933.64       2905.11        88.14 o                         
   8   4 -15       1138.37       1213.67       104.96 o                         
  10   4 -15        628.32        642.93        71.96 o                         
  12   4 -15        699.04        745.84       109.26 o                         
  14   4 -15        678.90        628.62       109.10 o                         
  16   4 -15       5562.38       5357.18       153.11 o                         
  18   4 -15       2102.53       2272.84       166.99 o                         
  20   4 -15        944.46       1007.22        94.06 o                         
  22   4 -15        686.84        698.75        91.15 o                         
  24   4 -15        190.19        167.57        84.62 o                         
 -19   5 -15        314.15        339.83       111.48 o                         
 -17   5 -15       1034.00       1004.50       128.34 o                         
 -15   5 -15       1505.36       1561.29       121.71 o                         
 -13   5 -15        303.91        398.46       104.17 o                         
 -11   5 -15       1639.04       1503.38       116.83 o                         
  -9   5 -15        239.32        198.61        54.55 o                         
  -7   5 -15       1995.02       2051.42        92.71 o                         
  -5   5 -15       2325.88       2111.86        91.54 o                         
  -3   5 -15       3353.97       3241.79        99.66 o                         
  -1   5 -15        373.36        370.73        71.56 o                         
   1   5 -15       2948.38       2834.44       120.10 o                         
   3   5 -15       1228.41       1131.87        75.37 o                         
   5   5 -15        986.63       1008.61        66.84 o                         
   7   5 -15         84.14         67.42        48.53 o                         
   9   5 -15       6433.46       6174.23       151.81 o                         
  11   5 -15        334.69        283.81        71.16 o                         
  13   5 -15       3907.96       3608.52       138.42 o                         
  15   5 -15        561.43        476.58        82.63 o                         
  17   5 -15       1759.75       1662.87       185.43 o                         
  19   5 -15        156.23        146.31       115.78 o                         
  21   5 -15        700.73        558.85       141.22 o                         
 -16   6 -15        194.24        152.31        84.23 o                         
 -14   6 -15       1343.95       1304.74       113.19 o                         
 -12   6 -15        692.85        553.25        89.11 o                         
 -10   6 -15       2336.53       2311.53       110.03 o                         
  -8   6 -15       1182.30       1169.70        78.39 o                         
  -6   6 -15       3096.94       3170.17       110.76 o                         
  -4   6 -15        791.23        867.73        70.45 o                         
  -2   6 -15       3165.37       3128.97       107.31 o                         
   0   6 -15         15.52         34.69        51.62 o                         
   2   6 -15       4147.60       3939.08       111.38 o                         
   4   6 -15       1767.73       1740.14        97.54 o                         
   6   6 -15        954.39        911.35        72.12 o                         
   8   6 -15        612.50        598.75        67.20 o                         
  10   6 -15        577.29        634.96        86.53 o                         
  12   6 -15         34.53          9.66        69.35 o                         
  14   6 -15       1569.67       1658.00       179.71 o                         
  16   6 -15        335.03        520.34        93.40 o                         
  18   6 -15       1322.62       1388.05       169.21 o                         
 -11   7 -15        960.43        864.98        82.90 o                         
  -9   7 -15        114.22        120.56        63.95 o                         
  -7   7 -15       1556.96       1555.24       108.21 o                         
  -5   7 -15        274.85        250.64        64.38 o                         
  -3   7 -15       1533.46       1540.17       131.29 o                         
  -1   7 -15       2229.96       2155.39       149.08 o                         
   1   7 -15        299.59        295.98        63.92 o                         
   3   7 -15        821.92        906.73        78.53 o                         
   5   7 -15       2353.55       2390.59       118.82 o                         
   7   7 -15        312.60        371.69        68.63 o                         
   9   7 -15       3361.33       3412.70       150.05 o                         
  11   7 -15         70.44         93.03        78.59 o                         
  13   7 -15       1570.88       1521.17       226.94 o                         
  15   7 -15        507.42        436.13        95.26 o                         
  -4   8 -15        441.57        395.33        73.63 o                         
  -2   8 -15        590.84        738.65        81.43 o                         
   0   8 -15       1199.97       1241.41        93.14 o                         
   2   8 -15       2530.10       2287.56       122.55 o                         
   4   8 -15       2767.14       2779.53       125.64 o                         
   6   8 -15        767.25        843.56        91.62 o                         
 -26   0 -14       1962.84       1943.72       215.97 o                         
 -24   0 -14       2693.45       2745.08       136.53 o                         
 -22   0 -14       5444.18       5549.41       153.20 o                         
 -20   0 -14       5306.74       5257.98       142.31 o                         
 -18   0 -14       5941.29       6417.31       142.47 o                         
 -16   0 -14       7111.52       6773.82       133.73 o                         
 -14   0 -14       2265.20       1917.48        84.36 o                         
 -12   0 -14       4713.81       4392.34        99.29 o                         
 -10   0 -14       4158.52       4379.81        92.43 o                         
  -8   0 -14       1271.10       1236.61        61.52 o                         
  -6   0 -14       2706.87       2554.45        67.34 o                         
  -4   0 -14       4824.05       5111.58        64.92 o                         
  -2   0 -14       1542.29       1475.68        42.87 o                         
   0   0 -14       1299.11       1094.32        41.20 o                         
   2   0 -14       2298.48       1958.74        59.24 o                         
   4   0 -14      11378.74      11090.53       121.82 o                         
   6   0 -14      20233.63      19105.91       170.80 o                         
   8   0 -14       1949.20       1973.27        67.98 o                         
  10   0 -14      12641.39      12793.69       207.38 o                         
  12   0 -14       1778.46       1824.44       121.82 o                         
  14   0 -14        742.28        962.16       119.91 o                         
  16   0 -14        926.15       1001.92       108.78 o                         
  18   0 -14      45939.95      45605.70       462.47 o                         
  20   0 -14        403.54        380.41       100.83 o                         
  22   0 -14       8308.71       7832.13       251.91 o                         
  24   0 -14        126.77        117.37       104.64 o                         
  26   0 -14       3980.75       4190.56       237.28 o                         
  28   0 -14        222.89        343.20       132.63 o                         
 -25   1 -14       5465.72       5482.09       143.70 o                         
 -23   1 -14        974.63        904.22        77.07 o                         
 -21   1 -14       8951.66       8817.23       148.63 o                         
 -19   1 -14        162.20        110.09        51.32 o                         
 -17   1 -14      13088.53      12829.84       130.14 o                         
 -15   1 -14        615.92        536.35        42.07 o                         
 -13   1 -14       4199.47       3959.52        70.80 o                         
 -11   1 -14       1157.45        992.59        46.70 o                         
  -9   1 -14       8205.85       7937.84       124.87 o                         
  -7   1 -14       1172.70       1139.01        42.14 o                         
  -5   1 -14      24606.68      24065.08       186.98 o                         
  -3   1 -14      14094.47      14259.09       106.92 o                         
  -1   1 -14      22138.38      21007.53       147.07 o                         
   1   1 -14       5828.34       5624.15        50.62 o                         
   3   1 -14      15130.56      14252.60        87.08 o                         
   5   1 -14       3432.68       3114.90        48.49 o                         
   7   1 -14      13822.20      13268.89       110.21 o                         
   9   1 -14       4162.97       3846.44        74.09 o                         
  11   1 -14       6682.88       6184.55        92.58 o                         
  13   1 -14       2180.27       2180.52       159.83 o                         
  15   1 -14       3163.44       3014.03       106.05 o                         
  17   1 -14       2966.13       2892.63       115.49 o                         
  19   1 -14       5380.15       5124.44       140.44 o                         
  21   1 -14       6508.85       6171.60       160.86 o                         
  23   1 -14       4691.67       4507.25       155.93 o                         
  25   1 -14       3846.27       3645.41       153.28 o                         
  27   1 -14       1120.57       1083.95       108.63 o                         
 -24   2 -14       1760.88       1672.84       106.01 o                         
 -22   2 -14       2927.77       2849.46       112.53 o                         
 -20   2 -14       2011.56       1967.46       100.84 o                         
 -18   2 -14       1118.09       1275.73        80.57 o                         
 -16   2 -14       2063.77       2286.90        92.88 o                         
 -14   2 -14       4538.69       4465.02        97.11 o                         
 -12   2 -14       4879.81       4542.11        91.85 o                         
 -10   2 -14      11341.92      11515.60       234.56 o                         
  -8   2 -14       2673.31       2583.26        67.03 o                         
  -6   2 -14      10777.22      11050.55       180.35 o                         
  -4   2 -14       4884.79       4615.61        62.28 o                         
  -2   2 -14      30299.40      30883.88       256.63 o                         
   0   2 -14       6141.49       6027.53       121.60 o                         
   2   2 -14      37972.54      38624.93       385.10 o                         
   4   2 -14        694.73        727.46        36.27 o                         
   6   2 -14      21226.43      21842.74       315.84 o                         
   8   2 -14        337.57        313.07        36.20 o                         
  10   2 -14       1966.00       2084.23        66.93 o                         
  12   2 -14        788.37        766.31        50.99 o                         
  14   2 -14       2904.37       3048.04       150.45 o                         
  16   2 -14        482.35        523.07        97.49 o                         
  18   2 -14      14524.11      14832.65       489.99 o                         
  20   2 -14        187.33        238.94        68.76 o                         
  22   2 -14       4086.49       4240.72       147.89 o                         
  24   2 -14        242.12        273.08        96.53 o                         
  26   2 -14        395.53        454.53        90.52 o                         
 -23   3 -14         51.52         43.99        60.75 o                         
 -21   3 -14       2109.68       2179.44       110.46 o                         
 -19   3 -14        555.39        589.21        65.67 o                         
 -17   3 -14       3477.59       3141.64       103.22 o                         
 -15   3 -14       1128.11       1253.99        80.20 o                         
 -13   3 -14       7624.15       7283.84       117.24 o                         
 -11   3 -14       1126.31       1061.72        63.78 o                         
  -9   3 -14       4726.54       4457.23       122.31 o                         
  -7   3 -14        109.39         55.84        33.03 o                         
  -5   3 -14       9022.30       8556.19       115.04 o                         
  -3   3 -14        399.18        363.00        42.04 o                         
  -1   3 -14       5290.80       4889.52        89.16 o                         
   1   3 -14       4057.60       3854.83        83.85 o                         
   3   3 -14      15252.50      13437.32       482.16 o                         
   5   3 -14       4209.97       4058.45        90.53 o                         
   7   3 -14       1757.01       1693.70        58.77 o                         
   9   3 -14       3617.35       3277.01        75.50 o                         
  11   3 -14       5077.44       4810.17       101.14 o                         
  13   3 -14       3849.06       3561.54        90.06 o                         
  15   3 -14       5763.02       5381.52       118.95 o                         
  17   3 -14       2407.96       2196.43       113.68 o                         
  19   3 -14       1820.65       1635.06       149.81 o                         
  21   3 -14       2698.65       2418.51       129.14 o                         
  23   3 -14       1038.73        899.98        94.78 o                         
  25   3 -14       3554.35       3511.95       158.52 o                         
 -22   4 -14       1619.43       1806.61       113.40 o                         
 -20   4 -14       1546.95       1652.46        99.30 o                         
 -18   4 -14       1696.98       1741.50        99.84 o                         
 -16   4 -14       2574.49       2681.03        99.69 o                         
 -14   4 -14       3673.60       4102.53       105.47 o                         
 -12   4 -14       3431.22       3450.37       122.80 o                         
 -10   4 -14       6269.40       6516.10       146.86 o                         
  -8   4 -14        466.04        413.33        67.59 o                         
  -6   4 -14        881.60       1030.87        70.53 o                         
  -4   4 -14        158.34        128.23        42.23 o                         
  -2   4 -14       1654.29       1453.41        72.23 o                         
   0   4 -14       2754.72       2630.28        80.86 o                         
   2   4 -14       9977.95       9718.38       173.03 o                         
   4   4 -14       1444.76       1345.47        72.15 o                         
   6   4 -14      11888.22      12184.45       142.43 o                         
   8   4 -14        549.36        449.95        64.68 o                         
  10   4 -14       1244.88       1276.84        93.98 o                         
  12   4 -14         42.30         18.92        48.41 o                         
  14   4 -14      12407.78      12689.96       148.20 o                         
  16   4 -14        161.87        155.12        51.46 o                         
  18   4 -14       7047.72       7356.26       200.70 o                         
  20   4 -14        747.74        830.09        87.63 o                         
  22   4 -14       6959.21       7161.24       289.92 o                         
  24   4 -14        365.45        404.66       118.48 o                         
 -19   5 -14         92.69        109.80        78.94 o                         
 -17   5 -14       3384.54       3174.44       150.80 o                         
 -15   5 -14        334.55        265.81        77.02 o                         
 -13   5 -14       8742.08       8622.68       184.80 o                         
 -11   5 -14         68.70         62.68        77.13 o                         
  -9   5 -14       5948.60       5882.65       154.39 o                         
  -7   5 -14        963.47        867.06        80.14 o                         
  -5   5 -14       3675.78       3547.39       100.75 o                         
  -3   5 -14       1348.86       1299.96        87.64 o                         
  -1   5 -14      10617.30      10858.76       155.89 o                         
   1   5 -14       1928.21       1846.74       103.94 o                         
   3   5 -14       3975.85       3725.69        98.00 o                         
   5   5 -14       2774.96       2493.51        92.97 o                         
   7   5 -14       4695.67       4454.43       108.76 o                         
   9   5 -14       1814.95       1748.62       109.29 o                         
  11   5 -14       3211.08       3079.52       126.33 o                         
  13   5 -14       1139.59       1193.79       130.73 o                         
  15   5 -14       2098.21       2008.30       207.22 o                         
  17   5 -14       1345.95       1212.48       148.22 o                         
  19   5 -14        122.59        108.14       117.69 o                         
  21   5 -14        373.76        332.06       132.95 o                         
  23   5 -14       1342.63       1286.59       173.35 o                         
 -16   6 -14        615.89        593.39        95.90 o                         
 -14   6 -14       2222.22       2160.50       139.41 o                         
 -12   6 -14       1248.41        991.91        97.16 o                         
 -10   6 -14        669.53        716.99        70.33 o                         
  -8   6 -14        740.01        717.18        69.05 o                         
  -6   6 -14       2504.49       2443.87       120.96 o                         
  -4   6 -14         93.01        104.25        52.76 o                         
  -2   6 -14       5698.79       5562.79       139.05 o                         
   0   6 -14       1493.15       1388.51        88.97 o                         
   2   6 -14       6338.24       6442.02       129.60 o                         
   4   6 -14        571.72        583.91        63.92 o                         
   6   6 -14       2400.24       2524.89       109.07 o                         
   8   6 -14        581.75        543.21        65.14 o                         
  10   6 -14       1516.82       1504.87       115.61 o                         
  12   6 -14        277.99        176.16        74.44 o                         
  14   6 -14        632.94        586.50        87.75 o                         
  16   6 -14        244.06        208.25        83.95 o                         
  18   6 -14       1483.18       1441.81       169.21 o                         
  20   6 -14         45.82         55.66       126.91 o                         
 -13   7 -14       1309.84       1105.92        88.55 o                         
 -11   7 -14        183.79        184.13        65.47 o                         
  -9   7 -14       1237.14       1194.28        86.34 o                         
  -7   7 -14        391.00        388.80        67.38 o                         
  -5   7 -14       1261.83       1319.56        88.21 o                         
  -3   7 -14        826.02        739.80        72.92 o                         
  -1   7 -14       3694.69       3412.32       118.57 o                         
   1   7 -14        456.21        436.48        66.73 o                         
   3   7 -14        237.95        185.75        60.54 o                         
   5   7 -14        468.85        451.71        68.01 o                         
   7   7 -14       2880.79       2783.18       115.35 o                         
   9   7 -14        947.91        962.89        98.87 o                         
  11   7 -14       2292.55       2413.54       139.61 o                         
  13   7 -14       1345.28       1199.12       109.45 o                         
  15   7 -14        529.22        558.46        96.62 o                         
  -6   8 -14       1177.70       1196.69        90.18 o                         
  -4   8 -14        458.62        483.67        75.51 o                         
  -2   8 -14         60.32         40.31        62.59 o                         
   0   8 -14        365.61        420.58        72.65 o                         
   2   8 -14        683.56        742.61        80.07 o                         
   4   8 -14          2.70         19.38        63.57 o                         
   6   8 -14        436.48        374.14        74.47 o                         
   8   8 -14        412.15        488.94        93.30 o                         
 -25   1 -13         91.82         -1.71        59.70 o                         
 -23   1 -13        119.71        189.42        59.27 o                         
 -21   1 -13        974.16       1129.31        65.10 o                         
 -19   1 -13        755.83        833.31        53.90 o                         
 -17   1 -13       2091.19       1957.46        67.50 o                         
 -15   1 -13        259.51        186.42        34.78 o                         
 -13   1 -13       2004.89       2011.23        57.75 o                         
 -11   1 -13        951.64        931.61        44.62 o                         
  -9   1 -13        824.22        766.12        39.39 o                         
  -7   1 -13       1607.83       1572.02        45.50 o                         
  -5   1 -13       1239.87       1322.66        36.33 o                         
  -3   1 -13        876.43        854.12        25.49 o                         
  -1   1 -13       6311.80       6414.63        87.90 o                         
   1   1 -13        154.60        147.97        18.59 o                         
   3   1 -13       9744.68       9767.76        81.73 o                         
   5   1 -13       1909.18       1862.41        64.64 o                         
   7   1 -13       5056.36       4787.75        72.81 o                         
   9   1 -13        151.61        140.67        32.41 o                         
  11   1 -13       1769.80       1920.19       112.08 o                         
  13   1 -13        712.96        856.23        71.09 o                         
  15   1 -13        594.12        617.58        69.02 o                         
  17   1 -13       1033.45       1045.89        78.05 o                         
  19   1 -13        482.63        542.54        72.19 o                         
  21   1 -13        959.76        908.71       102.42 o                         
  23   1 -13        842.92        869.99        89.60 o                         
  25   1 -13        861.70        870.02        96.32 o                         
  27   1 -13        390.89        411.64        98.28 o                         
 -26   2 -13        303.59        302.86        71.60 o                         
 -24   2 -13        129.73         48.58        59.56 o                         
 -22   2 -13        301.29        417.66        64.60 o                         
 -20   2 -13        367.64        378.05        59.60 o                         
 -18   2 -13        505.56        477.21        57.40 o                         
 -16   2 -13       1930.59       2011.34        84.35 o                         
 -14   2 -13        837.48        839.11        68.53 o                         
 -12   2 -13        458.78        479.04        45.93 o                         
 -10   2 -13        110.93        177.87        36.37 o                         
  -8   2 -13       5800.46       5521.59        83.12 o                         
  -6   2 -13        353.61        336.94        34.22 o                         
  -4   2 -13        958.27        882.07        40.89 o                         
  -2   2 -13        423.02        434.48        29.44 o                         
   0   2 -13       3236.50       3613.88        45.71 o                         
   2   2 -13       1436.40       1354.70        41.82 o                         
   4   2 -13       2218.76       2449.33        47.85 o                         
   6   2 -13         37.91         25.27        26.77 o                         
   8   2 -13        874.46        922.01        49.55 o                         
  10   2 -13        360.48        414.74        39.77 o                         
  12   2 -13        823.55        789.47        52.70 o                         
  14   2 -13       3358.04       3056.40       135.97 o                         
  16   2 -13         43.78         20.39        52.12 o                         
  18   2 -13       3552.95       3666.83       123.19 o                         
  20   2 -13       1460.54       1358.37       107.63 o                         
  22   2 -13         87.47        128.72        69.49 o                         
  24   2 -13        484.69        612.79        88.92 o                         
  26   2 -13        372.06        336.69        86.58 o                         
  28   2 -13         69.35         20.80        85.49 o                         
 -25   3 -13       1816.81       1694.79       108.83 o                         
 -23   3 -13        728.99        875.71        79.57 o                         
 -21   3 -13        186.27        157.04        58.91 o                         
 -19   3 -13       1011.61       1051.44        73.91 o                         
 -17   3 -13        583.07        545.90        59.49 o                         
 -15   3 -13        867.52        826.58        61.04 o                         
 -13   3 -13       2314.19       2278.66        81.73 o                         
 -11   3 -13       1096.23       1060.10        62.10 o                         
  -9   3 -13       1714.62       1667.27        65.06 o                         
  -7   3 -13        626.92        598.85        42.13 o                         
  -5   3 -13       1583.41       1581.10        65.65 o                         
  -3   3 -13        140.46        121.03        24.27 o                         
  -1   3 -13       3799.69       3624.60        78.29 o                         
   1   3 -13        253.67        140.98        36.11 o                         
   3   3 -13       3713.21       3450.32        87.09 o                         
   5   3 -13        616.63        612.86        35.09 o                         
   7   3 -13       1135.13       1257.65        58.10 o                         
   9   3 -13        848.32        857.31        50.31 o                         
  11   3 -13       3406.10       3314.30        79.77 o                         
  13   3 -13       2011.66       1971.48        76.87 o                         
  15   3 -13       5243.29       5000.12       124.40 o                         
  17   3 -13        403.90        419.96       111.01 o                         
  19   3 -13        980.09        887.02        82.74 o                         
  21   3 -13        102.58        114.85        67.38 o                         
  23   3 -13        478.51        397.24        81.98 o                         
  25   3 -13        284.23        289.35        83.73 o                         
  27   3 -13       1460.75       1405.21       117.72 o                         
 -22   4 -13        281.37        237.15        65.50 o                         
 -20   4 -13        501.13        433.13        67.04 o                         
 -18   4 -13        330.01        374.30        60.80 o                         
 -16   4 -13       1692.39       1644.13        92.00 o                         
 -14   4 -13        495.16        536.76        57.61 o                         
 -12   4 -13       2381.66       2274.75        83.47 o                         
 -10   4 -13       1502.72       1322.49        69.10 o                         
  -8   4 -13       2566.46       2584.47        90.68 o                         
  -6   4 -13        386.93        364.88        46.49 o                         
  -4   4 -13         14.34         30.78        38.09 o                         
  -2   4 -13        521.18        514.54        48.29 o                         
   0   4 -13       2329.62       2349.31        95.99 o                         
   2   4 -13         35.06         25.06        37.33 o                         
   4   4 -13       2646.21       2472.40        81.55 o                         
   6   4 -13       2910.70       2850.15       113.49 o                         
   8   4 -13       2510.40       2535.68       144.09 o                         
  10   4 -13        436.33        497.36        45.75 o                         
  12   4 -13        297.78        417.03        49.08 o                         
  14   4 -13       1464.42       1485.23        79.20 o                         
  16   4 -13        823.39        849.64        77.05 o                         
  18   4 -13       2856.77       3016.52       172.71 o                         
  20   4 -13       1864.23       1971.88       125.13 o                         
  22   4 -13        842.71        954.96        96.21 o                         
  24   4 -13        169.30        248.79        83.87 o                         
 -21   5 -13        652.76        723.35       101.32 o                         
 -19   5 -13        162.26        147.31        79.36 o                         
 -17   5 -13        482.73        546.89        86.01 o                         
 -15   5 -13       2437.63       2220.46       132.81 o                         
 -13   5 -13       3181.74       3026.09       135.96 o                         
 -11   5 -13       1179.67       1184.28        91.93 o                         
  -9   5 -13       3836.83       3696.81       129.73 o                         
  -7   5 -13       2180.10       2067.22        88.78 o                         
  -5   5 -13       2594.33       2230.81        86.92 o                         
  -3   5 -13       1692.29       1605.95        80.69 o                         
  -1   5 -13       3814.15       3670.52        97.19 o                         
   1   5 -13        543.57        513.40        54.41 o                         
   3   5 -13       5702.45       5730.07       110.97 o                         
   5   5 -13       3071.76       2977.67       125.15 o                         
   7   5 -13       2296.09       2273.25        87.93 o                         
   9   5 -13       1051.08        972.65        80.83 o                         
  11   5 -13       2362.41       2240.82       114.82 o                         
  13   5 -13        119.23        161.78        65.86 o                         
  15   5 -13       1187.66       1248.14        98.64 o                         
  17   5 -13        245.50        251.59       115.78 o                         
  19   5 -13        710.32        573.80       133.91 o                         
  21   5 -13        467.70        433.07        85.59 o                         
  23   5 -13        913.37        995.00       102.53 o                         
 -18   6 -13         11.12         72.18        81.29 o                         
 -16   6 -13       1051.27       1185.26       122.30 o                         
 -14   6 -13         76.10         30.06        73.63 o                         
 -12   6 -13       4204.73       4182.73       156.25 o                         
 -10   6 -13       1717.13       1685.01       125.64 o                         
  -8   6 -13       2987.77       2824.37       103.84 o                         
  -6   6 -13        909.56        859.78        69.63 o                         
  -4   6 -13       2154.45       2126.67        96.50 o                         
  -2   6 -13       1678.77       1699.87        91.13 o                         
   0   6 -13       1111.19       1054.88        82.80 o                         
   2   6 -13       2304.30       2262.01        92.47 o                         
   4   6 -13       6299.15       6140.08       125.40 o                         
   6   6 -13       1939.50       1983.68        96.32 o                         
   8   6 -13       2825.84       2788.78       105.56 o                         
  10   6 -13        314.96        316.18        73.21 o                         
  12   6 -13        269.02        314.09        77.91 o                         
  14   6 -13        539.47        539.45        84.91 o                         
  16   6 -13       1163.41       1129.39       123.57 o                         
  18   6 -13       2846.05       2622.16       212.47 o                         
  20   6 -13        304.73        291.67       135.18 o                         
 -13   7 -13       1744.36       1587.48       126.11 o                         
 -11   7 -13        485.63        509.43        71.89 o                         
  -9   7 -13       1651.33       1699.40       103.15 o                         
  -7   7 -13         30.34          4.23        57.72 o                         
  -5   7 -13       2024.32       1962.25       107.27 o                         
  -3   7 -13        897.49        769.50        71.97 o                         
  -1   7 -13       2641.60       2461.19       133.68 o                         
   1   7 -13         66.99         92.42        56.68 o                         
   3   7 -13       3356.62       3181.62       114.56 o                         
   5   7 -13        972.93        738.69        72.83 o                         
   7   7 -13       2576.58       2368.05       111.03 o                         
   9   7 -13        700.34        650.03        89.74 o                         
  11   7 -13       2027.14       2035.66       131.73 o                         
  13   7 -13         62.75         61.97        77.36 o                         
  15   7 -13       2998.88       2898.50       155.23 o                         
  17   7 -13        444.09        306.94       138.36 o                         
  -8   8 -13       1339.75       1296.49        93.28 o                         
  -6   8 -13        840.36        915.23        83.12 o                         
  -4   8 -13       1737.66       1762.58       110.97 o                         
  -2   8 -13        189.25        172.16        64.21 o                         
   0   8 -13        581.52        696.71        78.22 o                         
   2   8 -13        111.73        113.85        63.67 o                         
   4   8 -13       4533.67       4319.99       135.16 o                         
   6   8 -13        947.59        947.06        84.61 o                         
   8   8 -13        671.97        630.63        78.91 o                         
  10   8 -13        425.87        452.29        93.28 o                         
 -26   0 -12       5046.78       5121.43       170.75 o                         
 -24   0 -12       7931.73       8155.30       185.09 o                         
 -22   0 -12       4475.64       4359.31       139.89 o                         
 -20   0 -12      20635.13      20567.30       324.75 o                         
 -18   0 -12      10281.04       9849.78       160.77 o                         
 -16   0 -12       2639.00       2514.54        94.15 o                         
 -14   0 -12       1207.33       1350.29        76.40 o                         
 -12   0 -12       6824.31       6889.30       111.54 o                         
 -10   0 -12       1619.94       1679.81        77.45 o                         
  -8   0 -12      17392.54      18510.22       223.76 o                         
  -6   0 -12       1619.53       1671.46        56.26 o                         
  -4   0 -12        109.49         60.92        27.79 o                         
  -2   0 -12       2083.12       2090.86        44.30 o                         
   0   0 -12      22181.05      23312.31       109.23 o                         
   2   0 -12       7619.07       8191.00        87.30 o                         
   4   0 -12      39593.15      40026.39       275.29 o                         
   6   0 -12       1681.26       1839.58        58.13 o                         
   8   0 -12      45372.18      45519.04       217.22 o                         
  10   0 -12       1490.61       1447.21       103.05 o                         
  12   0 -12      16685.68      17233.62       240.78 o                         
  14   0 -12       3908.77       4070.33       151.40 o                         
  16   0 -12       7084.07       6860.11       193.39 o                         
  18   0 -12       4057.87       4054.43       175.89 o                         
  20   0 -12      46497.70      45963.84       480.28 o                         
  22   0 -12        704.39        656.49       113.55 o                         
  24   0 -12       5914.70       6454.26       245.87 o                         
  26   0 -12       2288.85       2178.77       203.56 o                         
  28   0 -12        330.84        364.83       129.45 o                         
 -27   1 -12       1377.46       1604.76       109.91 o                         
 -25   1 -12       1381.07       1439.37        81.61 o                         
 -23   1 -12       6119.64       6333.21       116.14 o                         
 -21   1 -12        123.40        107.75        43.24 o                         
 -19   1 -12       5537.43       5577.04        95.53 o                         
 -17   1 -12        600.43        604.14        45.15 o                         
 -15   1 -12       7024.03       6702.44        89.21 o                         
 -13   1 -12        757.07        820.34        44.31 o                         
 -11   1 -12       6096.56       6229.50        73.20 o                         
  -9   1 -12       2261.26       2191.25        47.96 o                         
  -7   1 -12      22438.94      22460.46       106.64 o                         
  -5   1 -12       1438.17       1409.85        35.12 o                         
  -3   1 -12      24099.26      23568.56       130.82 o                         
  -1   1 -12       5071.23       4798.95        46.51 o                         
   1   1 -12       8734.78       8561.56        54.50 o                         
   3   1 -12       7287.99       7225.92        72.68 o                         
   5   1 -12       8155.23       7890.68        77.22 o                         
   7   1 -12      12922.26      12924.77       103.16 o                         
   9   1 -12      10378.07       9979.36        99.27 o                         
  11   1 -12       5745.62       5368.01        83.38 o                         
  13   1 -12       5182.10       4785.78       107.39 o                         
  15   1 -12       4757.48       4392.70       112.28 o                         
  17   1 -12       2949.10       2669.58       108.88 o                         
  19   1 -12       3044.85       2844.64       116.39 o                         
  21   1 -12       5108.51       4841.22       156.49 o                         
  23   1 -12       9803.82       9844.04       190.22 o                         
  25   1 -12       2454.34       2500.69       138.62 o                         
  27   1 -12       3333.99       3347.35       156.92 o                         
  29   1 -12        311.27        371.67        93.45 o                         
 -26   2 -12        585.66        603.70        76.86 o                         
 -24   2 -12       1109.89       1307.38        94.59 o                         
 -22   2 -12       1465.38       1500.21        94.90 o                         
 -20   2 -12       2404.53       2567.76        99.86 o                         
 -18   2 -12       1826.75       1647.27        85.29 o                         
 -16   2 -12       7863.95       8271.78       131.90 o                         
 -14   2 -12       3745.90       3692.47        69.81 o                         
 -12   2 -12       6834.81       6979.85        79.61 o                         
 -10   2 -12       3445.28       3402.46        56.36 o                         
  -8   2 -12      32299.33      32933.67       411.39 o                         
  -6   2 -12       3095.41       2989.15        61.44 o                         
  -4   2 -12      17424.96      17730.61       238.14 o                         
  -2   2 -12       2520.39       2551.83        44.36 o                         
   0   2 -12       6764.25       7066.50       134.82 o                         
   2   2 -12       1841.47       1743.18        46.87 o                         
   4   2 -12      23945.14      23779.79       342.30 o                         
   6   2 -12       1478.02       1387.39        49.40 o                         
   8   2 -12      20930.72      21404.46       229.41 o                         
  10   2 -12        538.51        585.32        41.61 o                         
  12   2 -12        136.69        201.39        37.75 o                         
  14   2 -12        208.60        138.20        49.18 o                         
  16   2 -12        162.85        196.02        55.12 o                         
  18   2 -12        561.92        653.81        94.47 o                         
  20   2 -12       7904.13       8149.71       166.14 o                         
  22   2 -12       1044.44        914.49        89.58 o                         
  24   2 -12       2658.79       2552.97       164.92 o                         
  26   2 -12         29.30          8.96        85.08 o                         
  28   2 -12       2469.80       2501.83       152.36 o                         
 -25   3 -12        396.20        464.80        74.35 o                         
 -23   3 -12       3637.42       3670.92       150.56 o                         
 -21   3 -12         56.68         70.99        54.80 o                         
 -19   3 -12       3679.52       3791.18       110.40 o                         
 -17   3 -12        977.33        853.35        64.51 o                         
 -15   3 -12      16059.89      15685.80       162.68 o                         
 -13   3 -12       2140.10       2007.90        78.17 o                         
 -11   3 -12       6261.86       6250.01        99.38 o                         
  -9   3 -12        565.03        641.30        48.48 o                         
  -7   3 -12       4358.06       4421.34       133.34 o                         
  -5   3 -12        969.14       1124.08        77.45 o                         
  -3   3 -12      18198.93      18490.32       334.55 o                         
  -1   3 -12       2016.46       1791.77        63.59 o                         
   1   3 -12      11045.88      10591.47       199.40 o                         
   3   3 -12       5469.42       4776.57       136.79 o                         
   5   3 -12      15485.78      15493.75       286.65 o                         
   7   3 -12       3707.55       3456.58        96.08 o                         
   9   3 -12       5994.54       5784.62        86.90 o                         
  11   3 -12       8510.05       8097.55       105.95 o                         
  13   3 -12      13485.55      12530.23       244.90 o                         
  15   3 -12       5028.29       4650.81       120.16 o                         
  17   3 -12       4107.90       3757.42       120.60 o                         
  19   3 -12       4032.44       3796.49       129.81 o                         
  21   3 -12        638.61        543.74        79.45 o                         
  23   3 -12       2437.68       2505.49       136.78 o                         
  25   3 -12       1947.78       1872.08       150.76 o                         
  27   3 -12       5574.27       5641.51       203.88 o                         
 -24   4 -12       1896.02       1935.82       116.74 o                         
 -22   4 -12       1031.69        967.34        82.33 o                         
 -20   4 -12       2385.07       2320.69       109.91 o                         
 -18   4 -12        783.05        874.42        70.75 o                         
 -16   4 -12       1915.22       1918.63        90.04 o                         
 -14   4 -12       1388.08       1330.65        79.40 o                         
 -12   4 -12       4821.73       4816.78       121.96 o                         
 -10   4 -12       5224.32       5316.91       134.51 o                         
  -8   4 -12       1591.27       1553.02        73.89 o                         
  -6   4 -12        501.93        545.32        44.60 o                         
  -4   4 -12       1249.68       1265.21        66.56 o                         
  -2   4 -12        763.44        800.83        53.25 o                         
   0   4 -12       7974.50       7811.12       135.27 o                         
   2   4 -12        320.38        308.97        43.34 o                         
   4   4 -12      13607.71      13883.87       140.48 o                         
   6   4 -12       3637.69       3675.51        86.43 o                         
   8   4 -12       7702.04       8379.66       273.29 o                         
  10   4 -12       3487.16       3436.95        80.16 o                         
  12   4 -12       4919.65       5184.86       146.94 o                         
  14   4 -12        609.13        621.71        69.82 o                         
  16   4 -12      15688.46      15828.08       399.34 o                         
  18   4 -12       1034.10       1053.89        85.36 o                         
  20   4 -12       5076.25       5504.64       156.46 o                         
  22   4 -12         58.20        120.17        74.10 o                         
  24   4 -12       1827.62       1923.14       137.47 o                         
  26   4 -12        257.13        283.63        90.24 o                         
 -21   5 -12         60.17        103.57        64.70 o                         
 -19   5 -12       2760.81       2914.37       117.22 o                         
 -17   5 -12        306.21        300.13        66.31 o                         
 -15   5 -12       2421.02       2252.63       176.53 o                         
 -13   5 -12       1124.22        949.24       116.25 o                         
 -11   5 -12       6759.93       6708.98       160.78 o                         
  -9   5 -12        826.56        826.46        78.80 o                         
  -7   5 -12       2140.91       1949.97        82.70 o                         
  -5   5 -12         74.48         34.15        43.73 o                         
  -3   5 -12       4642.25       4312.37        99.46 o                         
  -1   5 -12       5470.65       4980.30       104.83 o                         
   1   5 -12       8516.06       7901.01       120.52 o                         
   3   5 -12       8568.45       7914.08       120.76 o                         
   5   5 -12       2993.25       2828.20        88.32 o                         
   7   5 -12       3409.97       3407.85       116.22 o                         
   9   5 -12       2068.32       1951.16       108.74 o                         
  11   5 -12       1863.53       1731.06       108.77 o                         
  13   5 -12       2628.45       2596.95       122.91 o                         
  15   5 -12       2791.07       2666.84        96.16 o                         
  17   5 -12       3134.62       3055.81       274.33 o                         
  19   5 -12        694.56        611.96        81.84 o                         
  21   5 -12        607.55        556.99        86.10 o                         
  23   5 -12        773.71        773.25        96.01 o                         
 -18   6 -12        209.28        171.48        82.35 o                         
 -16   6 -12        212.23        285.49        82.43 o                         
 -14   6 -12        474.19        469.42        85.35 o                         
 -12   6 -12       6210.52       6221.77       166.60 o                         
 -10   6 -12       2056.33       1997.54       122.44 o                         
  -8   6 -12       8173.70       8290.09       143.02 o                         
  -6   6 -12        924.13        862.58        67.96 o                         
  -4   6 -12       4973.30       5051.66       114.87 o                         
  -2   6 -12       2151.59       2042.16        90.72 o                         
   0   6 -12        688.66        788.07        64.56 o                         
   2   6 -12       1098.24       1076.89        71.32 o                         
   4   6 -12       9659.89       9080.85       164.63 o                         
   6   6 -12        831.69        712.84        63.83 o                         
   8   6 -12       2525.36       2355.68        97.90 o                         
  10   6 -12        521.64        513.79        77.12 o                         
  12   6 -12        616.44        650.32        82.74 o                         
  14   6 -12        385.21        353.57        79.01 o                         
  16   6 -12       1918.33       1983.42       131.89 o                         
  18   6 -12        538.25        547.40       132.32 o                         
  20   6 -12        580.50        625.01       144.72 o                         
 -15   7 -12       1057.05       1036.08       143.29 o                         
 -13   7 -12        270.43        239.62        82.18 o                         
 -11   7 -12       2920.02       2622.52       112.55 o                         
  -9   7 -12         67.79         66.12        56.95 o                         
  -7   7 -12       1396.28       1196.28        84.85 o                         
  -5   7 -12        635.91        663.91        69.83 o                         
  -3   7 -12         71.58         73.59        60.38 o                         
  -1   7 -12         67.75         71.33        53.91 o                         
   1   7 -12       7879.50       7768.92       146.23 o                         
   3   7 -12         82.31        104.63        55.62 o                         
   5   7 -12        520.84        529.53        65.92 o                         
   7   7 -12        994.75       1039.72        77.72 o                         
   9   7 -12        950.46        913.65        94.55 o                         
  11   7 -12       2306.78       2294.43       133.86 o                         
  13   7 -12        686.91        610.14        91.37 o                         
  15   7 -12        683.76        580.42        94.50 o                         
  17   7 -12       1061.65        911.59       154.58 o                         
 -10   8 -12         62.76        -17.39        62.98 o                         
  -8   8 -12        501.40        518.40        74.37 o                         
  -6   8 -12        154.70        205.12        63.32 o                         
  -4   8 -12       1483.36       1553.06       107.87 o                         
  -2   8 -12        332.27        270.11        66.45 o                         
   0   8 -12        312.42        313.95        68.33 o                         
   2   8 -12        670.39        579.86        74.17 o                         
   4   8 -12       1660.52       1725.34       110.30 o                         
   6   8 -12        683.37        667.19        77.23 o                         
   8   8 -12       1304.58       1246.09        88.94 o                         
  10   8 -12         60.81         84.94        84.61 o                         
  12   8 -12       1395.26       1534.54       121.68 o                         
 -27   1 -11        676.71        638.92        65.50 o                         
 -25   1 -11        290.31        342.94        55.48 o                         
 -23   1 -11        199.89        194.23        48.18 o                         
 -21   1 -11        917.37        983.67        59.34 o                         
 -19   1 -11        226.47        182.71        40.99 o                         
 -17   1 -11        208.23        168.47        37.15 o                         
 -15   1 -11       2574.15       2527.64        64.12 o                         
 -13   1 -11        703.74        754.97        44.37 o                         
 -11   1 -11       3416.38       3375.20       103.20 o                         
  -9   1 -11       1212.42       1261.10        41.26 o                         
  -7   1 -11       1138.24       1040.75        36.27 o                         
  -5   1 -11       1727.75       1608.78        48.89 o                         
  -3   1 -11        862.42        760.78        22.96 o                         
  -1   1 -11       1229.75       1312.22        43.94 o                         
   1   1 -11       2422.55       2719.34        34.72 o                         
   3   1 -11       1740.88       1875.04        58.27 o                         
   5   1 -11        520.79        576.74        28.05 o                         
   7   1 -11       1002.16        979.42        46.13 o                         
   9   1 -11       6320.47       7019.92       202.01 o                         
  11   1 -11        953.96       1085.23        69.64 o                         
  13   1 -11       1411.34       1584.18        79.56 o                         
  15   1 -11       2929.62       3047.39       263.20 o                         
  17   1 -11       5306.24       5273.36       128.70 o                         
  19   1 -11        532.39        542.23        68.91 o                         
  21   1 -11         45.51         56.17        61.12 o                         
  23   1 -11        610.93        669.10       122.14 o                         
  25   1 -11        464.52        399.04        82.98 o                         
  27   1 -11        281.85        258.18       104.17 o                         
  29   1 -11       1644.15       1765.60       150.12 o                         
 -26   2 -11        560.13        630.94        76.99 o                         
 -24   2 -11        804.29        742.35        74.12 o                         
 -22   2 -11       1156.48       1052.84        67.36 o                         
 -20   2 -11       1432.15       1258.52        66.55 o                         
 -18   2 -11       2009.42       1881.27        70.93 o                         
 -16   2 -11        409.86        453.02        41.37 o                         
 -14   2 -11       2022.24       1888.92        58.00 o                         
 -12   2 -11         61.44         63.10        27.51 o                         
 -10   2 -11        541.21        490.56        33.40 o                         
  -8   2 -11       1042.59       1201.37        40.50 o                         
  -6   2 -11       2890.26       2957.64       103.89 o                         
  -4   2 -11       3370.16       3661.50        59.14 o                         
  -2   2 -11       7010.86       7457.02        67.58 o                         
   0   2 -11       3268.03       3573.07        65.59 o                         
   2   2 -11       3326.91       3309.53        76.72 o                         
   4   2 -11       2930.50       2945.03        79.19 o                         
   6   2 -11       3951.72       3849.48        74.87 o                         
   8   2 -11        299.66        260.11        32.40 o                         
  10   2 -11         57.82         93.53        31.44 o                         
  12   2 -11       2715.49       2576.71        71.25 o                         
  14   2 -11        881.38        800.31        67.89 o                         
  16   2 -11        771.57        737.21        66.54 o                         
  18   2 -11        302.14        262.54        61.86 o                         
  20   2 -11       3521.11       3370.01       138.52 o                         
  22   2 -11       1135.72       1047.11        90.75 o                         
  24   2 -11         68.68         81.75        69.89 o                         
  26   2 -11         83.45         57.82        76.75 o                         
  28   2 -11         50.77         12.28        81.04 o                         
 -25   3 -11       1104.98       1108.11        86.32 o                         
 -23   3 -11       1585.55       1599.04       106.85 o                         
 -21   3 -11        372.99        351.15        60.36 o                         
 -19   3 -11       2844.30       2679.48       100.61 o                         
 -17   3 -11        280.20        364.26        52.91 o                         
 -15   3 -11       5631.90       5171.91       177.58 o                         
 -13   3 -11       2727.26       2780.85        81.75 o                         
 -11   3 -11       4603.91       4533.05       127.88 o                         
  -9   3 -11        538.18        541.88        43.02 o                         
  -7   3 -11       1485.99       1461.67        55.02 o                         
  -5   3 -11        658.55        735.62        42.93 o                         
  -3   3 -11       2944.38       2830.20        48.16 o                         
  -1   3 -11        313.22        299.96        50.82 o                         
   1   3 -11       4489.68       4753.40       145.25 o                         
   3   3 -11        372.34        391.46        26.56 o                         
   5   3 -11       2004.38       1757.84        64.23 o                         
   7   3 -11       2015.51       1873.00        61.38 o                         
   9   3 -11       4819.11       4867.96       103.63 o                         
  11   3 -11        262.78        184.96        37.39 o                         
  13   3 -11       1471.78       1273.27        69.16 o                         
  15   3 -11        463.56        526.73        64.41 o                         
  17   3 -11        170.78        151.55        57.90 o                         
  19   3 -11        301.59        284.43        66.11 o                         
  21   3 -11       6061.96       5983.99       156.34 o                         
  23   3 -11       1579.24       1588.84       123.82 o                         
  25   3 -11        882.39        802.42        96.47 o                         
  27   3 -11        129.60        205.68        84.25 o                         
 -24   4 -11        413.91        352.68        72.44 o                         
 -22   4 -11        329.95        327.47        66.67 o                         
 -20   4 -11        886.78        761.99        71.79 o                         
 -18   4 -11        977.42        954.50        71.39 o                         
 -16   4 -11          4.88        -21.82        45.63 o                         
 -14   4 -11       3308.31       3342.42        92.73 o                         
 -12   4 -11        152.63        134.08        42.98 o                         
 -10   4 -11       3803.29       3557.21        82.81 o                         
  -8   4 -11        511.47        562.02        47.93 o                         
  -6   4 -11        248.89        225.37        35.37 o                         
  -4   4 -11        289.63        257.66        37.42 o                         
  -2   4 -11       1663.96       1609.30        49.73 o                         
   0   4 -11        793.72        735.18        50.63 o                         
   2   4 -11       8134.78       8334.83       109.72 o                         
   4   4 -11       2437.65       2317.66        53.09 o                         
   6   4 -11       4508.91       4807.21       150.15 o                         
   8   4 -11       3219.03       3282.12        82.98 o                         
  10   4 -11       9353.19       9506.36       239.02 o                         
  12   4 -11         87.85         95.84        40.56 o                         
  14   4 -11        179.53        201.52        46.43 o                         
  16   4 -11        637.68        702.32        87.79 o                         
  18   4 -11        787.00        824.67        80.28 o                         
  20   4 -11       4050.34       4037.96       140.86 o                         
  22   4 -11       1381.38       1413.80       114.51 o                         
  24   4 -11        882.38        811.49        95.78 o                         
  26   4 -11        606.86        690.93       101.06 o                         
 -21   5 -11        618.62        627.30        75.40 o                         
 -19   5 -11        840.93        944.30        75.94 o                         
 -17   5 -11        425.15        399.85        61.02 o                         
 -15   5 -11        881.77        856.91        66.41 o                         
 -13   5 -11       1290.58       1205.65        79.58 o                         
 -11   5 -11       4112.30       4001.43       139.77 o                         
  -9   5 -11        589.11        581.70        70.71 o                         
  -7   5 -11       1687.43       1717.35       100.44 o                         
  -5   5 -11        359.69        380.09        49.89 o                         
  -3   5 -11       4528.91       4344.16        96.84 o                         
  -1   5 -11       2593.55       2512.13        82.70 o                         
   1   5 -11       3865.11       3672.74       107.73 o                         
   3   5 -11       3459.43       3692.23        92.14 o                         
   5   5 -11       8143.11       7912.34       121.36 o                         
   7   5 -11        799.10        788.23        57.42 o                         
   9   5 -11       2201.86       2039.20       101.77 o                         
  11   5 -11        153.60        174.20        43.41 o                         
  13   5 -11       2185.68       2296.14        86.02 o                         
  15   5 -11        543.84        523.75        67.45 o                         
  17   5 -11       2798.81       2774.46       121.65 o                         
  19   5 -11        740.99        639.51        82.34 o                         
  21   5 -11        577.41        629.06       120.39 o                         
  23   5 -11        373.51        386.12        85.16 o                         
 -20   6 -11        261.44        304.12        90.02 o                         
 -18   6 -11       1337.22       1338.81       110.90 o                         
 -16   6 -11         54.84         75.80        73.75 o                         
 -14   6 -11       2131.60       2235.46       132.25 o                         
 -12   6 -11        725.83        769.64        86.67 o                         
 -10   6 -11       7462.42       7510.73       171.27 o                         
  -8   6 -11       2038.49       2054.65        92.09 o                         
  -6   6 -11       4929.40       4826.62       115.01 o                         
  -4   6 -11        442.10        446.94        57.59 o                         
  -2   6 -11       2981.38       2754.40        94.58 o                         
   0   6 -11        188.31        169.88        49.95 o                         
   2   6 -11       1743.58       1627.75        86.54 o                         
   4   6 -11        872.48        848.20        64.05 o                         
   6   6 -11       4111.89       4030.67       105.62 o                         
   8   6 -11        731.70        729.47        64.82 o                         
  10   6 -11       1203.97       1284.14       104.99 o                         
  12   6 -11        884.91        861.71        88.05 o                         
  14   6 -11       1080.90       1065.25       108.94 o                         
  16   6 -11        217.58        127.23       110.69 o                         
  18   6 -11        545.89        497.78       130.09 o                         
  20   6 -11        871.77        701.98       143.45 o                         
  22   6 -11       1318.29       1341.30       171.12 o                         
 -15   7 -11        386.17        451.28        90.17 o                         
 -13   7 -11         71.38         42.55        74.24 o                         
 -11   7 -11       1319.13       1156.25       102.41 o                         
  -9   7 -11        239.82        199.04        60.47 o                         
  -7   7 -11       2259.46       2269.92       107.59 o                         
  -5   7 -11       1149.43       1201.98        81.34 o                         
  -3   7 -11       1373.52       1253.83       112.91 o                         
  -1   7 -11        293.07        224.35        57.57 o                         
   1   7 -11       5018.38       4918.42       122.40 o                         
   3   7 -11         54.35         20.11        51.04 o                         
   5   7 -11       1729.90       1694.52        96.16 o                         
   7   7 -11       1467.87       1523.23       143.19 o                         
   9   7 -11       3720.42       3714.02       296.28 o                         
  11   7 -11        298.89        356.07        80.37 o                         
  13   7 -11       4557.52       4529.48       158.52 o                         
  15   7 -11        113.77         51.45        78.60 o                         
  17   7 -11       2793.57       2703.59       215.97 o                         
 -10   8 -11       1293.32       1390.76        93.45 o                         
  -8   8 -11        232.23        248.11        66.25 o                         
  -6   8 -11       3925.15       3933.50       131.51 o                         
  -4   8 -11        348.53        353.91        66.17 o                         
  -2   8 -11        477.21        584.80        71.76 o                         
   0   8 -11       1617.83       1534.11       104.41 o                         
   2   8 -11        164.05        190.15        62.54 o                         
   4   8 -11       2584.40       2823.50       118.62 o                         
   6   8 -11       5860.86       5830.66       145.68 o                         
   8   8 -11        627.06        747.72        78.23 o                         
  10   8 -11       1567.47       1757.91       137.53 o                         
  12   8 -11        834.53        742.11       100.65 o                         
 -28   0 -10       1060.65       1143.33       107.82 o                         
 -26   0 -10       4526.96       4758.84       161.52 o                         
 -24   0 -10       3937.53       4109.03       143.24 o                         
 -22   0 -10       3332.08       3663.96       280.70 o                         
 -20   0 -10       5569.65       5755.72       140.79 o                         
 -18   0 -10       2811.74       2677.97       104.33 o                         
 -16   0 -10       5075.44       5087.21       115.57 o                         
 -14   0 -10        516.78        573.23        53.80 o                         
 -12   0 -10       4116.36       3810.82        94.63 o                         
 -10   0 -10       1972.56       1862.58        65.21 o                         
  -8   0 -10       1707.48       1658.56        59.61 o                         
  -6   0 -10      28287.60      30470.46       298.51 o                         
  -4   0 -10       1524.13       1688.18        50.15 o                         
  -2   0 -10       6726.50       6914.28        60.22 o                         
   0   0 -10       1118.39        997.48        34.76 o                         
   2   0 -10       4225.84       3906.63        61.42 o                         
   4   0 -10       6541.72       6146.25        75.15 o                         
   6   0 -10      59840.12      64713.78       340.49 o                         
   8   0 -10       1875.42       1721.18        89.22 o                         
  10   0 -10      21971.93      21391.10       237.60 o                         
  12   0 -10       1059.74       1183.22        96.37 o                         
  14   0 -10      17319.89      17349.71       248.09 o                         
  16   0 -10        988.94       1040.40       113.55 o                         
  18   0 -10       7378.56       7324.18       201.02 o                         
  20   0 -10        550.84        565.84       101.15 o                         
  22   0 -10      19783.38      19812.21       342.88 o                         
  24   0 -10       1996.59       2112.61       184.80 o                         
  26   0 -10       1467.62       1474.89       178.44 o                         
  28   0 -10        432.52        622.14       134.54 o                         
  30   0 -10       1090.45       1249.69       170.17 o                         
 -27   1 -10        321.20        284.67        57.30 o                         
 -25   1 -10       3373.96       3396.23       101.61 o                         
 -23   1 -10        873.01        830.95        59.77 o                         
 -21   1 -10       8814.22       8689.82       119.69 o                         
 -19   1 -10       1045.96        979.56        56.24 o                         
 -17   1 -10       7508.32       7415.39        97.17 o                         
 -15   1 -10        761.11        828.21        46.08 o                         
 -13   1 -10      20875.82      20560.77       127.41 o                         
 -11   1 -10       5910.17       5750.23        68.57 o                         
  -9   1 -10      14143.80      13602.42       144.38 o                         
  -7   1 -10       8056.76       7475.53       100.71 o                         
  -5   1 -10      21201.26      19687.99        86.42 o                         
  -3   1 -10       7302.98       6954.67        80.61 o                         
  -1   1 -10      17895.30      16814.90       132.24 o                         
   1   1 -10       7435.85       6985.01        48.53 o                         
   3   1 -10      24425.21      23853.31       132.67 o                         
   5   1 -10       5642.77       5129.38       111.53 o                         
   7   1 -10      16044.98      14753.14       152.82 o                         
   9   1 -10       4160.28       3838.65        67.14 o                         
  11   1 -10       7114.71       6488.80       130.89 o                         
  13   1 -10       8420.59       8171.67       125.47 o                         
  15   1 -10       9419.02       8932.43       139.61 o                         
  17   1 -10      10374.19       9790.05       155.38 o                         
  19   1 -10       3004.09       2664.79       111.23 o                         
  21   1 -10       4407.31       4164.69       132.21 o                         
  23   1 -10       2079.26       2013.50       121.30 o                         
  25   1 -10       5285.74       5227.79       177.32 o                         
  27   1 -10       1896.68       1945.76       138.85 o                         
  29   1 -10       1874.17       2131.10       158.88 o                         
 -26   2 -10        707.06        686.17        77.89 o                         
 -24   2 -10       2258.51       2334.22        90.12 o                         
 -22   2 -10       6547.46       6321.87       109.74 o                         
 -20   2 -10       1916.81       1945.40        75.50 o                         
 -18   2 -10      12130.68      11971.60       163.01 o                         
 -16   2 -10       6162.43       6121.75        88.38 o                         
 -14   2 -10       5477.79       5492.38        85.48 o                         
 -12   2 -10       5795.88       5671.41        96.27 o                         
 -10   2 -10      27343.91      28128.37       499.08 o                         
  -8   2 -10       8913.12       8248.52       114.69 o                         
  -6   2 -10      47846.89      50784.10       897.04 o                         
  -4   2 -10       4748.66       4265.79       104.85 o                         
  -2   2 -10      16850.99      16210.21       127.41 o                         
   0   2 -10       6532.69       6204.01       192.24 o                         
   2   2 -10      56202.80      59289.58      1113.87 o                         
   4   2 -10        286.40        322.92        24.61 o                         
   6   2 -10      14141.53      14084.80       315.38 o                         
   8   2 -10        692.84        697.27        42.92 o                         
  10   2 -10      16608.51      16779.04       289.37 o                         
  12   2 -10        320.20        368.41        62.70 o                         
  14   2 -10       1253.84       1270.75        81.17 o                         
  16   2 -10         68.79         34.05        49.18 o                         
  18   2 -10       7022.63       6419.61       140.24 o                         
  20   2 -10        291.95        250.40        63.82 o                         
  22   2 -10      16689.74      16421.69       226.48 o                         
  24   2 -10        215.42        223.18        74.45 o                         
  26   2 -10       3279.11       3405.26       154.84 o                         
  28   2 -10        411.09        451.02        92.30 o                         
 -25   3 -10       2560.92       2564.41       118.23 o                         
 -23   3 -10        136.29        151.90        59.84 o                         
 -21   3 -10       4263.86       4016.57       116.14 o                         
 -19   3 -10        713.43        763.83        65.53 o                         
 -17   3 -10       7067.59       6629.85       119.76 o                         
 -15   3 -10        974.12        951.02        51.33 o                         
 -13   3 -10       5467.82       5172.92       135.98 o                         
 -11   3 -10        915.88        882.73        42.00 o                         
  -9   3 -10       3249.99       3314.34        69.09 o                         
  -7   3 -10       1405.60       1691.56        58.69 o                         
  -5   3 -10       6378.49       6723.68       207.82 o                         
  -3   3 -10       2533.85       2457.12        81.27 o                         
  -1   3 -10      17504.81      16244.12       127.54 o                         
   1   3 -10       7032.02       6666.88       109.30 o                         
   3   3 -10       3863.19       3391.59       130.71 o                         
   5   3 -10       4253.82       4088.12        56.05 o                         
   7   3 -10       7596.75       6951.62       150.08 o                         
   9   3 -10       6365.02       6004.97        85.07 o                         
  11   3 -10       6738.12       6314.30        93.62 o                         
  13   3 -10       5050.96       4793.00       153.99 o                         
  15   3 -10        786.15        687.14        69.18 o                         
  17   3 -10       2237.43       2232.09       103.42 o                         
  19   3 -10        749.15        770.34        78.80 o                         
  21   3 -10       3490.24       3373.27       134.73 o                         
  23   3 -10       3430.14       3369.17       144.54 o                         
  25   3 -10       2298.03       2073.34       135.96 o                         
  27   3 -10        855.03        910.50       104.48 o                         
 -24   4 -10       1029.73        929.06        83.00 o                         
 -22   4 -10       2307.37       2188.14       113.15 o                         
 -20   4 -10       2479.73       2320.12       104.14 o                         
 -18   4 -10       3364.50       3738.44       110.55 o                         
 -16   4 -10       1905.69       2034.95        88.76 o                         
 -14   4 -10       4722.86       5073.93       105.03 o                         
 -12   4 -10       5151.18       5108.82       108.48 o                         
 -10   4 -10       5129.79       5367.96       188.45 o                         
  -8   4 -10       1497.04       1617.98        63.31 o                         
  -6   4 -10       4498.35       4861.20        90.15 o                         
  -4   4 -10        174.54        162.10        26.69 o                         
  -2   4 -10       2904.48       3140.47       105.92 o                         
   0   4 -10       1464.54       1452.58        63.15 o                         
   2   4 -10       3620.92       3889.58        51.56 o                         
   4   4 -10       1543.45       1572.27        44.32 o                         
   6   4 -10      33585.27      34414.46       316.09 o                         
   8   4 -10       2027.93       2066.53        63.95 o                         
  10   4 -10      32763.12      33127.11       694.72 o                         
  12   4 -10       5124.09       5005.01        95.59 o                         
  14   4 -10       3083.27       3308.30        89.70 o                         
  16   4 -10       1141.75       1040.10        85.22 o                         
  18   4 -10       5972.32       6025.60       147.48 o                         
  20   4 -10         38.83         45.36        64.52 o                         
  22   4 -10       6833.32       6931.97       173.41 o                         
  24   4 -10        414.57        496.40        88.18 o                         
  26   4 -10       3442.22       3294.92       168.58 o                         
 -23   5 -10        159.46        201.35        68.31 o                         
 -21   5 -10       1392.56       1438.41        91.55 o                         
 -19   5 -10        685.01        652.31        69.93 o                         
 -17   5 -10       2349.31       2393.71       100.69 o                         
 -15   5 -10        141.16        162.06        50.23 o                         
 -13   5 -10       6779.64       6675.23       162.74 o                         
 -11   5 -10       2849.52       2612.63        84.44 o                         
  -9   5 -10       7017.13       6832.16       107.99 o                         
  -7   5 -10       1922.78       1814.69        68.35 o                         
  -5   5 -10       5320.28       4902.48       100.72 o                         
  -3   5 -10       3845.15       3590.69       133.30 o                         
  -1   5 -10       8677.12       8160.80       118.11 o                         
   1   5 -10       3579.58       3079.97       103.90 o                         
   3   5 -10      12092.97      11658.82       137.80 o                         
   5   5 -10        692.18        615.33        51.73 o                         
   7   5 -10       2108.84       2027.68        68.82 o                         
   9   5 -10       2319.58       2106.09        71.90 o                         
  11   5 -10        247.27        265.34        44.71 o                         
  13   5 -10       3319.04       3386.22        93.10 o                         
  15   5 -10       2134.33       1992.61        87.45 o                         
  17   5 -10       1664.66       1608.45       123.41 o                         
  19   5 -10       2634.63       2697.51       129.93 o                         
  21   5 -10        778.83        764.28        89.19 o                         
  23   5 -10        818.50        736.41        95.37 o                         
  25   5 -10       1730.52       1706.51       141.03 o                         
 -20   6 -10       1121.00       1082.64       108.02 o                         
 -18   6 -10       2041.80       2152.92       136.72 o                         
 -16   6 -10        877.83        981.85        98.75 o                         
 -14   6 -10       1316.47       1217.16       104.48 o                         
 -12   6 -10        824.94        829.50        85.95 o                         
 -10   6 -10       5979.53       5985.49       155.28 o                         
  -8   6 -10        709.17        681.28        77.02 o                         
  -6   6 -10       2870.64       2766.47        98.69 o                         
  -4   6 -10       1526.70       1412.37        81.07 o                         
  -2   6 -10       3001.97       3054.04        97.26 o                         
   0   6 -10       1600.92       1437.62        80.36 o                         
   2   6 -10       1999.86       2021.80        86.76 o                         
   4   6 -10       1041.13        988.05        68.21 o                         
   6   6 -10      11383.10      11775.50       151.97 o                         
   8   6 -10        732.77        681.74        61.99 o                         
  10   6 -10         82.34        111.65        62.18 o                         
  12   6 -10        605.68        549.73        77.63 o                         
  14   6 -10       1714.45       1660.13       117.08 o                         
  16   6 -10        118.87        -27.35        97.97 o                         
  18   6 -10       3114.18       3152.44       178.44 o                         
  20   6 -10         51.95        109.91        72.91 o                         
  22   6 -10        892.46        894.07       101.32 o                         
 -17   7 -10       1085.59       1127.77       111.55 o                         
 -15   7 -10        239.29        213.31        82.20 o                         
 -13   7 -10        220.78        300.05        80.74 o                         
 -11   7 -10        301.49        303.89        82.38 o                         
  -9   7 -10       1371.35       1302.30        84.22 o                         
  -7   7 -10       1056.82       1069.10        76.08 o                         
  -5   7 -10       1199.89       1050.97        73.59 o                         
  -3   7 -10        492.61        414.27        59.57 o                         
  -1   7 -10       1712.93       1636.72       110.12 o                         
   1   7 -10        117.82        139.14        53.24 o                         
   3   7 -10       4463.77       4452.86       117.86 o                         
   5   7 -10       1374.20       1326.66       108.11 o                         
   7   7 -10         88.70         94.90        53.92 o                         
   9   7 -10       1779.63       1951.84       122.87 o                         
  11   7 -10        532.98        656.46        85.29 o                         
  13   7 -10       2402.27       2425.23       140.17 o                         
  15   7 -10       2241.46       2384.63       139.67 o                         
  17   7 -10       1671.71       1688.95       207.38 o                         
  19   7 -10       1346.04       1335.89       167.62 o                         
 -12   8 -10        172.49        290.32        69.50 o                         
 -10   8 -10        192.22        236.58        65.95 o                         
  -8   8 -10        429.95        434.57        68.71 o                         
  -6   8 -10       2122.73       2217.18       110.92 o                         
  -4   8 -10        107.83         82.15        57.66 o                         
  -2   8 -10        650.01        586.16        69.96 o                         
   0   8 -10        204.51        164.98        58.67 o                         
   2   8 -10        258.58        289.64        62.54 o                         
   4   8 -10        288.44        321.97        63.83 o                         
   6   8 -10       2440.12       2634.19       115.65 o                         
   8   8 -10        427.34        459.87        70.30 o                         
  10   8 -10       1293.79       1284.25       206.43 o                         
  12   8 -10         99.50         -9.71        75.94 o                         
 -27   1  -9         51.44        144.15        54.52 o                         
 -25   1  -9         42.76         99.67        48.97 o                         
 -23   1  -9       1641.27       1799.92        82.27 o                         
 -21   1  -9        466.57        459.67        48.55 o                         
 -19   1  -9       1346.55       1284.91        64.67 o                         
 -17   1  -9       1209.56       1233.97        59.10 o                         
 -15   1  -9       1043.19       1075.88        51.67 o                         
 -13   1  -9        204.19        161.41        29.14 o                         
 -11   1  -9       3573.30       3594.00       137.96 o                         
  -9   1  -9        543.65        557.68        34.11 o                         
  -7   1  -9       1442.65       1366.22        54.45 o                         
  -5   1  -9      13789.97      14600.19        73.28 o                         
  -3   1  -9       1047.86       1214.42        72.86 o                         
  -1   1  -9      18534.13      18193.49       233.71 o                         
   1   1  -9        480.71        585.31        45.96 o                         
   3   1  -9      15590.89      14444.97       422.63 o                         
   5   1  -9       1924.38       1820.04       100.54 o                         
   7   1  -9       6089.61       5745.16       187.55 o                         
   9   1  -9       1876.97       2159.66       113.44 o                         
  11   1  -9       2537.21       2696.09       128.98 o                         
  13   1  -9        154.98        180.46        44.53 o                         
  15   1  -9         61.29         92.64        45.16 o                         
  17   1  -9        820.62        894.74        79.36 o                         
  19   1  -9        317.26        379.80        65.84 o                         
  21   1  -9        872.71        811.64        78.72 o                         
  23   1  -9        688.93        651.91        81.08 o                         
  25   1  -9       2431.82       2520.80       138.07 o                         
  27   1  -9        647.71        657.68        93.65 o                         
  29   1  -9       1107.27       1203.98       113.76 o                         
 -28   2  -9        155.92        207.67        58.46 o                         
 -26   2  -9       1196.40       1269.21       107.70 o                         
 -24   2  -9       1586.47       1502.14        83.36 o                         
 -22   2  -9        536.59        593.97        54.58 o                         
 -20   2  -9       1460.04       1531.07        71.47 o                         
 -18   2  -9       3180.13       3020.00        77.26 o                         
 -16   2  -9        462.42        481.45        40.73 o                         
 -14   2  -9        689.57        733.39        43.41 o                         
 -12   2  -9       4878.36       4881.05        68.43 o                         
 -10   2  -9       1561.97       1321.65        55.96 o                         
  -8   2  -9       1057.22       1064.88        36.65 o                         
  -6   2  -9       1973.67       1940.69        54.59 o                         
  -4   2  -9       1366.61       1236.64        42.75 o                         
  -2   2  -9        996.23       1051.28        33.45 o                         
   0   2  -9       2404.50       2472.79        56.36 o                         
   2   2  -9       2171.56       2334.29        36.78 o                         
   4   2  -9       5854.15       6052.81        72.66 o                         
   6   2  -9       2234.08       2440.86       246.82 o                         
   8   2  -9        508.54        459.19        54.63 o                         
  10   2  -9       4074.24       3787.86        70.33 o                         
  12   2  -9         29.66         46.12        38.20 o                         
  14   2  -9        156.77        186.58        48.14 o                         
  16   2  -9       1234.97       1230.75        84.40 o                         
  18   2  -9       2078.75       1906.90        98.11 o                         
  20   2  -9       1636.27       1741.54       109.88 o                         
  22   2  -9       2177.22       2069.54       119.30 o                         
  24   2  -9        297.34        259.33        74.59 o                         
  26   2  -9       1551.27       1425.41       109.60 o                         
  28   2  -9         35.89         77.08        79.49 o                         
 -27   3  -9         72.63         71.64        67.04 o                         
 -25   3  -9        113.00        120.48        64.20 o                         
 -23   3  -9         73.59         65.90        58.54 o                         
 -21   3  -9       2093.85       1992.02        80.68 o                         
 -19   3  -9        170.96        154.55        41.42 o                         
 -17   3  -9       1341.39       1240.52        62.42 o                         
 -15   3  -9        868.56        894.96        48.60 o                         
 -13   3  -9         99.12        111.53        30.90 o                         
 -11   3  -9       1142.42       1254.68        98.95 o                         
  -9   3  -9       4060.24       4255.01       141.95 o                         
  -7   3  -9       2014.63       2173.88        41.48 o                         
  -5   3  -9       4513.88       4810.75        82.38 o                         
  -3   3  -9       1388.47       1357.40        76.97 o                         
  -1   3  -9       3921.74       3489.70       124.51 o                         
   1   3  -9       4939.27       4732.69       265.13 o                         
   3   3  -9       9663.80       9454.99       400.65 o                         
   5   3  -9       1266.81       1409.10        42.22 o                         
   7   3  -9       6813.09       6867.70       107.29 o                         
   9   3  -9       1032.27       1216.13        66.01 o                         
  11   3  -9       1794.91       1696.13        72.99 o                         
  13   3  -9        442.35        426.09        55.66 o                         
  15   3  -9       1690.25       1697.84        91.92 o                         
  17   3  -9        257.14        303.95        64.09 o                         
  19   3  -9       2313.66       2214.20       110.78 o                         
  21   3  -9        528.96        418.52        73.48 o                         
  23   3  -9       4738.87       4841.34       157.02 o                         
  25   3  -9       1108.91       1032.67       101.12 o                         
  27   3  -9        611.08        566.38        94.41 o                         
 -24   4  -9       1387.55       1428.54        95.98 o                         
 -22   4  -9        968.10        994.42        79.75 o                         
 -20   4  -9       2313.10       2360.94       104.95 o                         
 -18   4  -9        434.66        441.94        59.88 o                         
 -16   4  -9        973.71       1091.00        71.85 o                         
 -14   4  -9        731.63        609.30        54.04 o                         
 -12   4  -9        273.99        311.84        44.21 o                         
 -10   4  -9        353.89        321.51        52.76 o                         
  -8   4  -9       3358.48       3423.55        80.20 o                         
  -6   4  -9       4523.09       4668.90        81.12 o                         
  -4   4  -9       3860.84       3796.73        46.86 o                         
  -2   4  -9          6.77          5.83        15.91 o                         
   0   4  -9       2987.47       2954.38        44.78 o                         
   2   4  -9       2722.71       2755.87        67.88 o                         
   4   4  -9       2938.91       2827.17        69.97 o                         
   6   4  -9       1771.95       1745.44        89.48 o                         
   8   4  -9       1475.89       1484.66        78.92 o                         
  10   4  -9      11900.91      11654.15       241.50 o                         
  12   4  -9       2054.22       2087.82        75.48 o                         
  14   4  -9         92.09         38.46        40.15 o                         
  16   4  -9       1091.47       1048.76        84.51 o                         
  18   4  -9        670.02        594.50        74.53 o                         
  20   4  -9        316.60        321.98        71.19 o                         
  22   4  -9       2879.74       2912.20       138.55 o                         
  24   4  -9        460.13        508.72        88.36 o                         
  26   4  -9        321.77        409.79        89.78 o                         
 -23   5  -9        238.41        255.84        69.34 o                         
 -21   5  -9       1072.42        981.98        80.94 o                         
 -19   5  -9       1507.36       1539.72        98.31 o                         
 -17   5  -9       1979.27       2014.33        96.20 o                         
 -15   5  -9       1113.07       1192.49        81.67 o                         
 -13   5  -9       3185.94       3133.22        94.25 o                         
 -11   5  -9       2751.18       2752.99        83.33 o                         
  -9   5  -9       4819.54       4703.53        93.16 o                         
  -7   5  -9       2512.94       2423.02       113.57 o                         
  -5   5  -9       2494.51       2361.83        58.96 o                         
  -3   5  -9        727.16        770.87        55.23 o                         
  -1   5  -9       9915.03       9673.46       122.99 o                         
   1   5  -9        358.31        383.67        46.07 o                         
   3   5  -9       5079.38       5034.20       104.10 o                         
   5   5  -9        165.34        197.08        31.21 o                         
   7   5  -9       2163.12       2154.42        74.28 o                         
   9   5  -9       4160.34       4246.83        87.51 o                         
  11   5  -9       1925.97       1993.28        76.63 o                         
  13   5  -9        231.71        202.91        46.30 o                         
  15   5  -9       2572.90       2553.23       110.18 o                         
  17   5  -9         19.14          4.65        93.99 o                         
  19   5  -9        401.65        411.19        75.58 o                         
  21   5  -9        237.41        203.34        74.26 o                         
  23   5  -9       2037.27       2119.38       139.72 o                         
  25   5  -9        362.39        294.01        87.26 o                         
 -20   6  -9        959.29        872.39        79.94 o                         
 -18   6  -9       1296.61       1116.34        80.45 o                         
 -16   6  -9       1304.16       1396.21        85.64 o                         
 -14   6  -9        234.11        257.43        60.01 o                         
 -12   6  -9       2513.50       2672.05       126.62 o                         
 -10   6  -9       1178.62       1302.41       106.33 o                         
  -8   6  -9       3983.92       3947.87       157.60 o                         
  -6   6  -9       1485.82       1521.69        83.36 o                         
  -4   6  -9       2288.77       2351.90        89.32 o                         
  -2   6  -9       3500.27       3383.75       131.92 o                         
   0   6  -9        279.14        310.24        63.38 o                         
   2   6  -9       6880.57       6552.60       118.43 o                         
   4   6  -9       1576.47       1538.94        81.41 o                         
   6   6  -9       4328.24       3936.23       101.22 o                         
   8   6  -9       4129.16       4094.80       129.55 o                         
  10   6  -9        423.27        442.78        73.79 o                         
  12   6  -9       1333.88       1431.91       109.64 o                         
  14   6  -9        451.82        378.69        55.86 o                         
  16   6  -9         96.14        124.90        64.16 o                         
  18   6  -9       2670.48       2847.79       135.61 o                         
  20   6  -9        346.98        411.73        82.36 o                         
  22   6  -9       4054.29       4568.15       166.47 o                         
 -17   7  -9       1168.91       1181.30       109.95 o                         
 -15   7  -9        358.40        389.70        86.05 o                         
 -13   7  -9       1591.94       1672.30       128.63 o                         
 -11   7  -9        417.00        427.17        80.44 o                         
  -9   7  -9       3131.43       3100.71       110.19 o                         
  -7   7  -9       1339.64       1225.94        79.75 o                         
  -5   7  -9       3380.13       3255.99       122.33 o                         
  -3   7  -9        666.41        607.26        62.11 o                         
  -1   7  -9       2315.55       2117.07        94.52 o                         
   1   7  -9        463.42        432.82        58.55 o                         
   3   7  -9       4553.80       4418.80       113.58 o                         
   5   7  -9        180.19        244.67        54.66 o                         
   7   7  -9       1532.82       1521.65        95.23 o                         
   9   7  -9       1255.70       1302.16       105.73 o                         
  11   7  -9       4259.49       4054.65       216.13 o                         
  13   7  -9        370.35        319.64        78.35 o                         
  15   7  -9       2314.28       2269.42       139.65 o                         
  17   7  -9        517.44        354.01       128.18 o                         
  19   7  -9       2447.79       2282.15       221.38 o                         
 -12   8  -9       1143.13       1126.14        86.50 o                         
 -10   8  -9       1043.45        997.08        81.95 o                         
  -8   8  -9       4915.01       5091.37       144.55 o                         
  -6   8  -9        515.44        642.55        70.66 o                         
  -4   8  -9       2348.25       2298.07       109.31 o                         
  -2   8  -9        879.75        866.92        74.30 o                         
   0   8  -9       1109.18       1253.87        88.68 o                         
   2   8  -9        272.82        318.27        60.93 o                         
   4   8  -9       1827.06       1954.99       104.83 o                         
   6   8  -9       3029.49       2975.47       115.57 o                         
   8   8  -9       6683.05       6771.66       147.33 o                         
  10   8  -9       1624.15       1762.79       130.54 o                         
  12   8  -9       1057.56       1043.40       103.79 o                         
  14   8  -9        661.20        782.18       101.53 o                         
  -1   9  -9       1648.54       1630.71       105.85 o                         
   1   9  -9        523.40        442.96        72.07 o                         
   3   9  -9       2468.25       2407.69       118.05 o                         
 -28   0  -8       1805.65       2095.06       146.14 o                         
 -26   0  -8       2651.99       2707.81       163.96 o                         
 -24   0  -8       4134.52       4384.82       146.94 o                         
 -22   0  -8       3190.97       3009.55       157.60 o                         
 -20   0  -8       5124.00       5377.52       132.69 o                         
 -18   0  -8       4505.77       4586.00       147.27 o                         
 -16   0  -8      10253.17      10824.48       148.88 o                         
 -14   0  -8       5483.67       5221.41       104.04 o                         
 -12   0  -8       5962.74       6198.14       102.48 o                         
 -10   0  -8       6592.04       6626.15        96.37 o                         
  -8   0  -8      27010.74      27985.66       236.17 o                         
  -6   0  -8       7913.84       7528.80       207.38 o                         
  -4   0  -8      10017.47      10241.70        85.92 o                         
  -2   0  -8        320.59        405.93        29.21 o                         
   0   0  -8       6474.32       8654.77       112.26 o                         
   2   0  -8       6524.00       6498.83        66.36 o                         
   4   0  -8      95833.86      97514.57       878.67 o                         
   6   0  -8        438.03        707.82        45.47 o                         
   8   0  -8     105873.70     111128.89       726.79 o                         
  10   0  -8        743.36        806.62        88.74 o                         
  12   0  -8      55269.94      56650.65       389.63 o                         
  14   0  -8       1492.02       1735.39       109.42 o                         
  16   0  -8      22102.00      23207.59       297.39 o                         
  18   0  -8        605.99        485.69        86.83 o                         
  20   0  -8       5355.83       5264.36       193.70 o                         
  22   0  -8       2263.14       2150.47       159.99 o                         
  24   0  -8       7270.25       7391.93       238.87 o                         
  26   0  -8        945.33       1187.03       145.36 o                         
  28   0  -8       1543.45       1771.64       189.25 o                         
  30   0  -8        626.99        654.27       141.86 o                         
 -29   1  -8         77.56         96.26        56.82 o                         
 -27   1  -8       4212.01       4362.47       114.15 o                         
 -25   1  -8        629.86        689.63        60.26 o                         
 -23   1  -8       6544.29       6599.66       112.80 o                         
 -21   1  -8         10.01         38.61        39.29 o                         
 -19   1  -8       4055.77       4045.85        82.81 o                         
 -17   1  -8        958.80        837.03        48.29 o                         
 -15   1  -8      11046.47      10908.34       112.43 o                         
 -13   1  -8       1460.16       1380.91        49.33 o                         
 -11   1  -8      55959.24      56847.46       527.29 o                         
  -9   1  -8       5387.28       5275.08        59.86 o                         
  -7   1  -8      11289.50      11711.80       117.85 o                         
  -5   1  -8       4235.87       4380.71        57.62 o                         
  -3   1  -8      25948.21      26673.14       189.34 o                         
  -1   1  -8       4898.00       4534.19        41.36 o                         
   1   1  -8       5975.45       5632.23        59.52 o                         
   3   1  -8      25041.80      24758.52       264.09 o                         
   5   1  -8      12950.45      12990.53       167.10 o                         
   7   1  -8      15650.78      14985.82       100.22 o                         
   9   1  -8      10062.47       9865.98        91.64 o                         
  11   1  -8       8799.04       8270.58       113.76 o                         
  13   1  -8       8120.63       7739.47       118.95 o                         
  15   1  -8       8017.68       7441.83       127.28 o                         
  17   1  -8       3513.92       3268.23       234.58 o                         
  19   1  -8       9451.47       8935.88       156.92 o                         
  21   1  -8        433.43        363.11        66.76 o                         
  23   1  -8       3169.35       3206.66       131.30 o                         
  25   1  -8       1727.63       1846.34       129.42 o                         
  27   1  -8       6973.60       6811.52       184.08 o                         
  29   1  -8       1369.03       1358.57       115.81 o                         
 -28   2  -8        590.29        619.86        66.59 o                         
 -26   2  -8        714.92        827.36        66.77 o                         
 -24   2  -8       1338.21       1480.96        83.10 o                         
 -22   2  -8       2489.98       2383.06        83.88 o                         
 -20   2  -8       1791.37       2020.68        74.43 o                         
 -18   2  -8       3296.88       3265.93        77.72 o                         
 -16   2  -8       9071.17       9787.43       103.50 o                         
 -14   2  -8       2221.52       2300.93        58.75 o                         
 -12   2  -8      19017.67      19836.78       188.92 o                         
 -10   2  -8       5215.08       5515.34        64.69 o                         
  -8   2  -8      47491.22      47935.85       661.92 o                         
  -6   2  -8       1064.44       1261.53        43.48 o                         
  -4   2  -8      25131.11      26116.54       341.09 o                         
  -2   2  -8       7282.14       7535.20       113.40 o                         
   0   2  -8        204.25        225.39        29.43 o                         
   2   2  -8          7.80          6.68        16.41 o                         
   4   2  -8       3548.38       3956.76       111.61 o                         
   6   2  -8        870.40        856.50        42.47 o                         
   8   2  -8      27949.04      29246.18       421.04 o                         
  10   2  -8        837.20        908.72        50.11 o                         
  12   2  -8      13858.42      13995.76       150.53 o                         
  14   2  -8        368.33        417.84        51.71 o                         
  16   2  -8         11.79          6.26        45.39 o                         
  18   2  -8        556.23        591.91       158.24 o                         
  20   2  -8       3466.37       3747.67       122.26 o                         
  22   2  -8       1132.90       1142.34        89.23 o                         
  24   2  -8       8608.19       8595.98       185.09 o                         
  26   2  -8       1095.67       1018.92       100.28 o                         
  28   2  -8       3965.49       4298.47       168.86 o                         
 -27   3  -8       3226.14       3228.33       132.46 o                         
 -25   3  -8        272.93        289.23        57.34 o                         
 -23   3  -8       4335.39       4218.65       102.39 o                         
 -21   3  -8       1807.66       1722.76        80.10 o                         
 -19   3  -8       9044.17       8998.42       114.83 o                         
 -17   3  -8        959.53        907.38        52.75 o                         
 -15   3  -8      10292.99       9886.41       103.12 o                         
 -13   3  -8       1343.37       1469.82        53.48 o                         
 -11   3  -8      12965.76      12772.11       130.35 o                         
  -9   3  -8       8684.99       9019.17       214.26 o                         
  -7   3  -8      15829.07      15343.19       243.82 o                         
  -5   3  -8       1483.71       1424.94        68.27 o                         
  -3   3  -8       5026.56       4898.83       195.88 o                         
  -1   3  -8       9751.39       9929.96       280.69 o                         
   1   3  -8      44682.68      44168.29       218.40 o                         
   3   3  -8       9600.04       8605.50       141.40 o                         
   5   3  -8      14834.58      14017.64       181.53 o                         
   7   3  -8       8350.46       7543.79       129.36 o                         
   9   3  -8      17133.45      16702.43       301.76 o                         
  11   3  -8       9789.37       9377.17       194.96 o                         
  13   3  -8       5334.25       5051.70       132.32 o                         
  15   3  -8      13442.30      12920.14       168.65 o                         
  17   3  -8       3119.64       2923.93       108.55 o                         
  19   3  -8       5131.33       4879.82       134.34 o                         
  21   3  -8       2408.99       2181.67       122.17 o                         
  23   3  -8       2818.22       2577.30       134.82 o                         
  25   3  -8       1547.93       1476.44       128.50 o                         
  27   3  -8       3269.29       3290.93       153.60 o                         
 -26   4  -8       1487.14       1564.95       103.92 o                         
 -24   4  -8        615.99        578.92        74.61 o                         
 -22   4  -8       1076.80       1171.84        82.24 o                         
 -20   4  -8       8930.42       8605.95       147.22 o                         
 -18   4  -8        737.06        768.69        65.45 o                         
 -16   4  -8       4281.45       4278.88        87.06 o                         
 -14   4  -8        774.91        828.53        48.76 o                         
 -12   4  -8        471.26        543.17        40.51 o                         
 -10   4  -8       3516.51       3609.54       112.48 o                         
  -8   4  -8       3422.52       3705.68        88.51 o                         
  -6   4  -8       3976.82       4412.94        92.93 o                         
  -4   4  -8       7732.11       7712.73       124.33 o                         
  -2   4  -8        885.19        771.33        30.57 o                         
   0   4  -8       9079.89       8970.42       104.47 o                         
   2   4  -8       1277.54       1266.88        29.39 o                         
   4   4  -8      25011.31      25652.35       189.70 o                         
   6   4  -8       5108.52       5235.11        68.56 o                         
   8   4  -8      18492.02      18911.64       327.72 o                         
  10   4  -8         22.42         91.46        34.90 o                         
  12   4  -8       9795.57       9844.23       220.41 o                         
  14   4  -8        389.11        482.74        60.58 o                         
  16   4  -8       4424.82       4624.05       124.30 o                         
  18   4  -8        219.42        135.31        61.86 o                         
  20   4  -8       8686.85       8832.31       174.63 o                         
  22   4  -8         63.02         25.46        68.64 o                         
  24   4  -8       6146.34       6321.90       178.04 o                         
  26   4  -8        344.53        397.82        91.30 o                         
 -23   5  -8       2189.79       2341.96       120.80 o                         
 -21   5  -8        469.56        468.82        69.46 o                         
 -19   5  -8       4616.99       4591.39       122.67 o                         
 -17   5  -8        856.31        877.95        68.58 o                         
 -15   5  -8       9699.12       9712.91       140.44 o                         
 -13   5  -8       2496.39       2365.08        84.45 o                         
 -11   5  -8       4637.57       4730.99       105.26 o                         
  -9   5  -8         23.39         14.20        34.76 o                         
  -7   5  -8       5146.08       5649.88        91.78 o                         
  -5   5  -8       2372.53       2183.47       115.28 o                         
  -3   5  -8       3539.88       3432.33        51.54 o                         
  -1   5  -8       3617.05       3383.59        58.96 o                         
   1   5  -8       5946.42       5734.01       151.78 o                         
   3   5  -8       3413.85       3191.34        59.86 o                         
   5   5  -8       3528.07       3431.21        64.67 o                         
   7   5  -8       3124.22       3012.23        65.33 o                         
   9   5  -8        688.06        688.26        49.30 o                         
  11   5  -8       2316.72       2150.99        91.41 o                         
  13   5  -8       3882.78       3784.60        94.33 o                         
  15   5  -8       2807.68       2681.82       112.80 o                         
  17   5  -8        898.32        879.19        80.79 o                         
  19   5  -8       1207.69       1229.30       100.34 o                         
  21   5  -8        344.55        424.40        79.98 o                         
  23   5  -8       5065.40       5364.62       172.23 o                         
  25   5  -8        586.33        603.11        96.21 o                         
 -20   6  -8       1447.47       1548.75        95.17 o                         
 -18   6  -8        649.40        633.81        69.12 o                         
 -16   6  -8       4303.14       4761.18       122.10 o                         
 -14   6  -8        599.21        659.34        62.37 o                         
 -12   6  -8       5136.69       5492.78       192.46 o                         
 -10   6  -8       1219.24       1138.99        69.57 o                         
  -8   6  -8       2857.15       3027.35        94.45 o                         
  -6   6  -8       2504.46       2362.93        88.53 o                         
  -4   6  -8      12677.60      12803.25       153.54 o                         
  -2   6  -8        491.33        494.47        52.21 o                         
   0   6  -8       6230.28       6137.98       138.48 o                         
   2   6  -8        382.81        372.89        50.23 o                         
   4   6  -8        160.06         97.97        46.10 o                         
   6   6  -8        616.88        721.71        70.55 o                         
   8   6  -8      13511.11      13610.70       153.74 o                         
  10   6  -8         84.83        121.69        43.25 o                         
  12   6  -8        976.32       1019.29        68.52 o                         
  14   6  -8         52.66        103.51        49.82 o                         
  16   6  -8        375.13        474.93        72.72 o                         
  18   6  -8         29.59         19.35        65.95 o                         
  20   6  -8       1573.25       1465.14       115.27 o                         
  22   6  -8        681.84        769.28        97.01 o                         
 -17   7  -8         27.33        -55.90        73.99 o                         
 -15   7  -8       1109.71       1002.07       101.34 o                         
 -13   7  -8        685.31        626.33        87.09 o                         
 -11   7  -8       1730.02       1787.46       125.92 o                         
  -9   7  -8        377.34        387.29        60.01 o                         
  -7   7  -8       2334.74       2342.61        96.20 o                         
  -5   7  -8        417.14        403.93        58.04 o                         
  -3   7  -8       1308.70       1282.61       103.98 o                         
  -1   7  -8        223.86        220.50        51.84 o                         
   1   7  -8        676.79        643.24        60.88 o                         
   3   7  -8        426.58        413.54        55.78 o                         
   5   7  -8       4865.61       4750.14       114.69 o                         
   7   7  -8        893.18        882.40        68.88 o                         
   9   7  -8       1582.54       1480.51       111.91 o                         
  11   7  -8       3763.93       3556.22       154.26 o                         
  13   7  -8        176.36        139.74        70.93 o                         
  15   7  -8        935.60        690.53       132.32 o                         
  17   7  -8        941.29        927.17       143.13 o                         
  19   7  -8        386.93        268.13       127.55 o                         
 -12   8  -8        161.06        146.34        64.11 o                         
 -10   8  -8         65.54         36.37        57.38 o                         
  -8   8  -8       1754.48       1915.47       107.61 o                         
  -6   8  -8        149.78        155.71        57.81 o                         
  -4   8  -8       1387.06       1169.82        78.98 o                         
  -2   8  -8        483.30        548.05        65.41 o                         
   0   8  -8       1551.44       1597.92        98.11 o                         
   2   8  -8         26.70          0.15        52.03 o                         
   4   8  -8        969.92       1167.17        78.93 o                         
   6   8  -8        610.64        594.37        68.89 o                         
   8   8  -8       4502.11       4675.94       128.13 o                         
  10   8  -8        648.77        662.16        89.05 o                         
  12   8  -8        834.25        844.40        97.17 o                         
  14   8  -8         13.77          1.78        78.38 o                         
  -3   9  -8          0.88        -32.03        60.14 o                         
  -1   9  -8       1197.87       1170.43        86.81 o                         
   1   9  -8        230.44        226.16        64.68 o                         
   3   9  -8       1854.06       2011.98       112.81 o                         
   5   9  -8        179.26         94.35        63.19 o                         
 -29   1  -7        438.76        452.80        64.28 o                         
 -27   1  -7        114.56        187.10        54.31 o                         
 -25   1  -7        684.69        720.08        59.86 o                         
 -23   1  -7       2526.88       2617.33        86.13 o                         
 -21   1  -7         36.40         48.03        40.03 o                         
 -19   1  -7       3085.93       3093.58        86.81 o                         
 -17   1  -7        558.60        503.75        40.72 o                         
 -15   1  -7       1027.57       1065.62        51.55 o                         
 -13   1  -7        867.21       1181.70        81.40 o                         
 -11   1  -7       2013.59       1934.89        61.36 o                         
  -9   1  -7       1523.12       1580.67       102.93 o                         
  -7   1  -7       2287.31       1968.36        44.62 o                         
  -5   1  -7       1538.39       1629.61        57.16 o                         
  -3   1  -7      29424.30      31551.33       282.57 o                         
  -1   1  -7       8058.71       8030.57       102.83 o                         
   1   1  -7       1185.54       1029.68        22.46 o                         
   3   1  -7       3387.74       3027.67        71.18 o                         
   5   1  -7       2537.15       2776.32       109.70 o                         
   7   1  -7      12877.04      14363.77       359.31 o                         
   9   1  -7       2180.66       2066.57        53.51 o                         
  11   1  -7        431.00        362.73        42.49 o                         
  13   1  -7        416.74        351.31        46.29 o                         
  15   1  -7       2847.30       2800.31       208.81 o                         
  17   1  -7        269.21        268.60        52.58 o                         
  19   1  -7        370.31        386.85        68.54 o                         
  21   1  -7       8292.63       7642.37       156.98 o                         
  23   1  -7        194.27        282.03        68.25 o                         
  25   1  -7        166.36        197.62        73.61 o                         
  27   1  -7        280.50        297.72        81.19 o                         
  29   1  -7        583.00        591.19        96.58 o                         
 -28   2  -7        282.75        348.27        60.42 o                         
 -26   2  -7        180.92        176.63        53.74 o                         
 -24   2  -7         62.79        144.07        47.80 o                         
 -22   2  -7        521.74        615.16        53.94 o                         
 -20   2  -7        494.25        478.30        47.95 o                         
 -18   2  -7        320.64        355.85        41.36 o                         
 -16   2  -7       2794.39       2762.46        67.29 o                         
 -14   2  -7        139.05        182.07        31.25 o                         
 -12   2  -7        244.96        194.33        28.19 o                         
 -10   2  -7       5493.98       5295.19        83.50 o                         
  -8   2  -7        733.88        696.93        75.75 o                         
  -6   2  -7      14304.39      14965.34       306.95 o                         
  -4   2  -7       3452.97       3791.29       145.46 o                         
  -2   2  -7       3227.58       3068.53        49.81 o                         
   0   2  -7        336.86        427.17        31.85 o                         
   2   2  -7        121.57         62.30        17.32 o                         
   4   2  -7       2412.26       2589.73        59.18 o                         
   6   2  -7        778.21        899.54        41.89 o                         
   8   2  -7       4683.26       4968.72        72.01 o                         
  10   2  -7       1114.94       1331.16        51.94 o                         
  12   2  -7        270.13        325.47        45.18 o                         
  14   2  -7       2047.66       2067.80        85.24 o                         
  16   2  -7        638.57        657.07        62.20 o                         
  18   2  -7       1445.38       1304.13        89.49 o                         
  20   2  -7        158.66        120.58        58.70 o                         
  22   2  -7        344.08        371.74        70.51 o                         
  24   2  -7       1993.40       2050.95       125.49 o                         
  26   2  -7         25.30         -0.02        72.61 o                         
  28   2  -7        552.07        668.35       144.24 o                         
  30   2  -7        270.29        310.57        92.70 o                         
 -27   3  -7        145.78        159.17        56.30 o                         
 -25   3  -7        512.64        476.51        59.30 o                         
 -23   3  -7       1829.51       1933.92        86.11 o                         
 -21   3  -7       2213.14       2067.46        80.70 o                         
 -19   3  -7       4244.73       4085.83        87.73 o                         
 -17   3  -7        641.53        727.41        47.50 o                         
 -15   3  -7       2781.97       2693.23        67.35 o                         
 -13   3  -7         24.94         36.66        28.34 o                         
 -11   3  -7       1692.71       1645.12        49.10 o                         
  -9   3  -7       2848.42       3246.10       156.41 o                         
  -7   3  -7      13664.52      14702.77       353.41 o                         
  -5   3  -7        339.52        438.06        26.41 o                         
  -3   3  -7       1279.86       1262.83        30.30 o                         
  -1   3  -7       3029.27       3261.07       194.17 o                         
   1   3  -7       6716.74       7310.39       274.37 o                         
   3   3  -7       1769.62       2029.95       101.09 o                         
   5   3  -7       4056.87       3954.05        59.64 o                         
   7   3  -7        167.31        167.00        28.72 o                         
   9   3  -7       2124.06       2151.09        64.10 o                         
  11   3  -7        678.18        719.74        54.97 o                         
  13   3  -7       2099.77       1975.35        84.93 o                         
  15   3  -7        794.64        812.16        72.92 o                         
  17   3  -7       5362.48       4823.02       122.27 o                         
  19   3  -7        262.80        223.86        61.67 o                         
  21   3  -7        682.00        623.54        77.03 o                         
  23   3  -7        761.11        711.23        86.48 o                         
  25   3  -7       1909.89       2120.90       138.76 o                         
  27   3  -7        877.58        968.63       173.35 o                         
  29   3  -7        451.38        609.62       100.47 o                         
 -26   4  -7         15.44        114.56        67.04 o                         
 -24   4  -7        209.52        214.27        76.19 o                         
 -22   4  -7       3275.30       3197.14       114.82 o                         
 -20   4  -7       1019.04        977.47        63.02 o                         
 -18   4  -7       1723.33       1551.96        71.92 o                         
 -16   4  -7       1265.77       1214.76        62.88 o                         
 -14   4  -7        326.63        281.48        37.11 o                         
 -12   4  -7       2388.63       2316.94        59.79 o                         
 -10   4  -7        377.55        369.12        31.51 o                         
  -8   4  -7          6.92         12.32        21.88 o                         
  -6   4  -7       6368.06       6106.82        84.81 o                         
  -4   4  -7        129.14         94.21        20.55 o                         
  -2   4  -7       6162.96       5850.93        64.70 o                         
   0   4  -7       2356.90       2448.27        45.72 o                         
   2   4  -7        661.64        647.82        27.95 o                         
   4   4  -7      13668.22      14450.42       174.91 o                         
   6   4  -7      13552.19      14315.73       198.19 o                         
   8   4  -7       1327.48       1338.67        74.46 o                         
  10   4  -7       2067.02       2055.90        86.84 o                         
  12   4  -7       5114.74       5155.92       117.62 o                         
  14   4  -7       4168.91       4017.63       113.17 o                         
  16   4  -7       1670.17       1586.32        95.90 o                         
  18   4  -7        871.80        804.82        76.23 o                         
  20   4  -7        933.11        979.58        86.19 o                         
  22   4  -7        836.84        938.94        91.19 o                         
  24   4  -7       2454.41       2567.29       136.52 o                         
  26   4  -7        351.80        312.88        85.48 o                         
 -23   5  -7        425.65        495.37        73.82 o                         
 -21   5  -7        828.14        763.30        74.63 o                         
 -19   5  -7       2596.40       2397.94       105.51 o                         
 -17   5  -7        693.82        792.37        65.91 o                         
 -15   5  -7       3408.47       3296.89        96.21 o                         
 -13   5  -7        756.69        759.42        56.57 o                         
 -11   5  -7       3135.56       2889.72        82.83 o                         
  -9   5  -7        843.92        975.42        45.47 o                         
  -7   5  -7       5696.93       5598.43        72.42 o                         
  -5   5  -7       1043.67        968.22        57.62 o                         
  -3   5  -7       5463.70       5422.36        94.50 o                         
  -1   5  -7        491.18        525.00        33.64 o                         
   1   5  -7       9631.45       8812.71       311.46 o                         
   3   5  -7        112.15        113.96        27.94 o                         
   5   5  -7       4057.38       3776.85        66.13 o                         
   7   5  -7       1099.57       1063.95        53.39 o                         
   9   5  -7       2408.29       2402.68        93.33 o                         
  11   5  -7        257.63        274.13        43.34 o                         
  13   5  -7       3714.28       3657.60       112.18 o                         
  15   5  -7        388.04        427.21        64.27 o                         
  17   5  -7       4446.97       4522.08       135.72 o                         
  19   5  -7        544.75        586.91        77.07 o                         
  21   5  -7       3007.76       3156.14       141.09 o                         
  23   5  -7         52.18        132.57        75.63 o                         
  25   5  -7       2130.21       2259.76       148.44 o                         
 -22   6  -7       2838.70       2809.64       122.80 o                         
 -20   6  -7        362.35        309.05        66.78 o                         
 -18   6  -7       5392.88       5233.85       129.99 o                         
 -16   6  -7        283.03        357.00        58.88 o                         
 -14   6  -7       4107.68       4161.36       109.04 o                         
 -12   6  -7        602.25        703.09        59.17 o                         
 -10   6  -7       2317.20       2147.63        82.06 o                         
  -8   6  -7       1435.46       1334.18        69.29 o                         
  -6   6  -7      12672.23      12206.19       117.57 o                         
  -4   6  -7        996.25       1052.17        50.28 o                         
  -2   6  -7       6398.31       6200.50       109.81 o                         
   0   6  -7        495.22        492.64        50.32 o                         
   2   6  -7       1036.81        944.00        62.04 o                         
   4   6  -7        218.22        163.95        48.99 o                         
   6   6  -7       2413.51       2311.45        66.23 o                         
   8   6  -7        333.55        452.45        42.38 o                         
  10   6  -7       3799.90       3728.01        95.53 o                         
  12   6  -7       2075.56       2210.94        88.44 o                         
  14   6  -7        408.21        379.89        55.71 o                         
  16   6  -7         19.85        -37.90        59.89 o                         
  18   6  -7        361.18        415.78        77.65 o                         
  20   6  -7        361.45        394.76        81.18 o                         
  22   6  -7        842.10        945.93        99.81 o                         
 -19   7  -7       1008.42        981.91       106.04 o                         
 -17   7  -7        644.33        706.48        95.37 o                         
 -15   7  -7       1694.51       1534.27       130.99 o                         
 -13   7  -7        218.83        133.32        70.49 o                         
 -11   7  -7       1592.06       1647.05       121.30 o                         
  -9   7  -7        341.50        389.11        73.99 o                         
  -7   7  -7       2105.52       1799.86        91.39 o                         
  -5   7  -7        389.22        364.11        55.35 o                         
  -3   7  -7       3538.34       3259.48        98.60 o                         
  -1   7  -7        185.21        199.56        49.26 o                         
   1   7  -7       3960.86       3792.05       102.57 o                         
   3   7  -7         70.79        105.43        48.51 o                         
   5   7  -7       6444.57       6352.46       147.76 o                         
   7   7  -7        756.54        717.94        63.95 o                         
   9   7  -7       2704.99       2450.77       119.07 o                         
  11   7  -7        578.63        607.93        79.24 o                         
  13   7  -7       4472.80       4490.78       331.59 o                         
  15   7  -7        315.22        421.44       115.78 o                         
  17   7  -7       2439.06       2661.84       141.93 o                         
  19   7  -7        123.74        166.61        77.65 o                         
 -14   8  -7        416.64        571.22        93.23 o                         
 -12   8  -7          8.87         27.50        71.99 o                         
 -10   8  -7       1884.39       1864.29       109.70 o                         
  -8   8  -7       1766.54       1811.36       102.84 o                         
  -6   8  -7        725.99        773.61        70.52 o                         
  -4   8  -7       1055.92       1064.48        75.06 o                         
  -2   8  -7       1849.10       1842.02        98.16 o                         
   0   8  -7        491.65        571.12        64.18 o                         
   2   8  -7       2043.19       1976.10        99.45 o                         
   4   8  -7        502.77        608.54        66.47 o                         
   6   8  -7        844.20        976.57        75.29 o                         
   8   8  -7       9386.01       9430.99       196.36 o                         
  10   8  -7       4987.24       5004.91       290.72 o                         
  12   8  -7        486.20        514.55       118.48 o                         
  14   8  -7        307.97        269.72       117.69 o                         
  -5   9  -7         58.30         43.94        58.69 o                         
  -3   9  -7        750.88        768.28        76.45 o                         
  -1   9  -7         76.26         63.36        58.89 o                         
   1   9  -7       2914.69       2920.19       117.51 o                         
   3   9  -7        140.90        189.31        62.77 o                         
   5   9  -7       3315.77       3360.63       172.71 o                         
   7   9  -7         98.34        116.29        61.62 o                         
 -28   0  -6       2836.34       2740.01       145.40 o                         
 -26   0  -6       1460.31       1657.80       124.58 o                         
 -24   0  -6       5608.70       5561.35       240.62 o                         
 -22   0  -6       4011.08       3964.04       130.59 o                         
 -20   0  -6       2604.46       2527.28       105.75 o                         
 -18   0  -6       2516.28       2147.60        92.37 o                         
 -16   0  -6       1476.66       1486.52        77.96 o                         
 -14   0  -6       5388.94       5153.51       129.61 o                         
 -12   0  -6       5710.61       6012.19       264.47 o                         
 -10   0  -6      11045.54      11652.45       117.55 o                         
  -8   0  -6       1808.23       1911.77        59.55 o                         
  -6   0  -6      54548.21      58700.09       399.65 o                         
  -4   0  -6      10542.77      11160.29        82.29 o                         
  -2   0  -6       6860.64       6515.35       199.59 o                         
   0   0  -6       1933.31       1620.24        31.26 o                         
   2   0  -6      29851.05      28555.22      1422.88 o                         
   4   0  -6      55167.23      59240.16       321.25 o                         
   6   0  -6      56739.12      56548.23       283.40 o                         
   8   0  -6       2751.62       2835.27        95.74 o                         
  10   0  -6      99140.23     105999.71       472.65 o                         
  12   0  -6       5991.27       5741.46       139.00 o                         
  14   0  -6      22153.80      21682.13       262.73 o                         
  16   0  -6       1548.67       1635.51       119.91 o                         
  18   0  -6        511.10        367.05        81.43 o                         
  20   0  -6       1484.69       1368.65       131.68 o                         
  22   0  -6       6165.93       6197.58       207.06 o                         
  24   0  -6        459.93        527.99       111.64 o                         
  26   0  -6       2834.23       2953.27       194.66 o                         
  28   0  -6       2512.69       2462.17       197.84 o                         
  30   0  -6        829.73        853.06       150.13 o                         
 -29   1  -6       3534.35       3590.79       115.69 o                         
 -27   1  -6         83.29         35.35        49.13 o                         
 -25   1  -6       3749.65       3520.71        98.96 o                         
 -23   1  -6        585.54        522.10        52.44 o                         
 -21   1  -6       5817.97       5675.36        99.34 o                         
 -19   1  -6       1931.73       1912.73        67.80 o                         
 -17   1  -6       4336.55       4261.25        76.64 o                         
 -15   1  -6       2300.55       2144.16        58.65 o                         
 -13   1  -6      14327.71      13901.73       102.84 o                         
 -11   1  -6      14098.41      14512.19       216.55 o                         
  -9   1  -6      59773.28      59091.66       491.73 o                         
  -7   1  -6      24209.87      24692.42       319.30 o                         
  -5   1  -6      28328.75      28730.45       363.05 o                         
  -3   1  -6      15475.64      15452.80       238.01 o                         
  -1   1  -6      15607.29      14901.51       134.03 o                         
   1   1  -6       5453.05       4915.90        52.15 o                         
   3   1  -6      30761.37      31011.50       285.51 o                         
   5   1  -6      15216.12      14972.67        86.62 o                         
   7   1  -6      23791.14      21788.62       199.96 o                         
   9   1  -6      20253.82      19168.73       356.71 o                         
  11   1  -6      16853.83      15750.42       143.97 o                         
  13   1  -6      19682.49      19557.11       171.72 o                         
  15   1  -6      10148.12       9081.89       134.16 o                         
  17   1  -6       9571.13       9273.22       144.05 o                         
  19   1  -6       5346.86       5103.49       124.45 o                         
  21   1  -6       8106.41       7626.99       156.30 o                         
  23   1  -6       2223.26       1878.88       158.88 o                         
  25   1  -6       3315.44       3061.09       139.98 o                         
  27   1  -6        803.07        804.85        94.67 o                         
  29   1  -6       5989.90       5858.78       184.40 o                         
 -28   2  -6        542.74        510.91        64.42 o                         
 -26   2  -6       2957.30       3000.21       102.80 o                         
 -24   2  -6       2253.26       2246.62        88.50 o                         
 -22   2  -6       7160.93       7276.88       112.91 o                         
 -20   2  -6       4648.81       4587.61        90.40 o                         
 -18   2  -6      25800.26      25142.36       164.04 o                         
 -16   2  -6       2012.41       1941.69        61.20 o                         
 -14   2  -6      22356.52      22586.18       216.92 o                         
 -12   2  -6       6129.24       5971.32        71.58 o                         
 -10   2  -6      18588.97      18713.32       215.31 o                         
  -8   2  -6      10429.31       9542.41       156.00 o                         
  -6   2  -6      85614.07      92114.50      1677.85 o                         
  -4   2  -6       4878.19       4517.12       117.62 o                         
  -2   2  -6      31562.97      32891.13       495.98 o                         
   0   2  -6      18240.84      18160.63       269.99 o                         
   2   2  -6        660.57       1315.79        56.06 o                         
   4   2  -6        759.80        734.29        23.59 o                         
   6   2  -6      25991.65      27026.12       522.79 o                         
   8   2  -6        144.35        160.46        28.69 o                         
  10   2  -6       4132.44       3605.00        66.90 o                         
  12   2  -6       1311.22       1216.58        68.69 o                         
  14   2  -6      10677.68      10633.14       140.53 o                         
  16   2  -6         97.29         70.75        46.13 o                         
  18   2  -6       7953.55       7986.17       144.82 o                         
  20   2  -6        258.72        167.50        66.95 o                         
  22   2  -6       9034.78       8604.46       235.53 o                         
  24   2  -6       1440.25       1565.12       118.89 o                         
  26   2  -6       8039.31       7867.04       348.92 o                         
  28   2  -6       1404.83       1621.58       138.18 o                         
  30   2  -6       2369.68       2305.02       155.63 o                         
 -27   3  -6        458.79        472.38        63.25 o                         
 -25   3  -6       2966.47       2922.95        98.86 o                         
 -23   3  -6        540.26        549.71        55.90 o                         
 -21   3  -6       3703.90       3696.67        90.59 o                         
 -19   3  -6        165.80        116.63        39.35 o                         
 -17   3  -6       4719.26       4403.48        83.73 o                         
 -15   3  -6        605.06        549.80        40.77 o                         
 -13   3  -6       5068.65       4902.84        72.89 o                         
 -11   3  -6        412.71        304.84        29.63 o                         
  -9   3  -6       6058.66       5951.20        66.36 o                         
  -7   3  -6       2593.63       2567.97        47.10 o                         
  -5   3  -6       9811.91       9459.47        79.74 o                         
  -3   3  -6       5515.89       5357.04       108.02 o                         
  -1   3  -6       9763.85       9262.82       228.04 o                         
   1   3  -6      14368.33      13808.74       107.34 o                         
   3   3  -6      19025.99      18487.15       287.90 o                         
   5   3  -6       6028.21       5605.09        67.28 o                         
   7   3  -6       7370.26       7061.44        81.72 o                         
   9   3  -6      11727.33      11249.23       184.78 o                         
  11   3  -6       2433.78       1963.75        63.42 o                         
  13   3  -6       5107.77       4649.57       104.07 o                         
  15   3  -6       4638.01       4192.42       117.05 o                         
  17   3  -6      13760.50      13312.38       176.58 o                         
  19   3  -6       2718.16       2639.62       113.22 o                         
  21   3  -6       1637.52       1739.54       115.04 o                         
  23   3  -6        135.26        236.46        72.19 o                         
  25   3  -6       2796.10       3099.88       143.78 o                         
  27   3  -6       1772.64       1699.01       125.76 o                         
  29   3  -6       2092.91       2104.33       172.55 o                         
 -26   4  -6       3893.81       4053.23       137.35 o                         
 -24   4  -6        868.54        923.43        67.24 o                         
 -22   4  -6       1948.37       2163.63        86.65 o                         
 -20   4  -6        944.87        922.12        58.00 o                         
 -18   4  -6       1833.19       2012.86        74.34 o                         
 -16   4  -6       5705.87       5517.10        96.74 o                         
 -14   4  -6       1317.24       1387.81        57.80 o                         
 -12   4  -6        183.81        253.47        32.64 o                         
 -10   4  -6       3412.22       3353.11        60.53 o                         
  -8   4  -6       2642.27       2684.56        51.50 o                         
  -6   4  -6      16854.72      17086.83       188.87 o                         
  -4   4  -6       5535.13       6019.90        61.22 o                         
  -2   4  -6      37619.32      39656.18       406.38 o                         
   0   4  -6       4350.19       4537.38        85.48 o                         
   2   4  -6       2039.44       1863.39        56.06 o                         
   4   4  -6        971.04       1006.92        40.51 o                         
   6   4  -6      10727.63      10637.54       136.95 o                         
   8   4  -6       4441.23       4896.22       202.90 o                         
  10   4  -6      46266.42      47442.66       625.07 o                         
  12   4  -6       2170.08       2319.38        72.18 o                         
  14   4  -6      18328.40      19048.10       290.87 o                         
  16   4  -6       1117.83        997.61        79.25 o                         
  18   4  -6       2110.92       2279.11       113.11 o                         
  20   4  -6        436.62        379.28        71.19 o                         
  22   4  -6       2108.76       2248.93       130.07 o                         
  24   4  -6        265.78        373.89        81.95 o                         
  26   4  -6       2496.71       2737.39       148.83 o                         
 -25   5  -6       1994.92       2176.12       122.32 o                         
 -23   5  -6        279.23        289.82        67.26 o                         
 -21   5  -6       2840.37       2917.73       113.83 o                         
 -19   5  -6        887.81        878.69        71.02 o                         
 -17   5  -6       4437.12       4638.37       113.73 o                         
 -15   5  -6        180.81        191.75        38.61 o                         
 -13   5  -6       3559.40       3534.62        74.70 o                         
 -11   5  -6       2174.00       2161.67        60.64 o                         
  -9   5  -6       4306.32       4188.99        69.38 o                         
  -7   5  -6       6540.88       6325.36       189.19 o                         
  -5   5  -6      13312.78      13015.38       206.00 o                         
  -3   5  -6       9682.08       9214.17       138.38 o                         
  -1   5  -6       8835.40       8503.82       142.48 o                         
   1   5  -6       2357.07       2173.33        89.67 o                         
   3   5  -6       3021.32       2923.99        58.57 o                         
   5   5  -6       1324.59       1215.88        49.99 o                         
   7   5  -6       1745.02       1671.44        55.81 o                         
   9   5  -6       1560.78       1452.98        64.44 o                         
  11   5  -6       6178.31       5933.00       102.32 o                         
  13   5  -6       6437.76       6295.90       150.77 o                         
  15   5  -6       2308.93       2186.58       105.21 o                         
  17   5  -6       2133.57       1965.64       109.50 o                         
  19   5  -6       1885.92       1803.92       117.11 o                         
  21   5  -6       5132.94       4822.42       232.35 o                         
  23   5  -6       2217.00       2103.17       138.98 o                         
  25   5  -6       2308.92       2328.78       149.76 o                         
 -22   6  -6       2192.41       2286.27       120.13 o                         
 -20   6  -6        640.40        831.37        77.38 o                         
 -18   6  -6       7723.83       7706.71       145.25 o                         
 -16   6  -6        549.42        516.82        62.12 o                         
 -14   6  -6       2490.73       2552.59        95.32 o                         
 -12   6  -6       1877.81       2013.66        82.98 o                         
 -10   6  -6        826.15        955.36        63.06 o                         
  -8   6  -6        689.29        750.51        54.20 o                         
  -6   6  -6      10998.63      11458.93       265.36 o                         
  -4   6  -6       1986.97       2010.62        51.97 o                         
  -2   6  -6       7489.55       7652.74        90.81 o                         
   0   6  -6        856.09        759.62        44.14 o                         
   2   6  -6        593.86        671.41        41.47 o                         
   4   6  -6        144.59        149.62        32.69 o                         
   6   6  -6        646.65        637.37        43.11 o                         
   8   6  -6        767.94        778.53        49.57 o                         
  10   6  -6       9220.20       9628.61       127.98 o                         
  12   6  -6        741.30        794.60        59.73 o                         
  14   6  -6        832.66        940.87        79.08 o                         
  16   6  -6         54.00         25.40        61.15 o                         
  18   6  -6       1072.13       1166.10       178.12 o                         
  20   6  -6        549.61        471.66        84.11 o                         
  22   6  -6       3096.42       3370.11       152.74 o                         
 -19   7  -6        566.20        628.40        74.98 o                         
 -17   7  -6        929.31       1042.89        79.95 o                         
 -15   7  -6        342.68        335.88        60.63 o                         
 -13   7  -6       1489.46       1427.19        90.27 o                         
 -11   7  -6        324.80        333.43        73.67 o                         
  -9   7  -6       1797.87       1650.53       115.52 o                         
  -7   7  -6        879.84        912.50        73.39 o                         
  -5   7  -6       2553.15       2418.95        93.21 o                         
  -3   7  -6        837.87        838.06        62.93 o                         
  -1   7  -6       2889.01       2715.67        91.32 o                         
   1   7  -6       4876.97       4668.94       107.65 o                         
   3   7  -6       2719.32       2594.82        91.66 o                         
   5   7  -6       1945.95       1900.11        86.87 o                         
   7   7  -6       1571.83       1651.63        87.63 o                         
   9   7  -6        438.40        425.65        70.38 o                         
  11   7  -6        346.21        369.99        55.89 o                         
  13   7  -6       2872.42       2773.69       103.37 o                         
  15   7  -6       1177.04       1163.16        92.26 o                         
  17   7  -6       1333.11       1495.78       121.54 o                         
  19   7  -6        594.98        554.25        87.40 o                         
 -14   8  -6        446.02        615.52        92.28 o                         
 -12   8  -6        191.64        234.19        77.37 o                         
 -10   8  -6       1983.58       1975.07       103.34 o                         
  -8   8  -6        217.68        207.73        57.79 o                         
  -6   8  -6         75.89         54.95        52.03 o                         
  -4   8  -6        160.92        220.33        54.17 o                         
  -2   8  -6       1216.15       1353.84        92.01 o                         
   0   8  -6          6.92        -30.15        47.90 o                         
   2   8  -6       2239.00       2192.97        98.17 o                         
   4   8  -6        137.35        156.07        53.96 o                         
   6   8  -6        737.99        880.08        71.33 o                         
   8   8  -6        678.72        729.47        91.60 o                         
  10   8  -6       3130.05       3344.97       141.88 o                         
  12   8  -6         89.72         51.13        71.26 o                         
  14   8  -6        489.90        590.97       126.59 o                         
  16   8  -6         46.00         25.76       110.37 o                         
  -7   9  -6        526.90        578.50        73.36 o                         
  -5   9  -6        315.63        405.33        66.98 o                         
  -3   9  -6        226.16        219.64        62.33 o                         
  -1   9  -6         43.06         83.27        58.13 o                         
   1   9  -6        540.40        390.23        66.08 o                         
   3   9  -6       1078.57       1109.99        81.56 o                         
   5   9  -6        291.12        314.57        65.01 o                         
   7   9  -6       1306.56       1356.50        91.98 o                         
 -29   1  -5        232.15        267.12        58.62 o                         
 -27   1  -5        428.42        483.76        59.67 o                         
 -25   1  -5       1169.90       1146.27        67.74 o                         
 -23   1  -5       1241.48       1176.21        67.80 o                         
 -21   1  -5       2031.64       1962.28        74.01 o                         
 -19   1  -5       1463.15       1604.40        65.38 o                         
 -17   1  -5        125.04        127.93        33.73 o                         
 -15   1  -5       1364.74       1416.27        52.95 o                         
 -13   1  -5       1013.96       1138.91        45.88 o                         
 -11   1  -5        602.85        520.87        32.86 o                         
  -9   1  -5      13040.70      14166.71       107.98 o                         
  -7   1  -5      11448.54      11430.23       356.85 o                         
  -5   1  -5       6324.78       6022.27        56.24 o                         
  -3   1  -5       1681.39       1533.91        26.71 o                         
  -1   1  -5      55105.79      56959.97       172.97 o                         
   1   1  -5        536.28        674.09        39.79 o                         
   3   1  -5       3297.69       2950.03        27.31 o                         
   5   1  -5      21324.23      23540.21       537.66 o                         
   7   1  -5        288.14        311.88        28.19 o                         
   9   1  -5       1435.53       1432.28        90.01 o                         
  11   1  -5        624.84        528.68        61.71 o                         
  13   1  -5       1077.62        988.45       118.48 o                         
  15   1  -5       2747.04       2624.01       145.83 o                         
  17   1  -5         39.99         45.64        45.30 o                         
  19   1  -5       1252.41       1274.45       112.28 o                         
  21   1  -5       1176.47       1115.96        87.62 o                         
  23   1  -5          6.37         17.49        60.97 o                         
  25   1  -5        930.98        982.63        92.88 o                         
  27   1  -5        431.99        360.79        82.09 o                         
  29   1  -5         48.70         84.01        78.89 o                         
 -28   2  -5        574.45        612.82        66.07 o                         
 -26   2  -5        104.66        154.26        52.36 o                         
 -24   2  -5        202.55        238.35        50.28 o                         
 -22   2  -5       1128.28       1122.40        63.64 o                         
 -20   2  -5       1471.79       1421.06        68.16 o                         
 -18   2  -5        197.83        212.47        37.99 o                         
 -16   2  -5       5562.53       5264.32        80.37 o                         
 -14   2  -5        850.28        816.94        43.74 o                         
 -12   2  -5        683.10        705.11        38.62 o                         
 -10   2  -5       1228.82       1268.26        42.32 o                         
  -8   2  -5        511.21        703.00        33.79 o                         
  -6   2  -5       5545.61       5226.12        94.21 o                         
  -4   2  -5       6415.29       6556.51        81.95 o                         
  -2   2  -5       3570.65       4402.44       137.45 o                         
   0   2  -5        519.94        456.99        17.86 o                         
   2   2  -5       7359.75       8076.45       142.08 o                         
   4   2  -5       7191.54       8094.53       166.67 o                         
   6   2  -5       1922.95       1737.72        60.53 o                         
   8   2  -5        741.52        671.32        44.05 o                         
  10   2  -5        191.04        204.57        38.44 o                         
  12   2  -5       2976.07       2958.07        81.66 o                         
  14   2  -5       1284.86       1094.21        71.97 o                         
  16   2  -5        994.16        910.14        70.03 o                         
  18   2  -5        986.96        860.35       110.85 o                         
  20   2  -5        506.06        449.28        65.23 o                         
  22   2  -5       1077.50       1031.83        85.01 o                         
  24   2  -5        795.85        791.44        86.17 o                         
  26   2  -5        373.56        331.84        79.04 o                         
  28   2  -5       1314.83       1389.00       121.27 o                         
  30   2  -5        308.29        230.54        91.14 o                         
 -27   3  -5        773.59        910.35        71.21 o                         
 -25   3  -5       1115.85       1040.80        68.13 o                         
 -23   3  -5        708.61        797.77        60.11 o                         
 -21   3  -5        147.88        172.16        44.80 o                         
 -19   3  -5        256.06        276.13        42.72 o                         
 -17   3  -5       1797.57       1798.05        64.80 o                         
 -15   3  -5        684.48        624.64        41.38 o                         
 -13   3  -5       1005.35        977.48        48.18 o                         
 -11   3  -5        415.17        540.29        34.62 o                         
  -9   3  -5       4301.06       4399.81        64.92 o                         
  -7   3  -5       2430.02       2505.11        56.70 o                         
  -5   3  -5      16573.03      16515.28       340.10 o                         
  -3   3  -5       3632.27       3528.39       108.32 o                         
  -1   3  -5      14100.27      13457.05       226.56 o                         
   1   3  -5       1406.86       1424.01        55.46 o                         
   3   3  -5      10499.92      10553.11       161.00 o                         
   5   3  -5       1391.10       1530.43        62.93 o                         
   7   3  -5       5298.46       5225.26       129.25 o                         
   9   3  -5       3159.00       3345.96       150.06 o                         
  11   3  -5       6414.77       6097.30       197.71 o                         
  13   3  -5       1210.40       1159.34       112.91 o                         
  15   3  -5       4899.06       5074.84       197.84 o                         
  17   3  -5        435.79        383.57        58.72 o                         
  19   3  -5        678.05        743.51        73.73 o                         
  21   3  -5       1709.51       1642.09       110.88 o                         
  23   3  -5       1313.21       1230.71       113.23 o                         
  25   3  -5        125.44        163.09        76.99 o                         
  27   3  -5       1772.88       1957.31       141.03 o                         
  29   3  -5        705.81        792.90       103.65 o                         
 -26   4  -5       1148.84        967.37        71.62 o                         
 -24   4  -5        409.49        469.97        58.19 o                         
 -22   4  -5        209.77        174.97        48.97 o                         
 -20   4  -5       2914.47       3164.69        89.15 o                         
 -18   4  -5       1033.27        962.15        57.66 o                         
 -16   4  -5        634.60        743.23        47.56 o                         
 -14   4  -5       1180.55       1151.05        55.12 o                         
 -12   4  -5        107.37        139.82        29.95 o                         
 -10   4  -5       1354.36       1410.17        47.12 o                         
  -8   4  -5       5370.96       5224.72        95.63 o                         
  -6   4  -5       8184.76       8010.32       138.42 o                         
  -4   4  -5      13749.83      14541.22       187.69 o                         
  -2   4  -5       2596.27       2344.70        47.42 o                         
   0   4  -5       2111.32       2082.15        41.48 o                         
   2   4  -5         47.53         17.07        21.35 o                         
   4   4  -5        989.69       1106.56        41.25 o                         
   6   4  -5       5107.92       5233.01        95.12 o                         
   8   4  -5       6413.02       6493.75       123.39 o                         
  10   4  -5       2709.53       2696.09        88.58 o                         
  12   4  -5       1554.06       1624.77        68.91 o                         
  14   4  -5       6027.25       6114.64       126.11 o                         
  16   4  -5       1764.45       1650.86        96.73 o                         
  18   4  -5         24.12          7.68        53.82 o                         
  20   4  -5        247.14        194.22        67.24 o                         
  22   4  -5        726.07        809.67        87.02 o                         
  24   4  -5        721.52        797.72        93.78 o                         
  26   4  -5       1058.80       1061.68       105.15 o                         
  28   4  -5         31.07        130.56        86.70 o                         
 -25   5  -5       1796.42       1728.46       116.84 o                         
 -23   5  -5       2208.36       2318.99       112.20 o                         
 -21   5  -5       1181.40       1199.35        71.88 o                         
 -19   5  -5       2433.40       2409.87        83.97 o                         
 -17   5  -5       2845.36       2820.86        81.03 o                         
 -15   5  -5        117.87        141.08        37.84 o                         
 -13   5  -5       3477.92       3346.59        93.61 o                         
 -11   5  -5       2450.31       2469.26        79.93 o                         
  -9   5  -5       3058.72       2842.75        62.14 o                         
  -7   5  -5       1339.67       1558.81        50.72 o                         
  -5   5  -5       4160.35       3916.69       100.36 o                         
  -3   5  -5       1122.00       1140.97        46.71 o                         
  -1   5  -5       3953.07       3794.97        86.65 o                         
   1   5  -5        173.85        162.92        27.61 o                         
   3   5  -5       5265.96       5496.95        97.70 o                         
   5   5  -5         93.45        116.47        27.82 o                         
   7   5  -5       1574.84       1509.72        57.85 o                         
   9   5  -5        158.48        196.21        38.18 o                         
  11   5  -5       3499.95       3396.43       141.86 o                         
  13   5  -5        663.94        765.89        66.73 o                         
  15   5  -5       3310.65       3082.00       113.87 o                         
  17   5  -5        799.13        826.20        78.75 o                         
  19   5  -5       2538.58       2485.91       121.02 o                         
  21   5  -5        119.86        144.66        72.42 o                         
  23   5  -5       1535.44       1603.62       133.70 o                         
  25   5  -5        115.35        162.78        83.19 o                         
 -22   6  -5        356.27        426.89        71.83 o                         
 -20   6  -5       2865.65       2904.54       117.40 o                         
 -18   6  -5       2869.82       2817.60       107.57 o                         
 -16   6  -5       3282.60       3204.60       143.28 o                         
 -14   6  -5       1994.12       1886.65        86.21 o                         
 -12   6  -5        800.62        810.43        60.11 o                         
 -10   6  -5        280.59        261.47        36.97 o                         
  -8   6  -5       2480.38       2547.66        64.91 o                         
  -6   6  -5       3349.84       3404.63        68.08 o                         
  -4   6  -5       6126.80       5958.53        72.22 o                         
  -2   6  -5       2388.14       2224.09        60.43 o                         
   0   6  -5       2343.11       2455.14        61.26 o                         
   2   6  -5        424.12        373.77        36.29 o                         
   4   6  -5       1228.73       1173.85        54.65 o                         
   6   6  -5       2434.04       2292.52        65.57 o                         
   8   6  -5       2112.93       1992.16        63.98 o                         
  10   6  -5       5024.63       4795.79        99.70 o                         
  12   6  -5       1033.26       1213.59        72.53 o                         
  14   6  -5       2002.36       2032.69       106.94 o                         
  16   6  -5        465.36        541.44        74.47 o                         
  18   6  -5        911.60        969.94        91.44 o                         
  20   6  -5       1618.70       1592.14       126.02 o                         
  22   6  -5       2583.38       2796.74       237.76 o                         
 -19   7  -5        705.63        797.39        77.88 o                         
 -17   7  -5       2163.21       2266.62       106.70 o                         
 -15   7  -5       1229.84       1249.40        79.44 o                         
 -13   7  -5       2781.52       2601.56        99.08 o                         
 -11   7  -5        498.26        577.22        70.86 o                         
  -9   7  -5       2913.74       2978.29        94.24 o                         
  -7   7  -5        801.69        788.07        53.19 o                         
  -5   7  -5       2861.99       2887.15       100.47 o                         
  -3   7  -5        568.44        581.13        56.34 o                         
  -1   7  -5       3304.58       3104.36       132.85 o                         
   1   7  -5       1345.90       1309.83        77.99 o                         
   3   7  -5       5118.52       4741.77       115.30 o                         
   5   7  -5        240.39        215.95        49.28 o                         
   7   7  -5       6558.14       6599.91       118.85 o                         
   9   7  -5        710.91        718.23        58.88 o                         
  11   7  -5       3095.83       3247.75        99.33 o                         
  13   7  -5        124.36        155.43        53.11 o                         
  15   7  -5       3305.95       3490.32       134.01 o                         
  17   7  -5         37.91        157.50        71.14 o                         
  19   7  -5       1738.50       1879.30       187.98 o                         
 -14   8  -5        925.54       1107.85       103.51 o                         
 -12   8  -5        694.64        773.65        92.15 o                         
 -10   8  -5        659.31        706.94        69.52 o                         
  -8   8  -5       3025.57       3045.58       109.37 o                         
  -6   8  -5       1486.11       1477.11        87.52 o                         
  -4   8  -5       3363.18       3411.76       108.18 o                         
  -2   8  -5       1119.05       1162.93        77.75 o                         
   0   8  -5       3223.41       3108.63       103.74 o                         
   2   8  -5       2110.08       2184.70        95.14 o                         
   4   8  -5       1495.13       1470.61        91.03 o                         
   6   8  -5        748.24        739.17        67.24 o                         
   8   8  -5       1970.42       1992.19       120.30 o                         
  10   8  -5       6588.41       6614.89       238.23 o                         
  12   8  -5       3097.73       3176.04       175.89 o                         
  14   8  -5        225.38        142.18       108.46 o                         
  16   8  -5        888.03        895.68       142.81 o                         
  -7   9  -5         59.85         72.57        58.44 o                         
  -5   9  -5       1309.19       1235.16        86.42 o                         
  -3   9  -5         29.44         72.46        56.19 o                         
  -1   9  -5       1223.58       1163.51        80.66 o                         
   1   9  -5          1.29        -12.23        53.37 o                         
   3   9  -5       2401.23       2414.77       126.17 o                         
   5   9  -5         87.62        124.86        58.41 o                         
   7   9  -5       2744.31       2762.87       114.20 o                         
   9   9  -5        403.74        351.13        82.63 o                         
 -30   0  -4       1472.34       1290.55       114.70 o                         
 -28   0  -4       1605.05       1727.20       133.36 o                         
 -26   0  -4       1583.23       1670.57       120.88 o                         
 -24   0  -4       4704.24       4715.90       143.64 o                         
 -22   0  -4        113.79         78.52        58.84 o                         
 -20   0  -4       9275.13       9734.08       160.84 o                         
 -18   0  -4       4293.28       4229.07       111.06 o                         
 -16   0  -4      16703.39      17636.45       380.41 o                         
 -14   0  -4       7837.02       8089.39       118.69 o                         
 -12   0  -4       1420.88       1398.73        63.08 o                         
 -10   0  -4       7855.19       8632.75       102.41 o                         
  -8   0  -4       2160.17       1846.64        56.99 o                         
  -6   0  -4      16097.43      16387.30       163.96 o                         
  -2   0  -4       8324.84       8308.27       131.52 o                         
   0   0  -4      72976.39      77512.16       730.58 o                         
   2   0  -4       8441.52       9542.63       191.95 o                         
   4   0  -4     106055.54     110154.88      1318.87 o                         
   6   0  -4      62166.09      66836.49       347.65 o                         
   8   0  -4     107055.02     110786.65       778.00 o                         
  10   0  -4       3857.97       4057.93       111.96 o                         
  12   0  -4      49652.67      50956.26       353.06 o                         
  14   0  -4      14577.28      14949.57       219.47 o                         
  16   0  -4      22806.79      23348.18       285.31 o                         
  18   0  -4       6365.16       6265.96       178.44 o                         
  20   0  -4      11116.29      11440.31       242.37 o                         
  22   0  -4        365.40        279.90        91.92 o                         
  24   0  -4       6074.53       5968.88       223.92 o                         
  26   0  -4        450.92        250.64       106.87 o                         
  28   0  -4       1855.05       1885.83       186.71 o                         
  30   0  -4        572.47        650.13       138.68 o                         
 -29   1  -4        192.48        204.03        57.36 o                         
 -27   1  -4       5697.66       5663.01       121.10 o                         
 -25   1  -4        964.04        969.41        64.59 o                         
 -23   1  -4       6459.90       6218.51       108.90 o                         
 -21   1  -4       1685.39       1570.44        69.76 o                         
 -19   1  -4      13597.33      13886.19       127.33 o                         
 -17   1  -4       3507.43       3133.69        69.19 o                         
 -15   1  -4      14532.81      13341.02       109.45 o                         
 -13   1  -4       4114.80       3950.84        62.69 o                         
 -11   1  -4      18361.96      17522.08       103.50 o                         
  -9   1  -4       6052.49       6131.98        61.23 o                         
  -7   1  -4      62395.65      65921.44       504.45 o                         
  -5   1  -4      17876.52      18414.22       310.67 o                         
  -3   1  -4      12974.63      15417.34       288.86 o                         
  -1   1  -4       3478.33       3149.60        51.85 o                         
   1   1  -4      14938.79      14798.56       203.35 o                         
   3   1  -4      24643.77      24771.19       202.77 o                         
   5   1  -4      21358.14      21797.24       262.55 o                         
   7   1  -4       9631.31      10110.70        96.56 o                         
   9   1  -4       3785.61       3906.69        78.64 o                         
  11   1  -4       4126.13       3646.64        80.39 o                         
  13   1  -4       2536.73       2474.79        78.04 o                         
  15   1  -4       7040.98       6528.87       116.25 o                         
  17   1  -4       4009.90       3949.40       104.69 o                         
  19   1  -4       9226.45       8669.09       149.00 o                         
  21   1  -4        749.76        675.70        72.74 o                         
  23   1  -4       6870.67       6778.60       158.48 o                         
  25   1  -4       2260.14       2447.30       125.61 o                         
  27   1  -4       4274.52       3925.61       157.96 o                         
  29   1  -4        467.26        462.30        91.07 o                         
 -28   2  -4       3115.18       3352.56       110.96 o                         
 -26   2  -4       1711.65       1671.49        92.14 o                         
 -24   2  -4       2286.73       2320.93        86.67 o                         
 -22   2  -4       2507.29       2503.52        83.01 o                         
 -20   2  -4       6055.50       6313.00       100.46 o                         
 -18   2  -4       3756.31       3639.87        81.67 o                         
 -16   2  -4      11159.92      11527.58       108.48 o                         
 -14   2  -4       2478.77       2542.50        58.30 o                         
 -12   2  -4      25074.36      25838.10       133.14 o                         
 -10   2  -4       1146.69       1212.52        51.01 o                         
  -8   2  -4      19126.17      19641.87       149.34 o                         
  -6   2  -4       3069.56       3518.53        65.69 o                         
  -4   2  -4      46367.02      50134.24       586.31 o                         
  -2   2  -4       2706.51       3047.25       110.54 o                         
   0   2  -4      11957.83      14078.06       211.87 o                         
   2   2  -4      18513.26      20123.23       287.98 o                         
   4   2  -4       5736.18       6924.95       170.09 o                         
   6   2  -4        999.31        987.04        50.36 o                         
   8   2  -4      19191.30      19344.93       336.25 o                         
  10   2  -4       1799.19       1792.99       112.91 o                         
  12   2  -4      28149.53      27786.82       285.47 o                         
  14   2  -4       1347.83       1334.42        73.76 o                         
  16   2  -4      18491.47      18557.97       188.92 o                         
  18   2  -4       1422.60       1281.88        89.01 o                         
  20   2  -4       3281.01       3617.18       122.78 o                         
  22   2  -4        283.80        288.31        67.11 o                         
  24   2  -4      11672.64      12192.73       205.88 o                         
  26   2  -4       1103.81       1035.13        97.47 o                         
  28   2  -4       7085.86       7363.55       196.23 o                         
  30   2  -4       1134.46       1047.93       113.11 o                         
 -27   3  -4       5152.92       5603.22       124.54 o                         
 -25   3  -4        629.35        608.05        60.39 o                         
 -23   3  -4       4408.36       4327.17       103.24 o                         
 -21   3  -4        729.02        741.14        54.84 o                         
 -19   3  -4       7339.32       6877.77       102.06 o                         
 -17   3  -4       1241.08       1237.36        61.20 o                         
 -15   3  -4       3725.64       3885.50        73.26 o                         
 -13   3  -4       2357.12       2395.35        58.47 o                         
 -11   3  -4      26469.57      26396.95       135.48 o                         
  -9   3  -4       5601.32       5750.96        66.48 o                         
  -7   3  -4       9977.60       9374.58        73.68 o                         
  -5   3  -4       9035.09       8840.34       217.98 o                         
  -3   3  -4      31826.99      31357.34       332.39 o                         
  -1   3  -4      17985.80      17729.72       288.52 o                         
   1   3  -4      13674.83      13562.48       107.66 o                         
   3   3  -4       9565.36       9234.85        85.39 o                         
   5   3  -4      10167.01       9612.19       129.51 o                         
   7   3  -4       8965.79       7990.30       208.85 o                         
   9   3  -4       9036.36       8362.45       105.53 o                         
  11   3  -4      15588.78      15400.64       169.53 o                         
  13   3  -4       5044.68       5055.81       236.48 o                         
  15   3  -4       9544.36       9398.77       142.70 o                         
  17   3  -4       1789.85       1648.12        93.60 o                         
  19   3  -4       8115.75       7574.52       153.38 o                         
  21   3  -4       1577.52       1379.25       123.57 o                         
  23   3  -4       2984.47       2837.35       127.97 o                         
  25   3  -4        452.98        404.49        83.17 o                         
  27   3  -4       3072.53       2997.01       150.85 o                         
  29   3  -4        736.03        719.82       102.85 o                         
 -26   4  -4        419.63        428.30        61.69 o                         
 -24   4  -4        860.01        894.92        66.34 o                         
 -22   4  -4        624.65        653.64        57.55 o                         
 -20   4  -4       2243.23       2239.12        81.49 o                         
 -18   4  -4       1644.55       1578.24        69.59 o                         
 -16   4  -4      10554.78      10605.57       113.44 o                         
 -14   4  -4          0.79         13.24        30.05 o                         
 -12   4  -4       1298.18       1379.08        51.14 o                         
 -10   4  -4        600.61        687.94        38.98 o                         
  -8   4  -4       1076.70       1063.99        42.43 o                         
  -6   4  -4       5657.98       5857.14        76.27 o                         
  -4   4  -4      43900.82      46254.56       558.67 o                         
  -2   4  -4        861.43        902.23        40.31 o                         
   0   4  -4      54603.97      57294.82       532.96 o                         
   2   4  -4        273.39        264.21        30.21 o                         
   4   4  -4       3388.17       3269.49        69.00 o                         
   6   4  -4       1539.05       1502.02        44.99 o                         
   8   4  -4      32630.09      32620.06       510.43 o                         
  10   4  -4        203.58        174.39        34.85 o                         
  12   4  -4      19937.43      20418.56       189.29 o                         
  14   4  -4        492.88        492.31        59.48 o                         
  16   4  -4       4697.04       4853.78       124.72 o                         
  18   4  -4        233.30        200.65        60.58 o                         
  20   4  -4       3902.65       3900.93       134.88 o                         
  22   4  -4        258.87        239.05        72.38 o                         
  24   4  -4       3173.92       3529.65       245.39 o                         
  26   4  -4        314.01        374.84       128.50 o                         
  28   4  -4       1150.80       1150.47       112.42 o                         
 -25   5  -4        306.32        309.91        71.43 o                         
 -23   5  -4       3633.66       3584.18       104.90 o                         
 -21   5  -4        491.26        433.21        54.80 o                         
 -19   5  -4       2792.88       2779.58        86.74 o                         
 -17   5  -4       1212.98       1245.09        66.46 o                         
 -15   5  -4       6789.12       6881.35        99.30 o                         
 -13   5  -4        275.84        338.55        38.16 o                         
 -11   5  -4       5582.24       5722.79       109.56 o                         
  -9   5  -4       1760.43       1717.28        53.71 o                         
  -7   5  -4       8247.75       8009.74        84.52 o                         
  -5   5  -4       1000.24        916.10        47.29 o                         
  -3   5  -4       3435.02       3444.69        82.54 o                         
  -1   5  -4       3754.78       3620.15        82.42 o                         
   1   5  -4       1531.71       1350.27        47.53 o                         
   3   5  -4       4578.21       4452.97        77.73 o                         
   5   5  -4       2838.84       2658.11        57.98 o                         
   7   5  -4       1019.12        987.17        49.34 o                         
   9   5  -4       2224.13       2174.10        69.03 o                         
  11   5  -4        198.83        198.72        40.34 o                         
  13   5  -4       1937.41       1986.85        95.36 o                         
  15   5  -4       3820.47       3818.23       118.88 o                         
  17   5  -4        803.47        866.28        94.31 o                         
  19   5  -4       6705.48       6728.81       157.55 o                         
  21   5  -4        334.04        275.74        74.20 o                         
  23   5  -4       3321.54       3459.53       186.23 o                         
  25   5  -4         36.07         70.40        78.90 o                         
 -22   6  -4        918.76        880.52        81.64 o                         
 -20   6  -4       2570.12       2814.68       115.86 o                         
 -18   6  -4        887.95        796.64        70.43 o                         
 -16   6  -4       5814.54       6010.94       106.80 o                         
 -14   6  -4       3327.92       3043.63        91.54 o                         
 -12   6  -4       3656.59       3482.93        78.74 o                         
 -10   6  -4        393.81        353.41        38.60 o                         
  -8   6  -4      10541.26      10654.46       196.90 o                         
  -6   6  -4        274.56        270.55        33.49 o                         
  -4   6  -4       1748.52       1876.99        54.73 o                         
  -2   6  -4        779.60        774.96        50.07 o                         
   0   6  -4       4231.65       4395.02        76.92 o                         
   2   6  -4        453.08        401.63        36.36 o                         
   4   6  -4       6471.25       6527.02       111.70 o                         
   6   6  -4        779.12        768.54        75.06 o                         
   8   6  -4        632.65        644.83        45.96 o                         
  10   6  -4        240.43        270.84        45.40 o                         
  12   6  -4      11875.38      12051.68       145.26 o                         
  14   6  -4        595.51        495.62        69.06 o                         
  16   6  -4        424.49        348.58        67.93 o                         
  18   6  -4       1208.15       1328.53       205.31 o                         
  20   6  -4       2872.36       2820.16       138.27 o                         
  22   6  -4        585.23        623.70        91.33 o                         
  24   6  -4       3560.21       3746.86       164.63 o                         
 -19   7  -4        816.73        759.62        76.22 o                         
 -17   7  -4        226.32        240.11        59.90 o                         
 -15   7  -4        994.64       1110.50        75.89 o                         
 -13   7  -4        206.41        244.14        54.33 o                         
 -11   7  -4       2315.60       2470.65        93.29 o                         
  -9   7  -4        647.86        674.92        58.27 o                         
  -7   7  -4       1687.40       1721.95        62.08 o                         
  -5   7  -4        335.37        299.97        34.88 o                         
  -3   7  -4        702.50        734.19        48.55 o                         
  -1   7  -4        734.05        716.68        48.63 o                         
   1   7  -4        739.44        671.31        55.60 o                         
   3   7  -4       2908.10       2643.30        95.95 o                         
   5   7  -4       2487.86       2316.33        71.36 o                         
   7   7  -4       2709.86       2597.80        76.58 o                         
   9   7  -4       1481.45       1452.01        79.22 o                         
  11   7  -4        584.28        556.94        57.11 o                         
  13   7  -4       1536.73       1654.98       111.57 o                         
  15   7  -4       4398.09       4477.41       144.29 o                         
  17   7  -4        260.38        257.46        91.76 o                         
  19   7  -4        711.31        689.33        90.42 o                         
 -14   8  -4        135.68        197.69        77.77 o                         
 -12   8  -4        650.36        718.10        87.43 o                         
 -10   8  -4        335.37        375.07        61.36 o                         
  -8   8  -4        470.24        422.04        60.36 o                         
  -6   8  -4          5.09        -12.56        48.07 o                         
  -4   8  -4       1684.86       1760.07        91.12 o                         
  -2   8  -4        422.46        414.72        57.02 o                         
   0   8  -4       5297.06       5364.00       118.75 o                         
   2   8  -4        418.10        409.74        57.28 o                         
   4   8  -4       2622.62       2579.31        99.13 o                         
   6   8  -4        120.62        158.56        52.62 o                         
   8   8  -4       1597.34       1780.78       110.76 o                         
  10   8  -4        454.10        588.57        81.43 o                         
  12   8  -4       2455.61       2711.86       187.34 o                         
  14   8  -4        191.72        146.31       106.87 o                         
  16   8  -4       1224.85       1260.15       112.02 o                         
  -7   9  -4         18.90         36.77        56.47 o                         
  -5   9  -4        259.01        332.32        75.10 o                         
  -3   9  -4        321.80        275.59        60.68 o                         
  -1   9  -4        713.89        751.38        70.46 o                         
   1   9  -4        145.75        189.16        58.12 o                         
   3   9  -4        762.05        753.08        71.00 o                         
   5   9  -4        523.34        482.59        66.81 o                         
   7   9  -4        160.52        129.26        69.93 o                         
   9   9  -4        596.48        590.02       126.27 o                         
 -29   1  -3          8.22         -0.83        52.97 o                         
 -27   1  -3        227.66        261.18        54.99 o                         
 -25   1  -3        152.05        178.22        49.66 o                         
 -23   1  -3       1041.57       1088.60        61.88 o                         
 -21   1  -3         80.52        122.81        40.71 o                         
 -19   1  -3       4159.32       4214.39        81.86 o                         
 -17   1  -3         33.55         35.89        30.56 o                         
 -15   1  -3       1174.49       1291.15        50.55 o                         
 -13   1  -3        191.39        219.12        28.28 o                         
 -11   1  -3       5432.21       5486.25       101.23 o                         
  -9   1  -3       6312.65       7185.43       235.15 o                         
  -7   1  -3      51243.86      53810.64       501.24 o                         
  -5   1  -3        318.93        411.28        23.37 o                         
  -3   1  -3       9971.77      11556.13       244.28 o                         
  -1   1  -3       1524.85       1442.22        85.49 o                         
   1   1  -3      23972.26      25803.08       682.68 o                         
   3   1  -3       4407.33       5118.43       204.45 o                         
   5   1  -3       3642.47       3768.92       138.04 o                         
   7   1  -3       2141.00       1935.22        63.14 o                         
   9   1  -3       2795.33       2651.25        68.71 o                         
  11   1  -3       3535.87       3022.08        98.12 o                         
  13   1  -3       8679.21       8879.71       118.97 o                         
  15   1  -3        335.18        313.33        70.77 o                         
  17   1  -3       5459.14       5688.18       118.93 o                         
  19   1  -3       1095.76       1146.76        86.07 o                         
  21   1  -3        588.26        534.33        69.35 o                         
  23   1  -3       1104.63       1010.08        84.98 o                         
  25   1  -3       1373.03       1311.88       105.20 o                         
  27   1  -3        379.24        467.76        84.31 o                         
  29   1  -3        351.92        261.08        85.21 o                         
 -28   2  -3         80.77        124.91        56.77 o                         
 -26   2  -3        162.85        161.64        51.42 o                         
 -24   2  -3        385.37        364.94        52.01 o                         
 -22   2  -3        313.12        322.97        46.91 o                         
 -20   2  -3        611.00        577.79        47.76 o                         
 -18   2  -3       1072.38       1186.26        59.31 o                         
 -16   2  -3        436.75        437.73        37.47 o                         
 -14   2  -3       1978.02       1880.50        54.18 o                         
 -12   2  -3       5684.47       5760.29        70.12 o                         
 -10   2  -3       2685.00       2674.67        50.83 o                         
  -8   2  -3       1629.94       1841.73        42.03 o                         
  -6   2  -3       3131.83       3070.37        43.62 o                         
  -4   2  -3       2397.75       2552.20        37.41 o                         
  -2   2  -3     101589.47     108669.80       498.37 o                         
   0   2  -3      23717.44      23622.76       191.38 o                         
   2   2  -3      15364.93      16165.53       288.04 o                         
   4   2  -3      25484.07      26840.62       389.61 o                         
   6   2  -3      14355.29      15069.54       388.55 o                         
   8   2  -3       8351.62       8746.39       229.90 o                         
  10   2  -3       6435.80       6184.26        94.77 o                         
  12   2  -3       1864.17       2187.59        75.07 o                         
  14   2  -3        500.38        455.83        49.59 o                         
  16   2  -3       1805.64       2137.45        88.80 o                         
  18   2  -3         66.18        146.91        51.55 o                         
  20   2  -3         37.36         35.00        53.87 o                         
  22   2  -3        368.08        342.34        68.11 o                         
  24   2  -3       1412.38       1443.37       117.32 o                         
  26   2  -3        455.57        387.80        81.73 o                         
  28   2  -3        381.10        435.94        89.83 o                         
  30   2  -3        198.43        220.29        88.83 o                         
 -29   3  -3        642.47        644.30        69.93 o                         
 -27   3  -3       1562.04       1473.96        84.98 o                         
 -25   3  -3        164.33        198.26        52.44 o                         
 -23   3  -3       1295.46       1244.92        71.81 o                         
 -21   3  -3        192.05        226.47        45.19 o                         
 -19   3  -3       3157.50       3105.95        80.41 o                         
 -17   3  -3       5274.20       5104.25        86.32 o                         
 -15   3  -3       1351.53       1446.70        55.77 o                         
 -13   3  -3       1302.03       1172.04        48.39 o                         
 -11   3  -3       2992.92       3056.49        55.98 o                         
  -9   3  -3        614.51        724.45        37.67 o                         
  -7   3  -3       3072.77       3038.60        48.47 o                         
  -5   3  -3       1103.19       1028.99        99.07 o                         
  -3   3  -3      28861.56      31272.65       627.97 o                         
  -1   3  -3       3479.23       3405.30       146.18 o                         
   1   3  -3       1651.85       1485.11        50.18 o                         
   3   3  -3       3811.41       4001.38       100.27 o                         
   5   3  -3       3837.39       3924.04        64.83 o                         
   7   3  -3         68.29        177.99        35.49 o                         
   9   3  -3       3418.54       3480.13        65.95 o                         
  11   3  -3       2359.85       2500.01        79.44 o                         
  13   3  -3       1763.06       1750.33        80.49 o                         
  15   3  -3        778.85        876.24        65.55 o                         
  17   3  -3       3366.76       3244.95       105.48 o                         
  19   3  -3       2766.33       2979.77       282.13 o                         
  21   3  -3        901.35        888.36       136.29 o                         
  23   3  -3        609.59        600.30       112.44 o                         
  25   3  -3        426.95        586.06        86.59 o                         
  27   3  -3        786.20        880.76        99.49 o                         
  29   3  -3        429.11        465.25        95.64 o                         
 -26   4  -3        991.78       1022.82        71.99 o                         
 -24   4  -3        117.25         82.47        50.52 o                         
 -22   4  -3        277.30        252.10        49.78 o                         
 -20   4  -3        289.62        296.10        46.81 o                         
 -18   4  -3       1819.61       1545.54        69.52 o                         
 -16   4  -3        465.51        413.25        41.69 o                         
 -14   4  -3       1384.82       1262.65        55.63 o                         
 -12   4  -3        307.90        351.36        34.01 o                         
 -10   4  -3       2177.76       2120.72        52.56 o                         
  -8   4  -3        828.82        836.90        40.85 o                         
  -6   4  -3       3255.83       3187.44        68.39 o                         
  -4   4  -3       9993.88      10867.29       166.65 o                         
  -2   4  -3      21408.91      21552.90       258.29 o                         
   0   4  -3       3163.63       3275.41        50.49 o                         
   2   4  -3       5175.25       4575.32        58.20 o                         
   4   4  -3        289.44        297.72        26.19 o                         
   6   4  -3        991.97       1042.86        41.78 o                         
   8   4  -3      17231.47      17344.83       289.63 o                         
  10   4  -3       2307.72       2262.26        65.12 o                         
  12   4  -3       3977.46       3729.93       182.41 o                         
  14   4  -3       1957.42       1735.60        84.65 o                         
  16   4  -3       2381.71       2581.46       102.32 o                         
  18   4  -3        314.33        296.66        63.18 o                         
  20   4  -3        643.73        700.32        90.97 o                         
  22   4  -3        244.82        353.57        74.03 o                         
  24   4  -3       1048.45       1158.85        99.60 o                         
  26   4  -3        512.29        550.80        91.06 o                         
  28   4  -3        458.88        585.14        98.17 o                         
 -25   5  -3        884.25        870.73        72.22 o                         
 -23   5  -3       1441.09       1392.60        79.85 o                         
 -21   5  -3          2.27         26.91        45.57 o                         
 -19   5  -3        849.28        980.69        59.50 o                         
 -17   5  -3        258.75        241.94        42.93 o                         
 -15   5  -3       2047.06       1996.19        69.11 o                         
 -13   5  -3        189.13        191.81        35.07 o                         
 -11   5  -3       8033.53       7411.18        90.50 o                         
  -9   5  -3        376.86        478.80        35.50 o                         
  -7   5  -3       7388.21       6955.96        79.72 o                         
  -5   5  -3       1073.96       1130.70        44.65 o                         
  -3   5  -3       5441.35       5060.58        75.02 o                         
  -1   5  -3        395.50        315.70        36.14 o                         
   1   5  -3       2252.28       2183.90        51.48 o                         
   3   5  -3       1508.52       1665.67        50.91 o                         
   5   5  -3       3683.49       3486.90        61.76 o                         
   7   5  -3        141.02        122.99        29.16 o                         
   9   5  -3       3791.98       3632.41        79.03 o                         
  11   5  -3       6185.19       6236.03       179.03 o                         
  13   5  -3       5507.34       5718.73       125.33 o                         
  15   5  -3       1529.63       1579.25       113.23 o                         
  17   5  -3       3082.59       2978.31       117.17 o                         
  19   5  -3        112.43        105.15        64.07 o                         
  21   5  -3       3610.62       3882.94       144.50 o                         
  23   5  -3         56.15         13.94        72.19 o                         
  25   5  -3       1524.76       1660.83       127.11 o                         
 -22   6  -3       1603.81       1723.15       109.41 o                         
 -20   6  -3        108.50         69.49        48.75 o                         
 -18   6  -3       5381.91       5560.93       106.95 o                         
 -16   6  -3       1574.12       1639.17        76.39 o                         
 -14   6  -3       3375.69       3282.35        80.47 o                         
 -12   6  -3       1144.01       1204.98        61.00 o                         
 -10   6  -3       2931.47       2816.32        70.03 o                         
  -8   6  -3        997.44       1065.50        52.38 o                         
  -6   6  -3       3916.27       3799.25        70.31 o                         
  -4   6  -3       4025.16       3913.30        76.81 o                         
  -2   6  -3       4212.19       4114.34        71.81 o                         
   0   6  -3        788.65        793.22        50.29 o                         
   2   6  -3       2626.04       2742.02        71.57 o                         
   4   6  -3        544.86        555.67        39.39 o                         
   6   6  -3        838.84        782.87        47.36 o                         
   8   6  -3        859.51        912.96        62.25 o                         
  10   6  -3       2203.86       2153.98        78.37 o                         
  12   6  -3       7399.74       7797.73       146.17 o                         
  14   6  -3        495.72        554.01        69.11 o                         
  16   6  -3       2384.30       2619.30       140.11 o                         
  18   6  -3       1267.36       1363.45       114.81 o                         
  20   6  -3        747.29        817.32        90.41 o                         
  22   6  -3        640.85        666.46        92.07 o                         
  24   6  -3        573.43        596.95        94.46 o                         
 -19   7  -3       1168.79       1038.20        81.41 o                         
 -17   7  -3        383.34        402.74        63.80 o                         
 -15   7  -3       2188.79       2263.07       100.58 o                         
 -13   7  -3        379.75        374.39        56.60 o                         
 -11   7  -3       3882.01       3763.97        87.50 o                         
  -9   7  -3        895.81        899.41        52.98 o                         
  -7   7  -3       2470.70       2326.19        62.06 o                         
  -5   7  -3        864.97        817.17        43.63 o                         
  -3   7  -3       2799.01       2639.22        93.47 o                         
  -1   7  -3        301.54        292.58        37.78 o                         
   1   7  -3       6438.54       6008.56       156.14 o                         
   3   7  -3        143.18        149.11        36.48 o                         
   5   7  -3       6702.88       6501.73       185.93 o                         
   7   7  -3         79.67         74.03        37.25 o                         
   9   7  -3       4101.82       3947.40       180.34 o                         
  11   7  -3       1118.81       1051.39        74.05 o                         
  13   7  -3       2369.27       2132.72       165.71 o                         
  15   7  -3        578.81        681.70        80.84 o                         
  17   7  -3       3651.78       3759.60       189.25 o                         
  19   7  -3         46.66        -42.62        70.53 o                         
  21   7  -3       1292.38       1188.38       107.60 o                         
 -16   8  -3       1945.48       1905.40       108.95 o                         
 -14   8  -3       1386.86       1418.85        92.26 o                         
 -12   8  -3       1268.86       1334.83        87.84 o                         
 -10   8  -3        501.46        372.69        75.76 o                         
  -8   8  -3        247.81        264.24        54.97 o                         
  -6   8  -3        756.70        754.33        64.17 o                         
  -4   8  -3       3146.46       3245.49       102.33 o                         
  -2   8  -3       1893.67       1773.67        89.37 o                         
   0   8  -3       4266.59       4253.66       107.91 o                         
   2   8  -3       3048.67       3195.32        99.87 o                         
   4   8  -3       2025.22       2009.16        90.71 o                         
   6   8  -3       2099.05       2049.78        92.55 o                         
   8   8  -3        650.87        796.60        80.74 o                         
  10   8  -3       1265.77       1269.13        82.25 o                         
  12   8  -3       8105.65       8549.56       176.85 o                         
  14   8  -3        212.00        236.46        74.18 o                         
  16   8  -3       1914.63       2219.49       193.07 o                         
  -9   9  -3        204.88        217.67        76.67 o                         
  -7   9  -3        664.64        702.97        89.67 o                         
  -5   9  -3        518.65        551.47        73.98 o                         
  -3   9  -3       2388.49       2429.78       165.32 o                         
  -1   9  -3        200.84        253.07        58.71 o                         
   1   9  -3       1429.81       1407.83        86.23 o                         
   3   9  -3        183.52        240.91        57.62 o                         
   5   9  -3       3177.00       2918.97       160.31 o                         
   7   9  -3         21.40        -14.63        95.10 o                         
   9   9  -3       1208.93        927.49       138.68 o                         
 -30   0  -2       4044.20       4188.20       220.26 o                         
 -28   0  -2       2182.61       2073.24       150.76 o                         
 -26   0  -2       4809.56       4588.31       154.03 o                         
 -24   0  -2       4188.92       3944.46       137.13 o                         
 -22   0  -2        541.08        611.02        70.37 o                         
 -20   0  -2       3872.55       3512.31       113.58 o                         
 -18   0  -2       2271.94       2048.20        91.09 o                         
 -16   0  -2       5003.83       4895.98       182.73 o                         
 -14   0  -2      12441.89      11684.17       262.57 o                         
 -12   0  -2        675.38        543.73        45.87 o                         
 -10   0  -2      18289.48      17947.84       176.85 o                         
  -8   0  -2        240.60        280.35        34.28 o                         
  -6   0  -2        319.47        408.06        33.01 o                         
  -4   0  -2       2399.15       2586.93        44.30 o                         
  -2   0  -2      59372.88      68265.92       573.63 o                         
   0   0  -2       1011.09       1111.87        19.74 o                         
   2   0  -2       2373.70       2895.31        61.23 o                         
   6   0  -2      39568.16      38017.53       214.38 o                         
   8   0  -2       9519.92       9368.41       133.59 o                         
  10   0  -2      32854.93      31378.47       251.91 o                         
  12   0  -2       6839.77       6734.48       142.81 o                         
  14   0  -2      14863.48      13818.83       207.06 o                         
  16   0  -2       4162.25       4026.44       144.40 o                         
  18   0  -2       5253.01       5584.34       169.85 o                         
  20   0  -2       1357.17       1388.05       136.77 o                         
  22   0  -2        267.51        218.20        89.06 o                         
  24   0  -2       1815.21       1842.89       160.31 o                         
  26   0  -2       4401.97       4578.60       221.06 o                         
  28   0  -2       2040.07       2194.99       203.56 o                         
  30   0  -2       3493.67       3243.67       232.51 o                         
 -29   1  -2       3919.80       4181.05       115.34 o                         
 -27   1  -2        537.93        566.31        60.62 o                         
 -25   1  -2       9526.02       9500.41       132.66 o                         
 -23   1  -2       1109.52       1059.79        60.95 o                         
 -21   1  -2       4002.75       3640.26        83.83 o                         
 -19   1  -2       1596.32       1676.21        65.60 o                         
 -17   1  -2      11689.85      11401.28       108.50 o                         
 -15   1  -2       5221.35       5248.96        74.06 o                         
 -13   1  -2      13897.75      13417.74        98.96 o                         
 -11   1  -2       9588.76       8324.89       107.20 o                         
  -9   1  -2      18016.17      17567.96        93.33 o                         
  -7   1  -2      16028.43      14428.85       229.04 o                         
  -5   1  -2      75450.46      75288.41       462.86 o                         
  -3   1  -2      22160.60      21998.24       247.77 o                         
  -1   1  -2      33775.68      32169.85       222.20 o                         
   1   1  -2      41389.86      41297.30       322.10 o                         
   3   1  -2      55124.79      54071.68       785.69 o                         
   5   1  -2      40933.91      40542.88       608.71 o                         
   7   1  -2      17409.61      15650.51       113.13 o                         
   9   1  -2      22330.60      21808.73       587.31 o                         
  11   1  -2       9956.49       8560.11       107.72 o                         
  13   1  -2      16755.29      16295.82       153.58 o                         
  15   1  -2       9643.87       8780.50       127.52 o                         
  17   1  -2      13847.76      12999.99       161.71 o                         
  19   1  -2      10119.18       9347.56       151.92 o                         
  21   1  -2       9209.28       8702.83       160.30 o                         
  23   1  -2       1180.30       1157.85        95.15 o                         
  25   1  -2       6494.93       6273.35       188.77 o                         
  27   1  -2       1366.64       1434.25       114.80 o                         
  29   1  -2       4237.70       4181.66       170.59 o                         
 -30   2  -2       4358.36       4526.90       124.05 o                         
 -28   2  -2       1418.00       1470.77        89.07 o                         
 -26   2  -2       2680.38       2742.38        97.54 o                         
 -24   2  -2       1872.42       1790.94        83.23 o                         
 -22   2  -2       9169.42       9253.14       121.56 o                         
 -20   2  -2       4506.90       4508.07        88.94 o                         
 -18   2  -2      25723.95      25499.46       162.84 o                         
 -16   2  -2       3744.24       3663.94        70.41 o                         
 -14   2  -2      42019.23      43138.33       184.11 o                         
 -12   2  -2        923.11        891.17        42.46 o                         
 -10   2  -2       3426.24       3346.58        53.71 o                         
  -8   2  -2       2045.92       2338.02        44.21 o                         
  -6   2  -2        906.30       1053.05        62.85 o                         
  -4   2  -2       9837.05      10005.89       108.02 o                         
  -2   2  -2     156520.53     172986.16      2876.99 o                         
   0   2  -2       4646.86       5149.41       100.50 o                         
   2   2  -2        159.06        188.19        19.70 o                         
   4   2  -2       7777.73       9346.40       157.31 o                         
   6   2  -2      13406.90      15450.60       282.73 o                         
   8   2  -2       7057.37       7652.76        95.02 o                         
  10   2  -2      21467.15      23616.86       165.87 o                         
  12   2  -2       2258.61       2479.33        77.36 o                         
  14   2  -2      19890.22      20497.42       435.28 o                         
  16   2  -2       2222.03       2166.82        91.20 o                         
  18   2  -2      10699.14      10965.81       161.03 o                         
  20   2  -2        655.65        676.59        70.12 o                         
  22   2  -2       9285.03       9013.26       200.70 o                         
  24   2  -2       2183.03       2078.18       120.32 o                         
  26   2  -2       8278.01       7879.65       184.64 o                         
  28   2  -2       2058.04       2026.27       140.17 o                         
  30   2  -2       1406.60       1409.70       158.08 o                         
 -29   3  -2       2071.65       2025.74       106.87 o                         
 -27   3  -2        276.77        311.50        59.13 o                         
 -25   3  -2       2568.19       2518.50        95.01 o                         
 -23   3  -2        486.32        473.86        54.37 o                         
 -21   3  -2       7560.48       7488.65       111.95 o                         
 -19   3  -2       2878.05       2794.88        76.54 o                         
 -17   3  -2       4918.93       4663.00        83.34 o                         
 -15   3  -2       2785.32       2656.65        65.10 o                         
 -13   3  -2       2302.97       2195.91        55.77 o                         
 -11   3  -2       1891.54       1593.95        47.64 o                         
  -9   3  -2      18099.85      16566.52       101.40 o                         
  -7   3  -2       6923.65       6521.34       107.47 o                         
  -5   3  -2      28885.89      28106.44       265.72 o                         
  -3   3  -2      20369.17      18935.66       386.71 o                         
  -1   3  -2      19545.68      17566.36       129.24 o                         
   1   3  -2       9155.46       7637.43        79.25 o                         
   3   3  -2       8451.94       7339.10        61.22 o                         
   5   3  -2      25622.64      24896.22       336.33 o                         
   7   3  -2      10155.09       9294.59       128.95 o                         
   9   3  -2       7749.94       7304.81       108.40 o                         
  11   3  -2       6860.61       6483.69       104.24 o                         
  13   3  -2      13930.30      12823.94       148.79 o                         
  15   3  -2       6009.05       5625.16       138.68 o                         
  17   3  -2       3542.86       3530.59       107.25 o                         
  19   3  -2       1744.59       1822.59       104.46 o                         
  21   3  -2       7035.15       7195.46       215.17 o                         
  23   3  -2       1183.90       1083.65        91.52 o                         
  25   3  -2       3117.63       3233.57       146.08 o                         
  27   3  -2        137.64        127.60        80.13 o                         
  29   3  -2       1077.63        976.21       107.73 o                         
 -26   4  -2       2212.97       2375.43       101.53 o                         
 -24   4  -2       1703.81       1615.71        89.20 o                         
 -22   4  -2       1597.34       1703.30        83.24 o                         
 -20   4  -2       2317.15       2256.09        80.44 o                         
 -18   4  -2       1082.90       1088.97        60.91 o                         
 -16   4  -2        263.84        288.78        39.17 o                         
 -14   4  -2        605.94        639.17        41.99 o                         
 -12   4  -2       1226.72       1287.09        54.86 o                         
 -10   4  -2       4749.99       4672.68        68.04 o                         
  -8   4  -2       1295.69       1256.07        42.90 o                         
  -6   4  -2      40822.81      42314.30       361.76 o                         
  -4   4  -2       4348.40       4381.17        67.84 o                         
  -2   4  -2      14554.12      14547.02       136.23 o                         
   0   4  -2       6249.41       6245.45        86.81 o                         
   2   4  -2      24922.18      24941.34       167.39 o                         
   4   4  -2        739.50        689.93        37.38 o                         
   6   4  -2       3517.55       3256.93        54.38 o                         
   8   4  -2       1233.51       1260.39        61.45 o                         
  10   4  -2      18016.47      18104.53       361.51 o                         
  12   4  -2       3992.45       3801.89        96.45 o                         
  14   4  -2      18254.46      18870.01       191.82 o                         
  16   4  -2         84.86         82.76        50.70 o                         
  18   4  -2       1596.13       1624.39       100.20 o                         
  20   4  -2        891.55       1053.97        85.55 o                         
  22   4  -2       1026.47        959.35        89.83 o                         
  24   4  -2        778.37        839.02        92.55 o                         
  26   4  -2       1207.21       1329.03       109.62 o                         
  28   4  -2       1029.03       1143.97       136.93 o                         
 -25   5  -2       2740.84       2851.85       106.02 o                         
 -23   5  -2        351.33        344.93        55.62 o                         
 -21   5  -2       6084.34       6183.56       113.81 o                         
 -19   5  -2        926.17        867.91        57.89 o                         
 -17   5  -2       2702.51       2678.99        78.73 o                         
 -15   5  -2       3472.40       3296.17        78.10 o                         
 -13   5  -2       4757.38       4701.26        81.59 o                         
 -11   5  -2       3329.64       3058.94       107.72 o                         
  -9   5  -2      15207.96      14825.06       114.36 o                         
  -7   5  -2      10960.76      10716.35       120.60 o                         
  -5   5  -2       6230.74       6001.24        72.72 o                         
  -3   5  -2        856.79        902.18        49.83 o                         
  -1   5  -2        898.39        966.08        51.85 o                         
   1   5  -2       2694.96       2710.50        54.55 o                         
   3   5  -2       1912.74       1843.48        50.01 o                         
   5   5  -2       4618.04       4635.46       134.49 o                         
   7   5  -2       5472.98       5031.26        72.89 o                         
   9   5  -2       6444.85       6226.97       203.95 o                         
  11   5  -2       8130.22       7506.09       129.21 o                         
  13   5  -2       7735.75       7409.04       136.58 o                         
  15   5  -2       4584.64       4476.66       123.92 o                         
  17   5  -2       7255.35       6978.54       194.98 o                         
  19   5  -2       2804.72       2772.32       163.49 o                         
  21   5  -2       2635.20       2426.40       205.31 o                         
  23   5  -2        639.07        643.17        88.37 o                         
  25   5  -2       1667.34       1897.77       141.39 o                         
 -22   6  -2       1749.01       1969.61        94.93 o                         
 -20   6  -2        531.87        652.81        59.63 o                         
 -18   6  -2       2298.75       2484.39        85.96 o                         
 -16   6  -2       1058.95       1176.92        64.48 o                         
 -14   6  -2       4567.47       4790.73        90.75 o                         
 -12   6  -2        443.66        371.01        41.00 o                         
 -10   6  -2       1909.10       2315.68        78.87 o                         
  -8   6  -2        966.09        948.69        50.37 o                         
  -6   6  -2       3065.42       3464.89        90.07 o                         
  -4   6  -2        877.59        900.40        48.00 o                         
  -2   6  -2       5059.90       5068.79        76.02 o                         
   0   6  -2         83.34         88.95        35.31 o                         
   2   6  -2       3228.26       3542.32        68.03 o                         
   4   6  -2        523.76        528.28        38.50 o                         
   6   6  -2        150.24        184.67        33.16 o                         
   8   6  -2          2.28         -6.06        34.67 o                         
  10   6  -2        488.41        616.70        59.22 o                         
  12   6  -2        850.34        836.86        70.73 o                         
  14   6  -2       5369.15       5457.49       136.05 o                         
  16   6  -2        577.04        544.92        73.04 o                         
  18   6  -2       2951.30       3207.42       133.03 o                         
  20   6  -2       1511.84       1605.12       130.89 o                         
  22   6  -2       1881.36       1871.59       135.84 o                         
  24   6  -2        413.72        557.66        92.08 o                         
 -19   7  -2        472.12        493.95        69.92 o                         
 -17   7  -2        286.58        322.57        61.45 o                         
 -15   7  -2        325.77        359.89        49.72 o                         
 -13   7  -2       3744.90       3451.24        87.77 o                         
 -11   7  -2       1338.02       1327.82        64.78 o                         
  -9   7  -2       2070.97       1891.46        68.35 o                         
  -7   7  -2        764.71        703.80        48.07 o                         
  -5   7  -2       2667.62       2521.72        61.88 o                         
  -3   7  -2       1069.12       1046.80        53.21 o                         
  -1   7  -2       1884.06       1972.83        63.91 o                         
   1   7  -2       3712.13       3601.92       157.99 o                         
   3   7  -2       2754.24       2603.15        71.24 o                         
   5   7  -2       5394.42       5316.66       113.35 o                         
   7   7  -2       4047.67       3861.82        82.24 o                         
   9   7  -2       2296.14       2257.55        86.14 o                         
  11   7  -2       1245.88       1223.19        98.16 o                         
  13   7  -2        132.12        190.54        62.41 o                         
  15   7  -2        551.66        526.73        76.86 o                         
  17   7  -2       4499.62       4432.21       149.55 o                         
  19   7  -2        328.09        324.76        79.39 o                         
  21   7  -2       1173.39       1158.64       107.10 o                         
 -16   8  -2        270.00        341.72        80.42 o                         
 -14   8  -2        656.87        685.42        86.98 o                         
 -12   8  -2       1404.15       1466.03        88.65 o                         
 -10   8  -2        738.29        861.92        68.16 o                         
  -8   8  -2         19.92         49.03        40.46 o                         
  -6   8  -2       1394.25       1467.72        63.26 o                         
  -4   8  -2        105.08         82.83        39.11 o                         
  -2   8  -2        195.40        284.65        51.75 o                         
   0   8  -2        214.03        283.28        51.06 o                         
   2   8  -2       2069.66       2078.54        88.42 o                         
   4   8  -2         43.20         43.65        42.25 o                         
   6   8  -2       2396.44       2423.04       115.83 o                         
   8   8  -2        385.42        353.91        55.36 o                         
  10   8  -2        846.98        979.63        70.15 o                         
  12   8  -2        350.42        360.19        75.82 o                         
  14   8  -2       1665.79       1666.05       174.30 o                         
  16   8  -2        145.70        235.37       109.10 o                         
  -9   9  -2       1177.94       1379.80       111.67 o                         
  -7   9  -2        165.74        237.03        75.66 o                         
  -5   9  -2        193.14        272.71        72.45 o                         
  -3   9  -2        205.09        274.53        70.36 o                         
  -1   9  -2        320.79        296.82        70.49 o                         
   1   9  -2         50.40         16.63        66.07 o                         
   3   9  -2         85.54         35.71        64.16 o                         
   5   9  -2       1075.87       1092.85        94.89 o                         
   7   9  -2        622.53        684.48       122.14 o                         
   9   9  -2        638.79        666.35       126.27 o                         
 -29   1  -1       1368.23       1308.09        79.33 o                         
 -27   1  -1        550.84        483.70        58.80 o                         
 -25   1  -1        510.43        496.85        55.04 o                         
 -23   1  -1        175.26        192.90        51.60 o                         
 -21   1  -1        178.94        175.17        41.65 o                         
 -19   1  -1        566.91        503.31        42.98 o                         
 -17   1  -1       7257.12       7859.86       155.13 o                         
 -15   1  -1         45.34         53.53        28.34 o                         
 -13   1  -1       8247.91       8928.03        83.53 o                         
 -11   1  -1       3205.27       3305.70       140.85 o                         
  -9   1  -1       5048.63       5358.98        91.09 o                         
  -7   1  -1       1550.59       1769.07        61.38 o                         
  -5   1  -1      38968.45      42139.22       208.20 o                         
  -3   1  -1        137.91        171.68        20.34 o                         
  -1   1  -1       3956.35       3705.30       107.52 o                         
   1   1  -1          7.30         57.61        11.42 o                         
   3   1  -1      21019.26      23366.20       588.04 o                         
   5   1  -1       4206.76       4506.94       264.32 o                         
   7   1  -1       2531.85       2008.88        68.38 o                         
   9   1  -1       1485.41       1243.17        55.76 o                         
  11   1  -1       9288.98       9410.04       111.67 o                         
  13   1  -1       1978.39       1748.20        69.82 o                         
  15   1  -1        400.73        364.66        47.34 o                         
  17   1  -1       1317.05       1463.23        84.66 o                         
  19   1  -1       1050.98       1188.67        97.81 o                         
  21   1  -1        460.56        461.50        65.56 o                         
  23   1  -1        138.03        122.71        62.85 o                         
  25   1  -1        391.95        499.73       123.09 o                         
  27   1  -1         91.76        147.48        74.65 o                         
  29   1  -1        169.44        192.56        83.87 o                         
 -30   2  -1        249.67        262.47        61.20 o                         
 -28   2  -1       1025.38       1018.78        72.96 o                         
 -26   2  -1        738.74        726.15        63.17 o                         
 -24   2  -1        624.68        577.17        55.77 o                         
 -22   2  -1        285.76        273.35        45.52 o                         
 -20   2  -1       1459.78       1402.22        67.43 o                         
 -18   2  -1         74.39         59.78        34.33 o                         
 -16   2  -1       1243.54       1228.62        53.61 o                         
 -14   2  -1        680.78        767.79        42.10 o                         
 -12   2  -1       8763.67       9891.30       108.44 o                         
 -10   2  -1       1946.72       2025.87        46.24 o                         
  -8   2  -1       1304.87       1238.78        38.54 o                         
  -6   2  -1       3474.93       3825.09        46.55 o                         
  -4   2  -1      10474.97      11911.26       204.07 o                         
  -2   2  -1      21358.10      23396.50       120.54 o                         
   0   2  -1      26878.56      29033.73       109.98 o                         
   2   2  -1       4545.51       4543.75        69.22 o                         
   4   2  -1      13928.50      13478.68       168.07 o                         
   6   2  -1       7493.88       7858.77       141.56 o                         
   8   2  -1      14802.14      15179.04       122.76 o                         
  10   2  -1       2214.08       2584.20        70.59 o                         
  12   2  -1       7803.11       7664.29       295.65 o                         
  14   2  -1       2913.03       2833.22        87.99 o                         
  16   2  -1        419.66        467.50        54.06 o                         
  18   2  -1       3738.44       3549.57       107.47 o                         
  20   2  -1        212.23        158.09        56.09 o                         
  22   2  -1        257.29        255.45        64.43 o                         
  24   2  -1       1109.87       1111.22        92.79 o                         
  26   2  -1        770.21        792.19        92.10 o                         
  28   2  -1        368.80        321.83        86.10 o                         
  30   2  -1         51.12         50.86        84.00 o                         
 -29   3  -1        300.17        352.45        63.09 o                         
 -27   3  -1        420.05        432.49        60.37 o                         
 -25   3  -1        682.94        636.21        60.77 o                         
 -23   3  -1        543.33        610.79        56.30 o                         
 -21   3  -1       1502.05       1390.19        72.29 o                         
 -19   3  -1        281.90        277.48        41.92 o                         
 -17   3  -1         97.42         78.73        34.19 o                         
 -15   3  -1       1362.38       1492.25        58.59 o                         
 -13   3  -1       1348.73       1436.53        50.79 o                         
 -11   3  -1       1154.52       1126.07        45.40 o                         
  -9   3  -1       4824.05       4575.84       113.78 o                         
  -7   3  -1       4577.60       4794.04       221.47 o                         
  -5   3  -1      10351.28      10184.04       186.58 o                         
  -3   3  -1       3144.69       3152.23       167.37 o                         
  -1   3  -1      23282.47      24101.19       102.65 o                         
   1   3  -1       2105.06       2125.98        41.54 o                         
   3   3  -1       5736.13       5587.70        79.69 o                         
   5   3  -1        547.60        588.90        58.49 o                         
   7   3  -1      19185.76      19712.68       361.06 o                         
   9   3  -1       1883.03       1866.82        64.49 o                         
  11   3  -1      13528.13      13798.12       142.54 o                         
  13   3  -1       4507.14       4713.65       133.59 o                         
  15   3  -1       2750.91       2587.46        91.50 o                         
  17   3  -1       1147.84       1142.69        98.12 o                         
  19   3  -1       2019.80       2345.59       106.01 o                         
  21   3  -1        245.11        303.52        67.36 o                         
  23   3  -1        927.14        922.22        87.13 o                         
  25   3  -1        264.34        250.56        78.29 o                         
  27   3  -1       1611.75       1501.62       113.69 o                         
  29   3  -1        251.54        230.66        88.84 o                         
 -28   4  -1       1484.94       1600.28        89.25 o                         
 -26   4  -1         27.34         18.45        52.56 o                         
 -24   4  -1        180.80        125.70        50.81 o                         
 -22   4  -1        873.18        781.75        58.66 o                         
 -20   4  -1        133.85        182.87        44.05 o                         
 -18   4  -1        119.71        134.60        39.40 o                         
 -16   4  -1       3683.06       3846.73        79.23 o                         
 -14   4  -1       1247.69       1260.92        55.18 o                         
 -12   4  -1       4244.90       4062.66        68.81 o                         
 -10   4  -1       2453.72       2523.48        56.37 o                         
  -8   4  -1        466.51        498.13        31.48 o                         
  -6   4  -1       1198.06       1182.87        49.54 o                         
  -4   4  -1       4808.76       5008.98       130.29 o                         
  -2   4  -1      13441.75      13812.60       170.33 o                         
   0   4  -1      10616.54      11740.06       116.66 o                         
   2   4  -1       2543.84       1930.63        43.23 o                         
   4   4  -1       5027.97       5098.22        83.37 o                         
   6   4  -1       1377.15       1248.38        41.73 o                         
   8   4  -1       2006.49       2194.48        59.28 o                         
  10   4  -1       4784.23       5466.12       102.07 o                         
  12   4  -1       7325.27       7567.81       123.25 o                         
  14   4  -1       1143.31       1235.47        79.78 o                         
  16   4  -1        145.13        143.44        51.81 o                         
  18   4  -1       1582.22       1453.85       115.30 o                         
  20   4  -1        156.37        169.81        62.93 o                         
  22   4  -1        518.85        547.04        91.13 o                         
  24   4  -1        597.38        759.39        89.96 o                         
  26   4  -1        429.65        386.71        86.65 o                         
  28   4  -1        947.41       1090.28       111.83 o                         
 -25   5  -1        824.06        888.93        70.24 o                         
 -23   5  -1        396.77        475.50        58.56 o                         
 -21   5  -1       1929.17       1836.41        85.20 o                         
 -19   5  -1         75.88        153.47        44.21 o                         
 -17   5  -1       4517.35       4584.90        90.95 o                         
 -15   5  -1       5482.63       5311.96        90.01 o                         
 -13   5  -1       2557.67       2558.92        67.94 o                         
 -11   5  -1        519.94        587.68        39.64 o                         
  -9   5  -1      11479.50      11144.50       171.47 o                         
  -7   5  -1        398.90        462.74        40.63 o                         
  -5   5  -1       6003.06       5754.26       125.82 o                         
  -3   5  -1        184.15        245.47        32.39 o                         
  -1   5  -1       4579.62       4469.79        74.04 o                         
   1   5  -1        342.51        352.40        29.09 o                         
   3   5  -1       2293.29       2177.65        55.60 o                         
   5   5  -1        281.27        281.31        31.53 o                         
   7   5  -1       8523.02       8162.98       123.27 o                         
   9   5  -1        151.74        166.90        36.22 o                         
  11   5  -1       2948.46       2790.54        93.40 o                         
  13   5  -1        946.09        884.62        74.35 o                         
  15   5  -1        874.09        871.89        72.23 o                         
  17   5  -1        507.73        528.91        69.38 o                         
  19   5  -1       3869.68       4019.98       136.11 o                         
  21   5  -1       1340.14       1400.73       197.36 o                         
  23   5  -1       1303.63       1416.25       179.23 o                         
  25   5  -1        126.48        184.93        80.03 o                         
 -24   6  -1       1543.88       1681.25        91.04 o                         
 -22   6  -1        213.03        193.73        54.78 o                         
 -20   6  -1       1611.40       1745.07        85.25 o                         
 -18   6  -1         11.83         67.84        43.75 o                         
 -16   6  -1       4731.98       4920.03       109.58 o                         
 -14   6  -1       4019.16       4034.80        86.57 o                         
 -12   6  -1       2273.45       2373.59        70.78 o                         
 -10   6  -1       1333.37       1381.84        59.64 o                         
  -8   6  -1       1093.48       1112.30        54.54 o                         
  -6   6  -1        604.50        571.37        38.89 o                         
  -4   6  -1       1600.15       1648.98        63.22 o                         
  -2   6  -1       2737.19       2490.22       198.36 o                         
   0   6  -1       3992.46       3675.88        78.65 o                         
   2   6  -1       1476.04       1589.42        67.81 o                         
   4   6  -1       1510.16       1533.38        55.28 o                         
   6   6  -1        418.76        411.80        36.79 o                         
   8   6  -1        327.00        372.36        43.37 o                         
  10   6  -1       4681.90       4462.81        94.30 o                         
  12   6  -1        825.15        854.24        70.19 o                         
  14   6  -1       6313.31       6396.04       142.64 o                         
  16   6  -1       1396.56       1566.98       108.06 o                         
  18   6  -1       1234.45       1363.95       115.01 o                         
  20   6  -1       1359.35       1427.19       110.59 o                         
  22   6  -1       1763.17       1834.84       137.15 o                         
  24   6  -1        249.93        276.16        84.60 o                         
 -19   7  -1        902.56        982.80        70.83 o                         
 -17   7  -1       1734.80       1701.29        82.91 o                         
 -15   7  -1        921.91        781.05        57.62 o                         
 -13   7  -1       2899.53       2878.88        83.67 o                         
 -11   7  -1        636.94        814.13        54.28 o                         
  -9   7  -1       2697.59       2532.37        73.71 o                         
  -7   7  -1        187.57        196.10        37.23 o                         
  -5   7  -1       4434.33       4162.86        71.81 o                         
  -3   7  -1        265.49        281.91        37.17 o                         
  -1   7  -1       4573.31       4645.02        96.22 o                         
   1   7  -1        373.34        330.85        45.70 o                         
   3   7  -1       5775.64       5550.07        88.19 o                         
   5   7  -1        187.12        181.62        37.18 o                         
   7   7  -1       6105.03       6111.73        94.24 o                         
   9   7  -1        945.11        938.54        61.57 o                         
  11   7  -1       3781.43       3932.73       158.24 o                         
  13   7  -1       3040.65       2932.74       119.39 o                         
  15   7  -1       2596.48       2789.20       125.47 o                         
  17   7  -1          1.50         28.52        66.46 o                         
  19   7  -1       1783.00       1834.93       151.08 o                         
  21   7  -1          4.23       -108.46       102.42 o                         
 -16   8  -1       2529.00       2670.14       142.96 o                         
 -14   8  -1       1259.70       1309.57       103.23 o                         
 -12   8  -1       2731.61       2824.77       135.18 o                         
 -10   8  -1         70.72        155.48        44.51 o                         
  -8   8  -1        780.56        806.48        48.46 o                         
  -6   8  -1       1061.78       1051.77        53.58 o                         
  -4   8  -1       4479.10       4369.22        79.84 o                         
  -2   8  -1       1798.11       1835.84        71.28 o                         
   0   8  -1       6109.07       6050.77       116.90 o                         
   2   8  -1       2330.53       2387.76        88.57 o                         
   4   8  -1       3369.90       3591.20        85.66 o                         
   6   8  -1       1716.53       1711.33        74.88 o                         
   8   8  -1        876.91        935.67        68.49 o                         
  10   8  -1        104.85        111.96        91.29 o                         
  12   8  -1       2038.95       2021.33       170.80 o                         
  14   8  -1       3793.85       3518.48       204.84 o                         
  16   8  -1        708.54        849.56       136.13 o                         
  -9   9  -1       2450.08       2769.11       138.03 o                         
  -7   9  -1         19.18        -16.97        62.87 o                         
  -5   9  -1       1236.59       1340.78       101.87 o                         
  -3   9  -1         70.47        145.99       104.33 o                         
  -1   9  -1       2365.53       2374.39       183.84 o                         
   1   9  -1        497.53        545.81       113.87 o                         
   3   9  -1       1852.85       1717.57       174.30 o                         
   5   9  -1         47.59         42.13        76.29 o                         
   7   9  -1       2703.98       2324.45       182.25 o                         
 -30   0   0        468.93        493.16        91.68 o                         
 -28   0   0       5455.31       5981.37       218.20 o                         
 -26   0   0        398.70        348.67        76.91 o                         
 -24   0   0       4148.11       4497.36       144.16 o                         
 -22   0   0        588.08        505.24        68.82 o                         
 -20   0   0      10068.70      10030.39       160.02 o                         
 -18   0   0       2289.34       2158.39        93.33 o                         
 -16   0   0      26205.08      25698.68       207.92 o                         
 -14   0   0        549.68        518.91        47.90 o                         
 -12   0   0      34119.46      37262.60       248.09 o                         
 -10   0   0        398.73        421.28        41.99 o                         
  -8   0   0        942.69       1301.03        56.30 o                         
  -6   0   0        874.19        952.54        43.86 o                         
  -4   0   0      71027.48      74575.52       359.03 o                         
  -2   0   0         78.90        131.71        11.32 o                         
   2   0   0         89.60        131.68        15.59 o                         
   6   0   0        775.78        826.98        63.30 o                         
   8   0   0       1892.91       2027.05        82.38 o                         
  10   0   0        511.70        606.24        61.07 o                         
  12   0   0      34793.98      37513.07       298.35 o                         
  14   0   0        609.46        656.34        58.37 o                         
  16   0   0      26144.79      26731.16       719.79 o                         
  18   0   0       2067.77       2013.92        63.47 o                         
  20   0   0      10217.11      10235.15       229.01 o                         
  22   0   0        374.31        357.51        93.51 o                         
  24   0   0       4558.86       4735.73       207.38 o                         
  26   0   0        521.78        401.72       115.14 o                         
  28   0   0       5930.85       6185.17       248.41 o                         
  30   0   0        305.70        350.51       128.50 o                         
 -29   1   0        106.08        115.35        56.02 o                         
 -27   1   0       4562.71       4627.04       112.00 o                         
 -25   1   0        240.85        307.95        51.02 o                         
 -23   1   0       7471.67       7516.95       113.63 o                         
 -21   1   0       1954.45       1789.46        71.59 o                         
 -19   1   0      11732.84      11433.20       116.09 o                         
 -17   1   0       3067.90       2803.59        66.28 o                         
 -15   1   0      16743.03      16112.16       116.09 o                         
 -13   1   0       2565.41       2451.55        53.46 o                         
 -11   1   0       3888.12       3447.04        54.67 o                         
  -9   1   0        380.92        525.42        29.32 o                         
  -7   1   0       1591.87       1875.97        64.23 o                         
  -5   1   0       1460.04       1682.80        42.74 o                         
  -3   1   0      14059.22      14546.34        91.21 o                         
  -1   1   0      27394.24      26291.58       181.43 o                         
   1   1   0      26750.13      25874.72       123.59 o                         
   3   1   0      14469.98      14899.10       216.55 o                         
   5   1   0       1384.18       1554.35        47.42 o                         
   7   1   0       2676.37       3162.64       112.60 o                         
   9   1   0        304.70        353.26        51.69 o                         
  11   1   0       4423.78       4193.34        83.21 o                         
  13   1   0       2549.08       2306.39        76.13 o                         
  15   1   0      16676.46      16011.68       163.42 o                         
  17   1   0       3030.64       2725.82        94.23 o                         
  19   1   0      12145.77      11665.24       165.29 o                         
  21   1   0       1788.74       1825.08        99.75 o                         
  23   1   0       7319.51       7222.11       196.73 o                         
  25   1   0        144.35        196.34        71.03 o                         
  27   1   0       4696.25       4779.48       164.07 o                         
  29   1   0         89.64         58.10        79.00 o                         
 -30   2   0       1125.14       1046.49        76.46 o                         
 -28   2   0       7082.62       7360.15       136.11 o                         
 -26   2   0       1223.73       1236.29        71.25 o                         
 -24   2   0       6790.08       7083.54       117.94 o                         
 -22   2   0       2558.61       2374.79        81.27 o                         
 -20   2   0      12020.21      12584.66       127.26 o                         
 -18   2   0       1562.49       1363.38        61.38 o                         
 -16   2   0      24033.80      23202.29       144.33 o                         
 -14   2   0       4615.26       4313.00        67.57 o                         
 -12   2   0      24153.66      23140.15       172.99 o                         
 -10   2   0       1903.09       1754.37        62.99 o                         
  -8   2   0       3365.06       2676.88        69.05 o                         
  -6   2   0        460.06        702.63        29.38 o                         
  -4   2   0      15853.15      16546.37       217.71 o                         
  -2   2   0       7836.87       7731.46        61.18 o                         
   0   2   0      23745.04      28822.21       125.20 o                         
   2   2   0       7748.86       8130.32        91.97 o                         
   4   2   0      15707.95      16719.35       105.52 o                         
   6   2   0        501.80        695.92        32.10 o                         
   8   2   0       3630.34       3222.58        54.56 o                         
  10   2   0       1750.85       1673.04        63.71 o                         
  12   2   0      23260.93      22620.43       174.05 o                         
  14   2   0       4455.85       4166.53        95.46 o                         
  16   2   0      23735.21      22875.51       203.59 o                         
  18   2   0       1664.95       1512.46        86.85 o                         
  20   2   0      12021.39      12584.05       283.72 o                         
  22   2   0       2467.71       2177.56       156.81 o                         
  24   2   0       7024.08       7677.25       171.49 o                         
  26   2   0       1062.00       1080.04        98.17 o                         
  28   2   0       7022.59       7498.06       284.19 o                         
  30   2   0       1057.99       1161.29       112.13 o                         
 -29   3   0        335.80        333.91        62.78 o                         
 -27   3   0       2492.78       2621.88       102.01 o                         
 -25   3   0        471.17        406.49        56.28 o                         
 -23   3   0       7552.48       7301.93       118.33 o                         
 -21   3   0        982.75       1014.43        58.97 o                         
 -19   3   0       3732.71       3570.09        82.85 o                         
 -17   3   0       1324.40       1316.24        59.90 o                         
 -15   3   0       8235.05       8001.09        92.49 o                         
 -13   3   0       2426.45       2463.85        57.37 o                         
 -11   3   0       6018.51       5721.41        69.63 o                         
  -9   3   0       6863.91       6715.24        69.25 o                         
  -7   3   0      47955.08      49678.27       315.62 o                         
  -5   3   0      21906.98      22217.23       190.47 o                         
  -3   3   0      15276.21      15065.04       114.49 o                         
  -1   3   0       2618.89       3087.35        44.08 o                         
   1   3   0       2150.23       2552.34        36.60 o                         
   3   3   0      14733.25      14538.62       113.04 o                         
   5   3   0      22520.13      22845.72       164.01 o                         
   7   3   0      46689.49      47823.19       652.63 o                         
   9   3   0       6198.25       6099.93        64.20 o                         
  11   3   0       6606.03       6270.12       112.28 o                         
  13   3   0       1968.68       2005.40        78.00 o                         
  15   3   0       7867.35       7403.82       125.28 o                         
  17   3   0       1283.17       1123.23        86.83 o                         
  19   3   0       3667.36       3410.51       118.04 o                         
  21   3   0       1113.39        958.63        82.19 o                         
  23   3   0       7294.84       7110.03       168.84 o                         
  25   3   0        484.67        484.45        82.53 o                         
  27   3   0       2631.33       2787.38       149.46 o                         
  29   3   0        284.89        319.64       100.03 o                         
 -28   4   0        646.23        625.32        69.62 o                         
 -26   4   0        118.44        132.17        54.43 o                         
 -24   4   0       1759.17       1669.74        89.07 o                         
 -22   4   0        259.55        278.69        49.46 o                         
 -20   4   0       2683.66       2680.28        82.18 o                         
 -18   4   0        616.52        592.06        48.38 o                         
 -16   4   0       6422.67       6683.37        94.25 o                         
 -14   4   0       1847.18       1786.54        59.39 o                         
 -12   4   0      16384.49      16802.54       120.78 o                         
 -10   4   0        128.59        161.63        27.99 o                         
  -8   4   0      11017.21      10959.08        88.99 o                         
  -6   4   0       2347.17       2487.17        45.26 o                         
  -4   4   0      41347.32      43620.72       254.13 o                         
  -2   4   0       3241.66       3301.93        60.97 o                         
   0   4   0      41353.61      42119.12       187.96 o                         
   2   4   0       3309.90       3415.38        45.81 o                         
   4   4   0      42154.52      44318.24       371.81 o                         
   6   4   0       2209.40       2309.05        41.91 o                         
   8   4   0      11674.56      11624.29       136.44 o                         
  10   4   0        161.86        156.55        39.91 o                         
  12   4   0      17063.57      17673.83       173.38 o                         
  14   4   0       2120.01       2058.72        89.14 o                         
  16   4   0       6045.89       6236.19       130.11 o                         
  18   4   0        509.46        473.45        65.66 o                         
  20   4   0       3188.39       3298.86       128.34 o                         
  22   4   0        295.50        266.11        70.93 o                         
  24   4   0       2037.23       2173.03       176.85 o                         
  26   4   0        101.53        154.58        79.84 o                         
  28   4   0        529.26        616.94        98.50 o                         
 -25   5   0        453.57        403.13        61.26 o                         
 -23   5   0       3174.91       3225.43       100.84 o                         
 -21   5   0        850.27        885.45        61.98 o                         
 -19   5   0       8639.53       8948.45       121.83 o                         
 -17   5   0        319.61        401.24        45.53 o                         
 -15   5   0       1109.34       1130.87        61.43 o                         
 -13   5   0       2163.01       2152.39        64.65 o                         
 -11   5   0       3087.30       3041.94        66.91 o                         
  -9   5   0       3554.55       3474.28        65.30 o                         
  -7   5   0       6241.33       5902.61        75.06 o                         
  -5   5   0       4210.88       3936.16        72.11 o                         
  -3   5   0       2800.94       2589.31        65.38 o                         
  -1   5   0       1185.66       1039.85        44.15 o                         
   1   5   0        950.85        827.51        36.89 o                         
   3   5   0       3108.67       2643.16        48.25 o                         
   5   5   0       4768.50       4470.86        58.09 o                         
   7   5   0       5994.72       5598.85        84.11 o                         
   9   5   0       4055.69       3968.53        79.91 o                         
  11   5   0       3095.74       3092.26        96.71 o                         
  13   5   0       1708.61       1721.39       166.35 o                         
  15   5   0       1628.27       1782.19        99.16 o                         
  17   5   0        454.80        566.28        69.86 o                         
  19   5   0       8125.98       8529.69       484.26 o                         
  21   5   0        948.23       1001.66        89.84 o                         
  23   5   0       3028.16       3143.15       175.42 o                         
  25   5   0        477.04        467.31        87.99 o                         
 -24   6   0       3012.90       2896.86       106.48 o                         
 -22   6   0        951.62        783.43        65.14 o                         
 -20   6   0       2006.81       2210.10        90.34 o                         
 -18   6   0        824.36        739.41        57.70 o                         
 -16   6   0       7158.50       7252.98       145.95 o                         
 -14   6   0        682.52        759.00        51.21 o                         
 -12   6   0       6454.03       6222.49        93.92 o                         
 -10   6   0       4989.31       4799.19       125.19 o                         
  -8   6   0       6265.34       5886.51        84.32 o                         
  -6   6   0         17.52         42.23        28.85 o                         
  -4   6   0       3480.32       3674.53        67.32 o                         
  -2   6   0         97.73        140.20        34.34 o                         
   0   6   0        846.16        926.97        55.98 o                         
   2   6   0        100.89        119.70        29.62 o                         
   4   6   0       3899.77       3963.70        69.64 o                         
   6   6   0         31.54         26.09        28.74 o                         
   8   6   0       6513.11       6207.49       100.48 o                         
  10   6   0       4739.24       4904.47       117.96 o                         
  12   6   0       6013.51       5857.23       129.93 o                         
  14   6   0        746.43        855.40        76.02 o                         
  16   6   0       6693.92       6599.59       151.37 o                         
  18   6   0        914.21        823.99        83.63 o                         
  20   6   0       2031.79       2226.37       130.28 o                         
  22   6   0        858.11        793.40       106.71 o                         
  24   6   0       3105.85       3327.33       163.50 o                         
 -21   7   0         80.15        115.25        63.11 o                         
 -19   7   0       2708.07       2810.38       113.49 o                         
 -17   7   0        318.30        371.71        63.03 o                         
 -15   7   0        651.92        822.32        58.09 o                         
 -13   7   0        672.29        765.85        54.17 o                         
 -11   7   0       3229.18       3350.38        82.52 o                         
  -9   7   0        676.36        661.00        48.04 o                         
  -7   7   0       1917.70       1829.46        65.93 o                         
  -5   7   0        366.44        353.20        34.95 o                         
  -3   7   0       1626.67       1515.58        59.74 o                         
  -1   7   0       1478.28       1356.41        69.72 o                         
   1   7   0       1311.65       1152.70        66.12 o                         
   3   7   0       1644.28       1507.48        61.63 o                         
   5   7   0        399.16        415.05        40.85 o                         
   7   7   0       2010.92       1876.56        76.87 o                         
   9   7   0        661.68        586.30        54.57 o                         
  11   7   0       2832.70       2798.24       111.84 o                         
  13   7   0        501.35        494.77        69.86 o                         
  15   7   0        901.10        983.31        89.74 o                         
  17   7   0        247.55        414.76       113.55 o                         
  19   7   0       2343.21       2512.11       201.34 o                         
  21   7   0        114.87        184.80       113.55 o                         
 -16   8   0       1258.30       1300.35       194.82 o                         
 -14   8   0        909.39        965.95        76.28 o                         
 -12   8   0       1942.37       2006.99        96.73 o                         
 -10   8   0         15.34         56.57        47.37 o                         
  -8   8   0        802.69        909.78        56.01 o                         
  -6   8   0         33.50         49.22        34.72 o                         
  -4   8   0       4310.18       4571.48       143.02 o                         
  -2   8   0        393.34        379.86        43.77 o                         
   0   8   0       3938.71       4289.81       101.59 o                         
   2   8   0        401.27        379.05        51.74 o                         
   4   8   0       4429.35       4636.79        94.32 o                         
   6   8   0         52.62          9.04        46.17 o                         
   8   8   0        996.57        915.30        82.99 o                         
  10   8   0          7.27         20.67        90.33 o                         
  12   8   0       2185.93       2015.60       177.48 o                         
  14   8   0        819.67        897.27       132.00 o                         
  16   8   0       1130.07       1261.14       152.04 o                         
  -9   9   0        464.38        338.11       118.32 o                         
  -7   9   0        214.78        198.48       108.78 o                         
  -5   9   0        152.28        144.31        73.96 o                         
  -3   9   0        202.85        166.99       103.37 o                         
  -1   9   0        303.59        326.34       106.87 o                         
   1   9   0        363.75        354.33       104.64 o                         
   3   9   0        198.16        223.60        97.33 o                         
   5   9   0        170.96        126.91       111.32 o                         
   9   9   0        512.86        549.62       155.54 o                         
 -29   1   1        152.75        123.49        55.30 o                         
 -27   1   1         95.03        134.15        52.30 o                         
 -25   1   1        399.43        364.57        52.43 o                         
 -23   1   1        134.48         86.13        43.21 o                         
 -21   1   1        450.97        536.08        47.57 o                         
 -19   1   1        958.60        956.76        53.62 o                         
 -17   1   1       1353.92       1400.09        58.07 o                         
 -15   1   1        453.60        401.25        33.82 o                         
 -13   1   1       2011.19       1771.44        48.55 o                         
 -11   1   1       9643.69       9512.48       111.84 o                         
  -9   1   1       1515.89       1366.26        58.09 o                         
  -7   1   1       2717.40       2037.39        54.40 o                         
  -5   1   1       4173.60       4571.97       116.87 o                         
  -3   1   1      20473.38      22542.66       243.85 o                         
  -1   1   1          9.22         34.42        12.14 o                         
   1   1   1       3738.13       3499.95       116.58 o                         
   3   1   1        133.79        191.24        22.55 o                         
   5   1   1      38266.62      41069.80       427.98 o                         
   7   1   1       1576.99       1614.99        70.96 o                         
   9   1   1       4835.62       5186.03        80.63 o                         
  11   1   1       3175.38       3369.68       297.39 o                         
  13   1   1       7958.05       8570.99       276.08 o                         
  15   1   1         49.35        122.94        40.60 o                         
  17   1   1       7003.80       7750.34       142.97 o                         
  19   1   1        588.66        595.09        45.36 o                         
  21   1   1        173.03        275.34        60.07 o                         
  23   1   1        176.73        196.95        64.89 o                         
  25   1   1        519.42        553.75        81.52 o                         
  27   1   1        572.37        581.63        88.37 o                         
  29   1   1       1459.88       1434.75       249.68 o                         
 -30   2   1         95.03        109.86        58.37 o                         
 -28   2   1        369.11        394.05        60.02 o                         
 -26   2   1        844.28        863.40        64.79 o                         
 -24   2   1       1123.71       1148.10        65.27 o                         
 -22   2   1        318.83        299.07        45.40 o                         
 -20   2   1        207.52        179.80        39.03 o                         
 -18   2   1       3609.18       3358.62        73.99 o                         
 -16   2   1        467.96        547.70        38.93 o                         
 -14   2   1       3174.79       3069.09        81.17 o                         
 -12   2   1       8093.31       7929.69       116.52 o                         
 -10   2   1       2483.40       2772.06        45.37 o                         
  -8   2   1      14938.35      15074.41       196.68 o                         
  -6   2   1       7118.26       7580.26        53.72 o                         
  -4   2   1      13344.43      12775.18       124.07 o                         
  -2   2   1       4589.16       4740.51        49.27 o                         
   0   2   1      27390.25      29474.13       121.91 o                         
   2   2   1      21401.89      23815.82       128.17 o                         
   4   2   1      10332.78      11856.46       109.86 o                         
   6   2   1       3741.57       4035.27        64.19 o                         
   8   2   1       1420.67       1357.93        35.34 o                         
  10   2   1       2069.79       2154.84        56.58 o                         
  12   2   1       9023.19      10262.31       122.85 o                         
  14   2   1        762.69        829.89        66.31 o                         
  16   2   1       1337.16       1254.70        77.92 o                         
  18   2   1         55.57        106.65        48.58 o                         
  20   2   1       1546.36       1494.48       100.47 o                         
  22   2   1        297.94        263.13        65.10 o                         
  24   2   1        510.21        467.52        76.76 o                         
  26   2   1        755.77        762.31        91.27 o                         
  28   2   1       1149.17       1207.30       109.05 o                         
  30   2   1        266.45        226.63        90.97 o                         
 -29   3   1        198.18        200.05        58.91 o                         
 -27   3   1       1718.06       1663.32        94.77 o                         
 -25   3   1        271.95        151.54        51.17 o                         
 -23   3   1       1054.01        994.52        61.71 o                         
 -21   3   1        297.10        369.46        47.22 o                         
 -19   3   1       1668.53       2069.06       111.15 o                         
 -17   3   1       1118.36       1061.94        55.16 o                         
 -15   3   1       2635.01       2570.50        62.50 o                         
 -13   3   1       4570.54       4479.06        68.23 o                         
 -11   3   1      12447.29      12382.54       113.03 o                         
  -9   3   1       1865.75       1691.55        40.50 o                         
  -7   3   1      18048.09      18386.59       195.19 o                         
  -5   3   1        592.00        550.61        67.88 o                         
  -3   3   1       6201.82       6188.79        66.16 o                         
  -1   3   1       2182.47       1963.19        38.90 o                         
   1   3   1      24815.92      26334.61       135.55 o                         
   3   3   1       3260.96       3049.82        76.99 o                         
   5   3   1      10992.11      10959.46       159.86 o                         
   7   3   1       4700.81       5114.50       260.96 o                         
   9   3   1       4664.38       4545.66        58.92 o                         
  11   3   1       1222.31       1201.57        45.75 o                         
  13   3   1       1594.18       1576.82        75.07 o                         
  15   3   1       1333.24       1499.03        79.77 o                         
  17   3   1        195.41        134.77        50.16 o                         
  19   3   1        298.52        321.60        60.37 o                         
  21   3   1       1688.47       1789.59       110.54 o                         
  23   3   1        478.80        542.18        77.01 o                         
  25   3   1        530.31        598.00        85.24 o                         
  27   3   1        344.11        313.27        84.78 o                         
  29   3   1        208.34        236.66       100.67 o                         
 -28   4   1        925.44       1089.68        77.44 o                         
 -26   4   1        304.86        302.96        58.87 o                         
 -24   4   1        490.21        520.63        58.41 o                         
 -22   4   1        695.83        671.94        57.84 o                         
 -20   4   1        184.57        190.41        44.62 o                         
 -18   4   1       1743.88       1648.29        69.30 o                         
 -16   4   1        231.58        251.58        38.09 o                         
 -14   4   1       1014.51        990.95        53.53 o                         
 -12   4   1       7342.24       7522.11        88.15 o                         
 -10   4   1       4466.96       4997.01        62.65 o                         
  -8   4   1       1972.82       2006.44        58.52 o                         
  -6   4   1       1722.33       1556.75        39.83 o                         
  -4   4   1       5187.41       5031.21        70.49 o                         
  -2   4   1       2886.70       2322.26        71.25 o                         
   0   4   1      10732.81      12006.93       124.57 o                         
   2   4   1      12882.55      13477.36       125.62 o                         
   4   4   1       4310.50       4556.53        54.28 o                         
   6   4   1       1404.03       1428.52        41.67 o                         
   8   4   1        270.32        278.19        29.68 o                         
  10   4   1       2340.28       2402.63        55.93 o                         
  12   4   1       4003.53       3976.22        97.36 o                         
  14   4   1       1026.45       1006.55        75.10 o                         
  16   4   1       3877.80       3904.48       111.77 o                         
  18   4   1        187.67        166.92        57.59 o                         
  20   4   1         81.18         82.67        59.60 o                         
  22   4   1        933.97        885.34        86.08 o                         
  24   4   1        221.36        268.13        77.12 o                         
  26   4   1         15.39         37.07        78.05 o                         
  28   4   1       1440.63       1689.16       134.21 o                         
 -25   5   1        149.60        179.84        56.56 o                         
 -23   5   1       1402.12       1425.54        80.90 o                         
 -21   5   1       1442.01       1578.86        82.59 o                         
 -19   5   1       3926.96       3968.48        94.36 o                         
 -17   5   1        497.46        497.43        47.57 o                         
 -15   5   1       1119.67        982.00        55.74 o                         
 -13   5   1        923.55        836.89        47.87 o                         
 -11   5   1       2768.84       2568.37        64.01 o                         
  -9   5   1        190.37        227.80        31.40 o                         
  -7   5   1       9593.67       9367.18       111.06 o                         
  -5   5   1        254.38        311.92        30.32 o                         
  -3   5   1       2542.56       2387.70        62.68 o                         
  -1   5   1        303.68        296.95        28.46 o                         
   1   5   1       3757.68       3652.54        56.31 o                         
   3   5   1        157.45        240.70        24.60 o                         
   5   5   1       5315.92       5110.58        67.54 o                         
   7   5   1        335.54        362.00        31.27 o                         
   9   5   1      10806.27      10762.08       245.28 o                         
  11   5   1        612.44        710.36        65.53 o                         
  13   5   1       2584.96       2631.10       107.03 o                         
  15   5   1       5477.33       5509.77       129.16 o                         
  17   5   1       4115.44       4258.09       127.05 o                         
  19   5   1         68.35        121.33        63.22 o                         
  21   5   1       2180.47       2297.73       249.37 o                         
  23   5   1        359.58        472.90        83.63 o                         
  25   5   1        932.74       1016.01       102.26 o                         
 -24   6   1        274.08        374.33        72.95 o                         
 -22   6   1       1877.19       2013.29        93.46 o                         
 -20   6   1       1286.74       1311.11        78.93 o                         
 -18   6   1       1075.62       1168.58        69.96 o                         
 -16   6   1       1381.85       1487.54        83.58 o                         
 -14   6   1       6066.10       6046.22        98.56 o                         
 -12   6   1       1077.88        988.54        55.32 o                         
 -10   6   1       4774.51       4631.90        81.08 o                         
  -8   6   1        172.53        183.30        33.82 o                         
  -6   6   1        724.59        664.61        40.42 o                         
  -4   6   1       1561.90       1523.23        48.72 o                         
  -2   6   1       1578.90       1726.53        55.75 o                         
   0   6   1       4217.97       3987.79        69.14 o                         
   2   6   1       2660.76       2653.88        54.97 o                         
   4   6   1       1655.13       1732.61        49.92 o                         
   6   6   1        662.93        634.96        35.81 o                         
   8   6   1       1066.51       1201.87        64.86 o                         
  10   6   1       1562.46       1643.82        87.71 o                         
  12   6   1       2745.97       2910.49       104.55 o                         
  14   6   1       4001.98       4047.32       140.27 o                         
  16   6   1       4874.04       5265.27       139.48 o                         
  18   6   1         29.12         93.83        64.03 o                         
  20   6   1       1509.36       1600.22       157.13 o                         
  22   6   1        191.81        265.91       117.05 o                         
  24   6   1       1370.68       1682.90       200.07 o                         
 -21   7   1         20.23          1.80        61.44 o                         
 -19   7   1       1625.67       1841.31       106.28 o                         
 -17   7   1         10.32         57.33        53.26 o                         
 -15   7   1       2195.39       2368.74       100.31 o                         
 -13   7   1       3014.35       3018.69        85.64 o                         
 -11   7   1       3385.21       3420.01        83.28 o                         
  -9   7   1       1014.18       1012.88        57.63 o                         
  -7   7   1       5785.84       5904.75       101.43 o                         
  -5   7   1        153.20        177.24        35.48 o                         
  -3   7   1       5675.31       5292.96       106.04 o                         
  -1   7   1        391.26        395.87        45.49 o                         
   1   7   1       4748.51       4586.42        93.29 o                         
   3   7   1        270.84        260.35        36.59 o                         
   5   7   1       4237.63       4027.63        78.35 o                         
   7   7   1        211.18        164.71        43.18 o                         
   9   7   1       2459.18       2311.67       101.71 o                         
  11   7   1        572.76        645.08        71.32 o                         
  13   7   1       3090.07       2894.43       181.62 o                         
  15   7   1       1076.27        928.13       128.82 o                         
  17   7   1       2347.95       2261.79       194.34 o                         
  19   7   1        817.57        967.25       141.86 o                         
 -16   8   1        714.59        882.26        76.71 o                         
 -14   8   1       3902.52       3845.31       119.13 o                         
 -12   8   1       1978.09       2049.24        97.91 o                         
 -10   8   1        122.37        165.22        50.09 o                         
  -8   8   1        882.60        964.54        56.84 o                         
  -6   8   1       1908.40       1875.41        73.33 o                         
  -4   8   1       3557.88       3680.67       183.31 o                         
  -2   8   1       2571.92       2566.16        87.17 o                         
   0   8   1       6519.89       6520.50       125.79 o                         
   2   8   1       1812.48       1775.09       101.46 o                         
   4   8   1       4549.51       4376.49       103.65 o                         
   6   8   1       1056.16       1159.14        73.15 o                         
   8   8   1        730.18        790.08       116.73 o                         
  10   8   1         65.88         96.37        95.42 o                         
  12   8   1       2308.01       2319.68       183.84 o                         
  14   8   1       1245.56       1372.47       149.81 o                         
  16   8   1       2509.11       2391.24       203.25 o                         
  -9   9   1         82.50        152.00        68.77 o                         
  -7   9   1       2685.30       2753.73       107.56 o                         
  -5   9   1         58.27         34.41        55.06 o                         
  -3   9   1       1710.23       1929.41       173.03 o                         
  -1   9   1        538.94        579.52       109.73 o                         
   7   9   1         30.35         72.52        97.33 o                         
   9   9   1       2264.68       2267.83       194.66 o                         
 -30   0   2       3901.95       3857.21       165.74 o                         
 -28   0   2       2188.38       2199.35       159.03 o                         
 -26   0   2       4671.61       4640.74       155.16 o                         
 -24   0   2       1487.11       1579.58       111.78 o                         
 -22   0   2        346.94        313.92        64.06 o                         
 -20   0   2       1297.66       1208.81        88.94 o                         
 -18   0   2       4632.17       4967.25       113.87 o                         
 -16   0   2       3758.80       3645.09        95.00 o                         
 -14   0   2      14876.45      13858.85       169.21 o                         
 -12   0   2       7060.44       6695.27        99.04 o                         
 -10   0   2      34814.60      33427.84       571.20 o                         
  -8   0   2       9749.50       9734.10        62.81 o                         
  -6   0   2      40729.79      39668.17       206.90 o                         
  -4   0   2      10417.32      11053.57        57.49 o                         
  -2   0   2       2582.13       3117.24        25.94 o                         
   0   0   2        964.38       1089.95        15.95 o                         
   2   0   2      59238.62      70338.23       911.59 o                         
   4   0   2       2309.85       2516.08        40.76 o                         
   6   0   2        787.66        822.47        40.11 o                         
   8   0   2        341.03        439.68        31.49 o                         
  10   0   2      19067.45      19917.16       269.40 o                         
  12   0   2        599.60        590.63        41.29 o                         
  14   0   2      11783.29      11922.31       236.96 o                         
  16   0   2       4670.19       4606.87       211.52 o                         
  18   0   2       1955.09       1927.64       144.40 o                         
  20   0   2       4375.15       4013.71       165.71 o                         
  22   0   2        141.79        195.29        87.15 o                         
  24   0   2       4015.47       3931.97       191.48 o                         
  26   0   2       4666.35       4781.85       223.60 o                         
  28   0   2       2155.02       2271.01       205.15 o                         
  30   0   2       3896.49       4038.84       234.42 o                         
 -29   1   2       3877.24       3662.67       114.53 o                         
 -27   1   2       1366.35       1357.17        77.31 o                         
 -25   1   2       6792.30       6591.38       117.64 o                         
 -23   1   2       1148.58       1064.26        60.81 o                         
 -21   1   2       9835.98       9283.50       114.52 o                         
 -19   1   2       9564.01       8941.22       104.23 o                         
 -17   1   2      13909.43      12853.81       113.36 o                         
 -15   1   2       9200.62       8359.88        87.81 o                         
 -13   1   2      16797.66      16380.29       107.15 o                         
 -11   1   2       9967.44       8464.71        85.79 o                         
  -9   1   2      22133.13      21721.95        87.28 o                         
  -7   1   2      18546.49      16416.79       199.91 o                         
  -5   1   2      40958.82      40824.75       241.04 o                         
  -3   1   2      54898.45      54615.16       610.99 o                         
  -1   1   2      41495.98      41361.18       485.69 o                         
   1   1   2      33707.66      32791.55       267.79 o                         
   3   1   2      22879.20      23028.40        72.26 o                         
   5   1   2      72643.18      73834.80       441.23 o                         
   7   1   2      16984.34      16451.51       113.44 o                         
   9   1   2      18015.58      17827.42        84.08 o                         
  11   1   2       9343.80       8560.40        65.65 o                         
  13   1   2      14992.89      14939.16       145.16 o                         
  15   1   2       5185.51       5250.23        55.92 o                         
  17   1   2      11670.00      11662.07       123.19 o                         
  19   1   2       1599.93       1594.14        65.20 o                         
  21   1   2       4412.08       4057.39       123.85 o                         
  23   1   2       1203.18       1029.74        84.79 o                         
  25   1   2       9021.61       9039.26       187.63 o                         
  27   1   2        617.09        482.69        85.58 o                         
  29   1   2       3939.09       4175.02       169.46 o                         
 -30   2   2       1465.90       1635.85        90.76 o                         
 -28   2   2       1885.52       1802.91        94.59 o                         
 -26   2   2       8531.03       8283.02       131.72 o                         
 -24   2   2       2150.98       2088.63        86.18 o                         
 -22   2   2       9113.43       8708.54       117.73 o                         
 -20   2   2        635.91        659.44        48.35 o                         
 -18   2   2      10707.67      11116.03       133.09 o                         
 -16   2   2       2368.09       2328.99        61.32 o                         
 -14   2   2      19817.00      20287.05       146.22 o                         
 -12   2   2       2028.84       2066.10        43.52 o                         
 -10   2   2      20931.82      23144.81       120.63 o                         
  -8   2   2       6812.72       7362.73       141.19 o                         
  -6   2   2      13837.20      15736.94       195.88 o                         
  -4   2   2       7846.22       9302.85       169.40 o                         
  -2   2   2          3.82        -12.11        18.26 o                         
   0   2   2       4742.50       4800.01        40.46 o                         
   2   2   2     154608.39     171426.20       934.99 o                         
   4   2   2      10071.27      10493.57       141.05 o                         
   6   2   2        657.78        676.68        36.77 o                         
   8   2   2       1880.19       2112.51        50.57 o                         
  10   2   2       4019.76       3935.56        49.01 o                         
  12   2   2       1088.78       1034.21        61.44 o                         
  14   2   2      42056.06      43935.55       255.37 o                         
  16   2   2       4163.51       4087.64       103.84 o                         
  18   2   2      25069.37      24960.46       227.15 o                         
  20   2   2       4209.97       4249.13       171.60 o                         
  22   2   2       9340.88       9177.55       128.73 o                         
  24   2   2       1833.87       1846.83       119.09 o                         
  26   2   2       2789.66       2805.32       141.93 o                         
  28   2   2       1395.42       1494.99       124.05 o                         
  30   2   2       4386.31       4576.32       285.79 o                         
 -29   3   2        893.13        953.18        74.89 o
[truncated: 333,073 more chars]
